# Supplementary material for: Myelodysplastic neoplasm-associated U2AF1 mutations induce host defense defects by compromising neutrophil chemotaxis
Source: Leukemia. 2023 Aug 17;37(10):2115–24. doi: 10.1038/s41375-023-02007-7 (PMC10539173; doi:10.1038/s41375-023-02007-7)
Supplement: Supplementary file 2 — Supplementary Table 3 [file 41375_2023_2007_MOESM2_ESM.xlsx]

## Sheet: WT vs S34F uninfected
ensembl_gene_id	entrezgene_id	external_gene_name	location	logFC	log_mean_cpm_WT_Uninfected	log_mean_cpm_S34F_Uninfected	logCPM	LR	PValue	FDR
ENSMUSG00000026833	56177	Olfm1	chr2:28083004-28120748	-4.95573	4.81459	0.594565	4.01018	98.7825	2.81808e-23	2.93869e-19
ENSMUSG00000029413	67111	Naaa	chr5:92405518-92426029	-2.36631	6.26898	4.35525	5.83103	94.0787	3.03228e-22	1.58103e-18
ENSMUSG00000026509	12334	Capn2	chr1:182294825-182345173	-3.56037	6.17978	3.19951	4.97604	78.8618	6.66113e-19	2.08954e-15
ENSMUSG00000030560	13032	Ctsc	chr7:87927293-87960096	-2.86911	8.45081	6.05053	8.33223	78.4962	8.01513e-19	2.08954e-15
ENSMUSG00000052160	104759	Pld4	chr12:112727089-112735424	-4.34487	8.11501	4.26124	6.69499	75.8406	3.0751e-18	5.34453e-15
ENSMUSG00000101389	666907	Ms4a4a	chr19:11352887-11370154	-5.13757	4.39631	0.167485	3.77672	75.9312	2.93725e-18	5.34453e-15
ENSMUSG00000045658	98496	Pid1	chr1:84014017-84341901	-3.5464	5.2675	2.37516	4.29456	74.9721	4.77408e-18	7.11202e-15
ENSMUSG00000038642	13040	Ctss	chr3:95434097-95463714	-2.68135	7.94977	5.75255	7.17003	74.2764	6.79113e-18	8.85224e-15
ENSMUSG00000056032	NA	BC018473	chr11:116642993-116650199	-10.0383	5.00026	-0.992854	7.11894	72.4221	1.73761e-17	2.01331e-14
ENSMUSG00000102234	NA	Gm37885	chr1:182311744-182320038	-3.42001	4.66378	1.82706	3.4533	65.9628	4.59511e-16	4.79178e-13
ENSMUSG00000031838	65972	Ifi30	chr8:71215419-71219307	-3.16452	5.6328	2.91646	4.77501	65.6786	5.3078e-16	5.03179e-13
ENSMUSG00000042129	213391	Rassf4	chr6:116609969-116650913	-3.90675	7.10189	3.62518	5.93796	63.6946	1.45284e-15	1.26252e-12
ENSMUSG00000001281	16421	Itgb7	chr15:102124430-102140379	-2.56809	7.60912	5.52684	6.33255	62.8471	2.23395e-15	1.79197e-12
ENSMUSG00000003032	16600	Klf4	chr4:55527143-55532466	-4.18091	4.17413	0.631979	3.13502	62.4018	2.80071e-15	2.08613e-12
ENSMUSG00000040964	72754	Arhgef10l	chr4:140241796-140393323	-4.37139	5.0585	1.3917	3.99712	60.6443	6.83789e-15	4.7537e-12
ENSMUSG00000026193	14268	Fn1	chr1:71624679-71692359	-4.30758	9.06051	5.4529	7.82485	58.9656	1.60452e-14	9.95253e-12
ENSMUSG00000030223	19277	Ptpro	chr6:137229317-137440231	-5.15866	5.42663	0.853352	3.99008	58.9437	1.62249e-14	9.95253e-12
ENSMUSG00000024679	68774	Ms4a6d	chr19:11563968-11582213	-4.15794	4.62951	0.78669	5.42305	56.355	6.05004e-14	3.50499e-11
ENSMUSG00000017144	74194	Rnd3	chr2:51020450-51039123	-4.3262	4.96294	1.24416	4.01306	54.8981	1.26942e-13	6.96709e-11
ENSMUSG00000052336	13051	Cx3cr1	chr9:119730682-119898945	-4.10387	4.84534	1.41796	3.34435	54.7139	1.39414e-13	7.26905e-11
ENSMUSG00000047293	71223	Gpr15	chr16:58537796-58539433	-4.30449	0.917506	-2.23807	2.81958	53.8413	2.17356e-13	1.07933e-10
ENSMUSG00000073652	100042814	Apol7d	chr1:71691996-71702002	-4.28126	4.32464	0.775149	3.06675	52.2112	4.98419e-13	2.36251e-10
ENSMUSG00000033316	231605	Galnt9	chr5:110692221-110769246	-5.55275	3.74548	-0.814757	2.76772	51.3141	7.87065e-13	3.56849e-10
ENSMUSG00000046314	217517	Stxbp6	chr12:44899267-45121492	-5.31751	3.87843	-0.511991	2.35639	51.0326	9.08425e-13	3.94711e-10
ENSMUSG00000026796	227737	Niban2	chr2:32766126-32815266	-2.99601	5.11702	2.54474	4.34955	50.2533	1.35126e-12	5.63639e-10
ENSMUSG00000069833	66395	Ahnak	chr19:8966648-9054278	-3.87253	5.67384	2.47445	4.37544	50.0384	1.50768e-12	6.04694e-10
ENSMUSG00000027994	66815	Mcub	chr3:129708609-129763855	-4.6752	4.82386	0.423988	3.80424	48.308	3.6427e-12	1.40689e-09
ENSMUSG00000023186	67776	Vwa5a	chr9:38629564-38654633	-1.9225	5.74324	4.16418	5.27832	47.694	4.98216e-12	1.8555e-09
ENSMUSG00000040249	16971	Lrp1	chr10:127374030-127457017	-3.27892	4.30753	1.74283	3.24357	47.2913	6.11823e-12	2.20003e-09
ENSMUSG00000020017	15109	Hal	chr10:93324630-93355166	-2.11548	4.84859	3.14179	4.5329	46.3241	1.00222e-11	3.48373e-09
ENSMUSG00000006360	12925	Crip1	chr12:113109936-113117499	-3.71208	6.88326	3.4722	5.82409	46.1796	1.07895e-11	3.62943e-09
ENSMUSG00000099757	NA	BE692007	chr19:11447530-11461942	-4.44406	6.70638	2.43542	6.12699	46.0428	1.157e-11	3.77039e-09
ENSMUSG00000037263	73458	Aldh3b3	chr19:4008645-4022103	-2.47706	4.46798	2.4647	3.41263	45.9514	1.21222e-11	3.83062e-09
ENSMUSG00000039109	74145	F13a1	chr13:37051152-37234220	-2.91756	10.0438	7.43866	9.40171	45.7847	1.31991e-11	4.04825e-09
ENSMUSG00000027397	20515	Slc20a1	chr2:129040684-129053536	2.03683	3.86761	5.38768	5.07504	45.056	1.9148e-11	5.70502e-09
ENSMUSG00000042284	109700	Itga1	chr13:115089632-115238500	-3.71072	4.46264	1.3029	3.21923	44.6029	2.41338e-11	6.99077e-09
ENSMUSG00000028927	18600	Padi2	chr4:140633655-140679897	-3.89743	4.72373	1.3971	3.29996	44.3903	2.69014e-11	7.44427e-09
ENSMUSG00000049103	12772	Ccr2	chr9:123901987-123913594	-4.08015	7.99986	4.07464	7.28732	44.374	2.71272e-11	7.44427e-09
ENSMUSG00000024730	64381	Ms4a8a	chr19:11044835-11058466	-5.53989	3.08856	-1.42767	2.12014	43.5859	4.05746e-11	1.0849e-08
ENSMUSG00000087528	NA	9830144P21Rik	chr2:129047878-129072499	2.53613	2.12076	3.99636	3.55051	43.1389	5.09886e-11	1.32927e-08
ENSMUSG00000025044	20288	Msr1	chr8:40034726-40095714	-4.74375	5.34691	0.772399	5.25195	42.8389	5.94371e-11	1.51173e-08
ENSMUSG00000107355	NA	AI839979	chr5:31726939-31728741	-1.95306	5.91651	4.26324	5.07106	42.6243	6.63296e-11	1.64687e-08
ENSMUSG00000079419	73656	Ms4a6c	chr19:11446730-11459556	-4.54343	7.63052	3.1675	7.09436	42.5667	6.83139e-11	1.65669e-08
ENSMUSG00000015745	67220	Plekho1	chr3:95895741-95903313	-3.99915	3.97477	0.572124	2.65327	42.1949	8.26171e-11	1.95803e-08
ENSMUSG00000017607	217169	Tns4	chr11:98956504-98980132	-3.64031	3.07938	0.123573	2.1123	41.7141	1.05646e-10	2.44818e-08
ENSMUSG00000024675	64380	Ms4a4c	chr19:11382134-11404610	-4.60938	6.43428	1.87575	5.9997	41.0986	1.44741e-10	3.28122e-08
ENSMUSG00000114329	NA	Gm30489	chr13:37147213-37157303	-2.8445	6.56675	4.00815	5.9381	40.7437	1.73558e-10	3.85077e-08
ENSMUSG00000048970	59048	C1galt1c1	chrX:37719662-37723964	-2.04051	6.51074	4.8334	6.07016	40.6951	1.77935e-10	3.86563e-08
ENSMUSG00000030154	232408	Klrb1f	chr6:129022864-129034427	-3.05031	3.87495	1.1631	3.83822	40.6509	1.81999e-10	3.87323e-08
ENSMUSG00000062991	211323	Nrg1	chr8:32304579-33374825	-3.06925	4.18212	1.72684	3.84902	40.5805	1.88678e-10	3.93508e-08
ENSMUSG00000045094	328967	Arhgef37	chr18:61624728-61669665	-4.5511	5.28309	1.26425	3.89954	40.341	2.1329e-10	4.29017e-08
ENSMUSG00000049625	212937	Tifab	chr13:56321517-56326698	-3.43048	7.02966	3.78036	5.70854	40.3351	2.13932e-10	4.29017e-08
ENSMUSG00000034659	68539	Tmem109	chr19:10848024-10859365	-2.05468	5.58888	3.86072	4.86938	40.1084	2.40254e-10	4.7271e-08
ENSMUSG00000018500	11541	Adora2b	chr11:62139810-62157279	-4.16053	4.22199	0.254334	3.31126	39.0168	4.20167e-10	8.11389e-08
ENSMUSG00000039497	212898	Dse	chr10:34027389-34083711	-3.12862	4.01309	1.19958	3.08866	38.9711	4.30125e-10	8.15517e-08
ENSMUSG00000069255	105352	Dusp22	chr13:30843982-30895214	-3.26775	3.74496	0.976784	2.53416	38.3545	5.89916e-10	1.09851e-07
ENSMUSG00000052013	208154	Btla	chr16:45044678-45078033	-3.55013	3.88057	0.716073	3.08102	37.6209	8.59208e-10	1.5719e-07
ENSMUSG00000034614	216505	Pik3ip1	chr11:3280401-3292971	3.07096	3.33262	5.53987	5.02421	36.1765	1.80231e-09	3.24042e-07
ENSMUSG00000021880	78416	Rnase6	chr14:51361365-51369644	-2.23884	5.25936	3.34117	4.01229	35.998	1.97523e-09	3.49113e-07
ENSMUSG00000043832	73149	Clec4a3	chr6:122929474-122946834	-2.00914	5.17421	3.46904	3.89555	35.8639	2.11595e-09	3.67751e-07
ENSMUSG00000061119	72461	Prcp	chr7:92523678-92583791	-1.93099	4.25739	2.6722	3.51287	35.5903	2.43495e-09	4.16257e-07
ENSMUSG00000021614	13003	Vcan	chr13:89803431-89890628	-2.96569	2.88917	0.327208	3.86926	34.9795	3.33197e-09	5.60415e-07
ENSMUSG00000037649	14998	H2-DMa	chr17:34338515-34358075	-2.00483	5.80549	4.11325	4.79268	34.4818	4.30254e-09	7.12172e-07
ENSMUSG00000026458	68507	Ppfia4	chr1:134224521-134260666	-3.56399	4.62149	1.4507	3.15547	34.4152	4.45225e-09	7.25439e-07
ENSMUSG00000029490	243197	Mfsd7a	chr5:108588920-108596966	-3.28873	4.09694	1.10828	3.87596	34.1259	5.16598e-09	8.28783e-07
ENSMUSG00000079523	19240	Tmsb10	chr6:72934330-72935731	-2.61576	5.67548	3.41486	5.17184	34.037	5.40751e-09	8.54387e-07
ENSMUSG00000020589	76820	Cyria	chr12:12312140-12430966	-2.16596	4.55104	2.82325	3.42679	33.9404	5.68271e-09	8.84467e-07
ENSMUSG00000041959	20194	S100a10	chr3:93462387-93471950	-3.18292	6.61861	3.62266	5.99239	33.8383	5.98875e-09	9.18393e-07
ENSMUSG00000030717	56312	Nupr1	chr7:126222421-126230033	-3.13048	3.24457	0.397604	3.07891	33.6155	6.71539e-09	1.0149e-06
ENSMUSG00000029468	18439	P2rx7	chr5:122781974-122829495	-2.67251	3.70166	1.46016	2.47129	33.183	8.38828e-09	1.23201e-06
ENSMUSG00000048058	241576	Ldlrad3	chr2:101780548-102016730	-2.51073	5.16747	2.91476	3.90064	33.1932	8.34435e-09	1.23201e-06
ENSMUSG00000024677	69774	Ms4a6b	chr19:11493876-11508620	-3.28974	6.62445	3.45129	5.71697	32.9921	9.25341e-09	1.3402e-06
ENSMUSG00000055538	71918	Zcchc24	chr14:25712066-25769463	-3.22302	3.69843	1.12448	2.52575	32.894	9.73211e-09	1.39022e-06
ENSMUSG00000021756	16195	Il6st	chr13:112600604-112646620	-2.46475	5.19275	3.03121	4.81152	32.5375	1.16912e-08	1.62554e-06
ENSMUSG00000034947	217203	Tmem106a	chr11:101473068-101482614	-1.9347	3.92653	2.33652	4.01004	32.5551	1.15859e-08	1.62554e-06
ENSMUSG00000041797	217262	Abca9	chr11:109991575-110059022	-3.40461	4.32899	1.54939	2.73138	32.495	1.19501e-08	1.63967e-06
ENSMUSG00000000278	74617	Scpep1	chr11:88814846-88846291	-2.78565	5.48237	2.9055	4.52374	32.4679	1.21178e-08	1.6411e-06
ENSMUSG00000073490	226691	Ifi207	chr1:173550993-173569313	-2.44573	4.80588	2.79408	4.41876	32.198	1.39231e-08	1.86142e-06
ENSMUSG00000041608	215446	Entpd3	chr9:120368884-120397393	2.46233	2.68462	4.43818	4.37771	31.7545	1.74941e-08	2.28036e-06
ENSMUSG00000046688	211550	Tifa	chr3:127583454-127625813	-2.36083	5.22424	3.12329	4.55817	31.7567	1.74749e-08	2.28036e-06
ENSMUSG00000020102	20503	Slc16a7	chr10:125055139-125225334	-2.21922	3.54756	1.75027	2.61263	31.5779	1.91598e-08	2.46665e-06
ENSMUSG00000060703	66205	Cd302	chr2:60082337-60114832	-2.25855	4.60406	2.61622	4.8994	31.3215	2.1864e-08	2.78046e-06
ENSMUSG00000079037	19122	Prnp	chr2:131751848-131780349	3.12994	2.93168	5.01252	5.98933	31.1433	2.39665e-08	3.01111e-06
ENSMUSG00000019122	20308	Ccl9	chr11:83463745-83469462	-2.67907	7.44639	5.16979	6.58468	30.8659	2.76488e-08	3.41365e-06
ENSMUSG00000021423	17084	Ly86	chr13:37529184-37603012	-3.3749	5.82145	2.50666	5.03547	30.8253	2.82339e-08	3.41365e-06
ENSMUSG00000056130	225471	Ticam2	chr18:46690358-46707600	-2.64817	3.93873	1.59425	2.85154	30.8084	2.84799e-08	3.41365e-06
ENSMUSG00000087689	NA	Gm15845	chr16:36187432-36207768	2.72209	2.95348	4.99984	5.21627	30.8131	2.84119e-08	3.41365e-06
ENSMUSG00000001986	53623	Gria3	chrX:40489731-40767478	-2.56289	3.94314	1.59409	3.12715	30.7666	2.91001e-08	3.44837e-06
ENSMUSG00000087338	73921	Scpep1os	chr11:88796754-88826887	-2.72362	3.58142	1.18488	2.56263	30.1645	3.96912e-08	4.65056e-06
ENSMUSG00000012519	74568	Mlkl	chr8:112038429-112064809	-2.1232	4.37105	2.5126	4.39823	30.0092	4.29992e-08	4.84596e-06
ENSMUSG00000024349	72512	Sting1	chr18:35866732-35873607	-1.93982	5.06045	3.4096	4.55655	30.0168	4.28314e-08	4.84596e-06
ENSMUSG00000039997	15950	Ifi203	chr1:173747973-173770238	-2.90569	3.60395	1.04701	3.35298	29.9994	4.32177e-08	4.84596e-06
ENSMUSG00000051177	18795	Plcb1	chr2:134627987-135317178	-3.53031	3.40752	0.126342	2.74959	30.0239	4.26751e-08	4.84596e-06
ENSMUSG00000006345	14598	Ggt1	chr10:75397438-75422034	1.89864	3.80871	5.25746	5.17948	28.8392	7.86418e-08	8.72423e-06
ENSMUSG00000067767	381809	Clec4b2	chr6:123149852-123181630	2.56366	1.96197	3.77771	4.25912	28.7668	8.16386e-08	8.96134e-06
ENSMUSG00000024696	107321	Lpxn	chr19:12773557-12811171	-2.68589	3.80763	1.4223	3.29805	28.6113	8.84665e-08	9.60967e-06
ENSMUSG00000015766	13860	Eps8	chr6:137454243-137631874	-2.45829	3.34503	1.27737	3.01413	28.4987	9.37629e-08	1.008e-05
ENSMUSG00000026170	104086	Cyp27a1	chr1:74752733-74777051	-4.42382	4.41702	0.801145	2.69451	28.3521	1.01138e-07	1.07619e-05
ENSMUSG00000017309	52685	Cd300lg	chr11:101932335-101946446	-4.27445	3.89026	0.0678456	2.33377	28.0766	1.16606e-07	1.21597e-05
ENSMUSG00000110575	NA	6330537M06Rik	chr8:71219223-71220864	-2.42998	2.89331	0.923696	2.07208	28.0898	1.15816e-07	1.21597e-05
ENSMUSG00000033033	72691	Calhm2	chr19:47093792-47126733	-2.41463	3.3252	1.33193	2.3905	27.5381	1.54029e-07	1.59032e-05
ENSMUSG00000036606	140570	Plxnb2	chr15:89039752-89064991	-3.34688	5.59578	2.51717	4.20113	27.3685	1.68152e-07	1.7191e-05
ENSMUSG00000027433	24128	Xrn2	chr2:146854916-146919920	-1.3392	5.81825	4.70416	5.55212	27.0185	2.01522e-07	2.04026e-05
ENSMUSG00000032359	13036	Ctsh	chr9:89936205-89958142	-1.36926	8.51634	7.38808	7.81307	26.7977	2.25901e-07	2.26509e-05
ENSMUSG00000040751	56743	Lat2	chr5:134628876-134643879	-2.39547	5.41368	3.37283	4.65454	26.5174	2.61175e-07	2.59384e-05
ENSMUSG00000009376	17295	Met	chr6:17463799-17573979	-2.84342	4.56522	1.89469	3.92476	26.3988	2.77717e-07	2.7321e-05
ENSMUSG00000043336	78749	Filip1l	chr16:57173456-57393489	-2.66237	3.58625	1.1904	2.74202	26.2849	2.94585e-07	2.87097e-05
ENSMUSG00000071561	100034684	Cstdc5	chr16:36179744-36188110	2.65454	3.52752	5.50831	5.77883	25.7982	3.79037e-07	3.65982e-05
ENSMUSG00000026317	26889	Cln8	chr8:14931335-14951720	-1.89952	4.64591	2.95359	3.99448	25.5807	4.24262e-07	4.0589e-05
ENSMUSG00000041488	20908	Stx3	chr19:11752482-11796767	-2.14554	3.82225	1.89001	3.02441	24.9776	5.79988e-07	5.49829e-05
ENSMUSG00000041515	15900	Irf8	chr8:121463097-121483433	-2.14577	7.08493	5.07182	6.30802	24.7288	6.59893e-07	6.19943e-05
ENSMUSG00000015355	12506	Cd48	chr1:171509577-171532826	-2.19533	6.52306	4.53338	5.74245	24.5421	7.2702e-07	6.76907e-05
ENSMUSG00000074813	100043424	Morrbid	chr2:128020239-128344685	-1.28331	5.33909	4.29511	5.09505	24.4743	7.53094e-07	6.94979e-05
ENSMUSG00000020826	18126	Nos2	chr11:78811613-78851080	4.19756	-3.52084	-1.48591	5.15368	24.428	7.71409e-07	7.05636e-05
ENSMUSG00000029471	207565	Camkk2	chr5:122869233-122917472	-1.29716	5.79568	4.75308	4.94421	24.4102	7.78547e-07	7.05973e-05
ENSMUSG00000094796	625360	BC147527	chr13:120761928-120770315	-3.2367	3.5959	0.734038	3.05992	24.1569	8.87958e-07	7.98243e-05
ENSMUSG00000025810	18186	Nrp1	chr8:129085085-129229844	-2.06053	5.61608	3.80002	4.39305	23.9192	1.00466e-06	8.95439e-05
ENSMUSG00000024899	23972	Papss2	chr19:32573190-32644587	-2.42398	3.75211	1.59395	3.09824	23.888	1.02108e-06	9.02355e-05
ENSMUSG00000055044	54132	Pdlim1	chr19:40209617-40260286	-1.99537	4.8548	3.10594	3.84308	23.7705	1.08531e-06	9.51058e-05
ENSMUSG00000031262	102920	Cenpi	chrX:133208833-133263388	-2.1539	4.19588	2.18198	4.06146	23.434	1.29271e-06	0.000112337
ENSMUSG00000049037	269799	Clec4a1	chr6:122898807-122911578	-2.09662	3.87116	2.15647	2.73754	23.3859	1.32546e-06	0.000114231
ENSMUSG00000072596	13587	Ear2	chr14:44340111-44340991	-2.01375	5.5278	3.79738	4.47152	23.3433	1.35513e-06	0.00011583
ENSMUSG00000038991	105245	Txndc5	chr13:38684055-38712800	-1.51715	6.41774	5.07575	5.91945	23.2821	1.39896e-06	0.000118604
ENSMUSG00000023022	65970	Lima1	chr15:99676351-99773337	-2.14851	4.12052	2.34105	2.98614	23.2582	1.41647e-06	0.00011912
ENSMUSG00000105703	NA	Gm43305	chr14:54529900-54534913	-2.83825	4.34246	1.98821	3.36752	23.1272	1.51628e-06	0.000126494
ENSMUSG00000061665	12488	Cd2ap	chr17:43103842-43187556	-2.63038	2.50591	0.364904	1.99042	22.6074	1.98714e-06	0.00016446
ENSMUSG00000027173	211896	Depdc7	chr2:104552129-104573223	-3.40242	3.20223	0.200143	2.18265	22.4852	2.11766e-06	0.000172523
ENSMUSG00000033508	67855	Asprv1	chr6:86605146-86606692	1.89674	8.05217	9.45156	8.69405	22.4933	2.10875e-06	0.000172523
ENSMUSG00000029094	70292	Afap1	chr5:36050663-36161267	1.85954	1.88622	3.2856	2.97688	22.3743	2.2436e-06	0.000181366
ENSMUSG00000020553	18559	Pctp	chr11:89873491-89893720	1.60778	2.82296	4.09229	3.56844	22.0605	2.64193e-06	0.000211923
ENSMUSG00000024493	107045	Lars	chr18:42335363-42395259	-1.18288	5.59731	4.61363	5.41006	21.8364	2.96919e-06	0.000236357
ENSMUSG00000069805	14121	Fbp1	chr13:63012567-63036096	2.1268	2.15948	4.03888	3.66351	21.7944	3.03492e-06	0.000239759
ENSMUSG00000028111	13038	Ctsk	chr3:95406567-95416673	4.16357	-0.285074	2.15404	3.70142	21.6858	3.2116e-06	0.000251809
ENSMUSG00000051212	321019	Gpr183	chr14:122189963-122202607	-2.70375	3.54599	1.27217	2.30099	21.526	3.49065e-06	0.000271646
ENSMUSG00000031494	170786	Cd209a	chr8:3793397-3798984	-3.72059	2.74733	-0.0842865	1.53713	21.379	3.76877e-06	0.000291117
ENSMUSG00000043262	54122	Uevld	chr7:46572964-46608275	-1.36967	3.79628	2.6866	3.44455	21.289	3.94996e-06	0.000302131
ENSMUSG00000056069	223433	Otulinl	chr15:27655155-27681665	-1.84083	6.74458	5.06423	5.78552	21.2796	3.96931e-06	0.000302131
ENSMUSG00000029270	67266	Dipk1a	chr5:108055919-108134951	-1.41344	5.92052	4.7735	5.02817	21.1541	4.23795e-06	0.000320241
ENSMUSG00000017652	21939	Cd40	chr2:164897547-164914868	-3.60645	2.16035	-1.0676	2.04959	20.9608	4.68774e-06	0.000351682
ENSMUSG00000026005	66646	Rpe	chr1:66739990-66758964	-1.22797	6.20424	5.14621	6.12467	20.6151	5.61505e-06	0.000418241
ENSMUSG00000079547	14999	H2-DMb1	chr17:34372046-34379204	-2.02281	4.27945	2.48482	3.69613	20.4138	6.23795e-06	0.000461343
ENSMUSG00000100182	69030	1810006J02Rik	chr1:98059181-98072380	-1.88232	2.70551	1.17509	2.66836	20.3436	6.47098e-06	0.000475207
ENSMUSG00000037020	233064	Wdr62	chr7:29939563-29979844	-1.5049	3.88422	2.65255	3.09722	20.2917	6.64867e-06	0.000484841
ENSMUSG00000069516	17105	Lyz2	chr10:117113236-117118226	-1.21121	14.8175	13.7896	14.0289	20.1238	7.25867e-06	0.000525649
ENSMUSG00000000318	17312	Clec10a	chr11:70047023-70061660	-2.82906	2.99953	0.481703	1.91047	19.8513	8.37043e-06	0.000601979
ENSMUSG00000085786	NA	Gm15987	chr6:128928167-128951992	-3.29924	2.29502	-0.775729	1.71722	19.7246	8.94446e-06	0.000638855
ENSMUSG00000024084	70536	Qpct	chr17:79359335-79397807	-3.0062	2.90621	0.118427	1.8733	19.6634	9.23514e-06	0.000655129
ENSMUSG00000030091	54563	Nup210	chr6:90990050-91093811	-1.44918	6.60871	5.39104	6.04881	19.546	9.82078e-06	0.000691967
ENSMUSG00000041801	27280	Phlda3	chr1:135693857-135696874	3.96078	-1.62669	0.914205	1.44372	19.5026	1.00463e-05	0.000703105
ENSMUSG00000034401	67946	Spata6	chr4:111577181-111686381	-1.88144	3.28531	1.657	2.65223	19.1878	1.18466e-05	0.000823577
ENSMUSG00000004730	13733	Adgre1	chr17:57665691-57790527	-1.53894	5.58582	4.31453	4.48091	19.1571	1.20391e-05	0.000829142
ENSMUSG00000021322	27052	Aoah	chr13:20978283-21220787	-1.11301	6.25971	5.33152	5.95996	19.1497	1.20857e-05	0.000829142
ENSMUSG00000117763	402757	9830166K06Rik	chr19:8629163-8640699	-1.6401	4.84193	3.46351	3.7451	18.9925	1.3123e-05	0.000894424
ENSMUSG00000022263	223435	Trio	chr15:27730737-28025934	-2.45753	2.09332	0.183068	1.78636	18.9724	1.3262e-05	0.000898028
ENSMUSG00000026536	381308	Ifi211	chr1:173723911-173740612	-2.58624	3.35269	1.09787	4.11502	18.946	1.34471e-05	0.000904688
ENSMUSG00000038387	20130	Rras	chr7:44667385-44671071	-1.71862	3.61298	2.23368	2.62023	18.6483	1.57188e-05	0.00104405
ENSMUSG00000044827	21897	Tlr1	chr5:65082022-65090906	1.49671	2.39043	3.58064	3.90539	18.6516	1.56915e-05	0.00104405
ENSMUSG00000022364	210544	Tbc1d31	chr15:57775595-57833463	-1.48568	4.29368	2.98608	3.58656	18.6217	1.59399e-05	0.00105203
ENSMUSG00000032740	108686	Ccdc88a	chr11:29323658-29460808	-1.72862	4.37222	2.89609	3.75912	18.6088	1.60477e-05	0.00105249
ENSMUSG00000025937	212442	Lactb2	chr1:13693554-13730770	-1.80243	4.19947	2.73484	3.74647	18.5029	1.69642e-05	0.00110387
ENSMUSG00000074743	21824	Thbd	chr2:148246386-148250108	-1.85537	4.87842	3.35255	3.54428	18.4941	1.70429e-05	0.00110387
ENSMUSG00000021947	68631	Cryl1	chr14:57512450-57635986	-2.56699	3.62292	1.13729	2.84599	18.3115	1.87572e-05	0.00120741
ENSMUSG00000090272	100040462	Mndal	chr1:173676692-173708447	-2.44039	4.30209	1.94424	4.13185	18.2844	1.90261e-05	0.0012172
ENSMUSG00000036896	12262	C1qc	chr4:136617115-136620376	3.73619	-0.41042	1.5853	2.39301	18.2469	1.94046e-05	0.00123385
ENSMUSG00000022048	12934	Dpysl2	chr14:67040313-67106137	-2.61669	2.78799	0.443393	1.66625	18.1837	2.00585e-05	0.00125493
ENSMUSG00000042272	228071	Sestd1	chr2:77010684-77110936	-3.14003	3.11917	-0.0596556	2.13993	18.1801	2.00972e-05	0.00125493
ENSMUSG00000068220	16852	Lgals1	chr15:78810925-78814665	-2.59808	6.46102	3.66279	5.89758	18.1879	2.00143e-05	0.00125493
ENSMUSG00000019256	11622	Ahr	chr12:35547973-35585037	-2.10698	2.90455	0.99808	3.12063	18.0869	2.11047e-05	0.00131
ENSMUSG00000030101	58911	Sumf1	chr6:108083989-108162543	-1.24693	5.4093	4.37448	4.85316	18.067	2.13262e-05	0.00131592
ENSMUSG00000048779	233571	P2ry6	chr7:100586837-100623856	-2.54244	2.92289	0.879671	1.67361	18.0426	2.16021e-05	0.0013251
ENSMUSG00000024397	11629	Aif1	chr17:35389967-35395044	-2.21685	2.89291	1.03289	2.15461	17.9894	2.22135e-05	0.00134676
ENSMUSG00000033446	67168	Lpar6	chr14:73475335-73480734	-1.48335	4.51817	3.24802	3.69659	17.9971	2.21246e-05	0.00134676
ENSMUSG00000024055	170716	Cyp4f13	chr17:33143662-33166376	1.61387	4.58388	5.75271	5.28449	17.9301	2.2917e-05	0.00138138
ENSMUSG00000020635	14226	Fkbp1b	chr12:4883174-4891591	-2.20327	3.10513	1.18872	2.21168	17.8801	2.35268e-05	0.00139524
ENSMUSG00000038352	217151	Arl5c	chr11:97880404-97887007	-2.83187	3.12118	0.548184	2.16322	17.8784	2.35483e-05	0.00139524
ENSMUSG00000046295	234396	Ankle1	chr8:71858654-71862548	-1.96954	4.5359	2.5613	4.05463	17.8992	2.3292e-05	0.00139524
ENSMUSG00000022902	20862	Stfa2	chr16:36224354-36228819	2.41932	1.1579	3.02664	2.68547	17.7556	2.51184e-05	0.00147985
ENSMUSG00000073987	14590	Ggh	chr4:20042052-20066750	-1.20863	5.619	4.63924	5.40687	17.552	2.79562e-05	0.00163194
ENSMUSG00000092572	241197	Serpinb10	chr1:107456733-107477001	-1.4673	4.96084	3.82891	4.60318	17.5481	2.80129e-05	0.00163194
ENSMUSG00000004707	17085	Ly9	chr1:171416192-171434978	-1.39448	4.22291	3.00803	3.67951	17.5155	2.84977e-05	0.00165097
ENSMUSG00000021242	67963	Npc2	chr12:84801336-84819926	-1.20042	7.25326	6.24677	6.70496	17.467	2.92344e-05	0.0016831
ENSMUSG00000037922	242248	Bank1	chr3:135759124-136031827	-1.9367	3.70251	2.07243	2.61285	17.4578	2.93751e-05	0.0016831
ENSMUSG00000022453	17939	Naga	chr15:82213733-82223126	-1.11872	6.08372	5.14648	5.4313	17.3442	3.11848e-05	0.00177702
ENSMUSG00000053469	21819	Tg	chr15:66542602-66722570	2.53672	1.72536	3.4315	3.12403	17.2665	3.24869e-05	0.00184116
ENSMUSG00000038127	67501	Ccdc50	chr16:27207619-27270968	-1.65003	4.82477	3.27914	4.47707	17.2438	3.28772e-05	0.00185321
ENSMUSG00000035273	15442	Hpse	chr5:100827350-100867582	-1.79028	5.76709	4.07245	5.21735	17.2151	3.33777e-05	0.00187131
ENSMUSG00000005672	16590	Kit	chr5:75735576-75817382	1.70689	3.32177	4.50665	4.63359	17.1533	3.44804e-05	0.00192279
ENSMUSG00000003518	72349	Dusp3	chr11:101861969-101877839	-2.42891	2.66918	0.37754	2.02861	17.1098	3.52799e-05	0.00195691
ENSMUSG00000019876	18768	Pkib	chr10:57508077-57617208	-1.79988	2.66754	1.11645	2.79701	17.0291	3.68122e-05	0.0020311
ENSMUSG00000036905	12260	C1qb	chr4:136607440-136613498	3.29781	0.7538	2.5696	3.62194	16.935	3.8681e-05	0.00212298
ENSMUSG00000027962	22329	Vcam1	chr3:115903598-115923337	2.11345	3.73455	5.06328	5.6656	16.8126	4.12583e-05	0.00225257
ENSMUSG00000053846	16891	Lipg	chr18:75072393-75094334	2.45391	-0.739328	1.31582	7.17291	16.7477	4.26936e-05	0.0023188
ENSMUSG00000094694	NA	Ighv1-9	chr12:114547189-114547622	2.70918	0.253839	2.31895	2.32892	16.7211	4.3297e-05	0.00233938
ENSMUSG00000098708	NA	Gm27252	chr7:63546281-63549446	2.28945	1.75907	3.25418	3.23079	16.6192	4.56869e-05	0.00245579
ENSMUSG00000010142	57916	Tnfrsf13b	chr11:61017581-61040198	-1.44692	5.57425	4.25315	5.33127	16.5793	4.66572e-05	0.00249508
ENSMUSG00000046908	16995	Ltb4r1	chr14:56003419-56005951	-1.0335	8.78751	7.93399	8.50575	16.5499	4.73875e-05	0.00252121
ENSMUSG00000033114	70484	Slc35d2	chr13:64244122-64277182	1.07713	5.33985	6.18864	6.01606	16.437	5.02945e-05	0.00266229
ENSMUSG00000043067	244745	Dpy19l1	chr9:24323072-24414436	-1.70582	5.76867	4.07529	5.26526	16.4021	5.12282e-05	0.00269802
ENSMUSG00000035385	20296	Ccl2	chr11:81926397-81928279	-3.10049	2.60095	-0.0341861	3.20844	16.381	5.18032e-05	0.00271459
ENSMUSG00000052821	58861	Cysltr1	chrX:105617952-105647285	-2.96252	3.24617	0.0733654	2.4113	16.2828	5.45566e-05	0.00284458
ENSMUSG00000002279	76483	Lmf1	chr17:25798059-25881800	-1.90562	3.21641	1.62374	2.37817	16.2714	5.4885e-05	0.00284747
ENSMUSG00000045404	217826	Kcnk13	chr12:99930758-100028941	4.52135	-3.80599	-2.5303	1.92484	16.0776	6.08002e-05	0.00312327
ENSMUSG00000049932	15270	H2ax	chr9:44245991-44247374	-1.58301	7.44432	5.91837	7.49877	16.0811	6.06866e-05	0.00312327
ENSMUSG00000036775	26378	Decr2	chr17:26300182-26309311	-1.93857	2.46553	0.952912	1.93177	16.0563	6.14883e-05	0.00314314
ENSMUSG00000072949	26897	Acot1	chr12:84056264-84065145	1.56179	4.12353	5.30935	4.3881	16.0412	6.19774e-05	0.00315268
ENSMUSG00000002289	57875	Angptl4	chr17:33992724-34000804	2.32181	0.689565	2.37887	3.08748	16.0155	6.28247e-05	0.00318027
ENSMUSG00000038175	218203	Mylip	chr13:45543218-45565498	1.35843	4.75085	5.71342	4.88889	15.9962	6.34705e-05	0.00319744
ENSMUSG00000032496	17002	Ltf	chr9:110848339-110871835	-1.05604	14.5157	13.6045	14.2205	15.9062	6.656e-05	0.00333696
ENSMUSG00000032915	52614	Adgre4	chr17:56056984-56160662	-2.8369	4.37755	1.56616	3.22889	15.88	6.74883e-05	0.00336731
ENSMUSG00000037548	15000	H2-DMb2	chr17:34362281-34370529	-1.399	3.54088	2.36639	2.70821	15.7141	7.36736e-05	0.00362391
ENSMUSG00000040616	214359	Tmem51	chr4:141758303-141811615	-2.78178	3.62126	1.08045	2.23858	15.7196	7.34608e-05	0.00362391
ENSMUSG00000074896	15959	Ifit3	chr19:34560931-34566131	2.6858	5.02087	7.3983	7.77808	15.7196	7.34579e-05	0.00362391
ENSMUSG00000028551	12580	Cdkn2c	chr4:109518073-109524386	-1.56097	5.18506	3.69405	4.70872	15.6914	7.45631e-05	0.00363963
ENSMUSG00000031825	78892	Crispld2	chr8:120719177-120779532	1.81797	8.18529	9.41869	9.00776	15.6881	7.46912e-05	0.00363963
ENSMUSG00000043263	236312	Ifi209	chr1:173458483-173475494	-2.18937	6.27856	4.16029	6.52143	15.6679	7.54927e-05	0.00366157
ENSMUSG00000024033	22092	Rsph1	chr17:31473993-31496357	-1.74359	2.47386	1.09452	2.00249	15.6403	7.66041e-05	0.00369828
ENSMUSG00002075808	NA		chr9:44246262-44246402	-1.53427	6.20209	4.71564	6.30542	15.5976	7.83522e-05	0.00376524
ENSMUSG00000029470	18438	P2rx4	chr5:122845607-122867801	-1.21913	4.49048	3.49356	4.05932	15.5861	7.88338e-05	0.003771
ENSMUSG00000004633	69993	Chn2	chr6:54016539-54278795	-1.96841	2.71336	0.948086	2.23007	15.5241	8.14599e-05	0.00387883
ENSMUSG00000029771	27056	Irf5	chr6:29526624-29541870	-1.23263	7.44751	6.40158	6.6316	15.496	8.26796e-05	0.00389072
ENSMUSG00000041324	16323	Inhba	chr13:16186436-16206206	-1.02194	5.4343	4.57757	6.03357	15.5004	8.24874e-05	0.00389072
ENSMUSG00000091575	69206	2010016I18Rik	chr3:106389298-106393229	1.37314	2.48715	3.51889	3.21284	15.4926	8.2829e-05	0.00389072
ENSMUSG00000026872	24136	Zeb2	chr2:44873644-45007407	-1.2106	6.01463	5.00034	5.12704	15.4399	8.5169e-05	0.00396492
ENSMUSG00000032788	216134	Pdxk	chr10:78272578-78300809	-1.75916	4.04687	2.52424	3.46636	15.4423	8.50626e-05	0.00396492
ENSMUSG00000015961	11566	Adss	chr1:177590528-177624077	-0.989557	6.24748	5.4239	6.32002	15.3598	8.88577e-05	0.00410004
ENSMUSG00000034459	15957	Ifit1	chr19:34618271-34627409	2.54557	4.88041	7.12619	8.46849	15.3661	8.85643e-05	0.00410004
ENSMUSG00000003420	14132	Fcgrt	chr7:44742414-44753275	-2.07735	4.54484	2.44743	3.42659	15.3069	9.13842e-05	0.00419804
ENSMUSG00000031304	16186	Il2rg	chrX:100307984-100311861	-1.45023	3.40189	2.15619	3.62363	15.1905	9.71904e-05	0.00443673
ENSMUSG00000041390	16543	Mdfic	chr6:15720660-15802168	-2.56507	2.33689	-0.297599	1.91106	15.1858	9.74312e-05	0.00443673
ENSMUSG00000041827	231655	Oasl1	chr5:115061299-115075974	1.92894	5.58196	6.9233	7.13281	15.0874	0.000102648	0.00465397
ENSMUSG00000006281	21745	Tep1	chr14:51061516-51108017	-1.55643	4.73245	3.58679	4.00861	15.0786	0.000103127	0.00465545
ENSMUSG00000026637	22033	Traf5	chr1:191729166-191776868	-1.48651	3.75799	2.56491	2.68599	15.0693	0.000103634	0.00465817
ENSMUSG00000040446	225283	Rprd1a	chr18:24618017-24663261	-1.29875	3.2812	2.23035	2.97133	15.0433	0.000105074	0.00470264
ENSMUSG00000003746	17155	Man1a	chr10:53780881-53952705	-1.30361	4.64438	3.46724	4.16552	15.034	0.000105594	0.00470572
ENSMUSG00000004612	72310	Nkg7	chr7:43086497-43087673	2.23433	3.84177	5.08022	6.13334	14.9926	0.000107932	0.00478944
ENSMUSG00000021262	14026	Evl	chr12:108520979-108654775	-2.02464	3.43107	1.40399	2.95965	14.9528	0.000110233	0.00482985
ENSMUSG00000027293	98878	Ehd4	chr2:119919656-119985087	-1.23269	5.46509	4.4166	5.52537	14.9631	0.000109635	0.00482985
ENSMUSG00000031875	68119	Cmtm3	chr8:105066042-105074304	-1.99966	4.28643	2.34619	3.3881	14.955	0.000110108	0.00482985
ENSMUSG00000079597	433016	Cstdc4	chr16:36004582-36008481	1.6503	5.62753	6.84204	6.15056	14.8527	0.00011624	0.00507177
ENSMUSG00000000552	29813	Zfp385a	chr15:103222322-103248520	-1.51853	3.4076	2.18222	2.45689	14.7999	0.000119541	0.00519405
ENSMUSG00000036777	68743	Anln	chr9:22243308-22300484	-1.16444	6.16066	5.11358	5.91119	14.7662	0.000121697	0.00526581
ENSMUSG00000042286	192187	Stab1	chr14:30860970-30890598	1.58711	3.53436	4.69552	3.95186	14.6465	0.000129672	0.00558769
ENSMUSG00000034525	218333	Ice1	chr13:70699826-70785753	1.31757	3.78443	4.81496	4.42868	14.6336	0.000130564	0.00560296
ENSMUSG00000034041	17095	Lyl1	chr8:85428078-85431569	-1.31645	3.51744	2.44213	2.91969	14.6256	0.000131122	0.00560386
ENSMUSG00000023992	83433	Trem2	chr17:48653429-48661175	-2.14846	2.82754	0.885961	1.88236	14.5159	0.00013898	0.00591544
ENSMUSG00000004207	19156	Psap	chr10:60113449-60138376	-1.06839	11.2474	10.3277	10.3409	14.4827	0.000141454	0.00599627
ENSMUSG00000070737	100039968	Tmem35b	chr4:127017484-127023437	-1.59765	3.01352	1.6648	2.42347	14.4382	0.000144835	0.00611472
ENSMUSG00000079227	12774	Ccr5	chr9:123921580-123947736	-2.12404	0.754814	-1.22004	3.47683	14.3613	0.000150873	0.00634398
ENSMUSG00000024795	240641	Kif20b	chr19:34899761-34953145	-1.30861	4.70298	3.48498	4.73497	14.3145	0.000154669	0.00638702
ENSMUSG00000035561	72535	Aldh1b1	chr4:45799022-45804604	-2.38253	3.84791	1.3494	3.62931	14.311	0.000154959	0.00638702
ENSMUSG00000038732	218121	Mboat1	chr13:30320472-30430700	-1.92608	3.05095	1.16042	2.86161	14.332	0.000153242	0.00638702
ENSMUSG00000063171	66184	Rps4l	chr6:148256154-148257096	1.4232	3.01313	4.03346	4.42722	14.336	0.000152916	0.00638702
ENSMUSG00000096459	NA	Ighv9-3	chr12:114104312-114104742	2.37821	1.29548	2.76073	2.61126	14.3131	0.000154787	0.00638702
ENSMUSG00000025289	53381	Prdx4	chrX:154106914-154123750	-1.82874	4.94695	3.16667	4.45508	14.2683	0.000158511	0.00650767
ENSMUSG00000079057	102294	Cyp4v3	chr8:45757981-45786253	-2.28737	2.57926	0.598367	1.7043	14.2546	0.000159671	0.00652962
ENSMUSG00000028403	68268	Zdhhc21	chr4:82716975-82778195	-1.93978	3.40357	1.38184	3.25465	14.1716	0.000166868	0.00679724
ENSMUSG00000033031	224171	Cip2a	chr16:48814548-48840072	-1.50087	4.95861	3.53432	5.08561	14.1415	0.000169566	0.00685361
ENSMUSG00000054065	56460	Pkp3	chr7:140658131-140670423	-1.76804	2.90169	1.45302	2.34402	14.147	0.000169066	0.00685361
ENSMUSG00000019992	71804	Mtfr2	chr10:20223516-20237050	-1.5956	4.68012	3.11835	4.56225	14.1024	0.000173123	0.00697036
ENSMUSG00000074203	NA	G430095P16Rik	chr8:85449636-85453473	-1.91416	2.44798	0.83964	1.72102	14.0889	0.000174367	0.00699345
ENSMUSG00000020520	171212	Galnt10	chr11:57536268-57678340	-1.15005	6.17377	5.20762	5.22325	13.8731	0.00019558	0.00778929
ENSMUSG00000076441	11898	Ass1	chr2:31360219-31410684	-2.11842	4.39949	2.09604	3.91879	13.8719	0.000195703	0.00778929
ENSMUSG00000001998	108011	Ap4e1	chr2:126850637-126909829	-1.2409	3.93696	2.9495	3.56565	13.8327	0.00019983	0.0079233
ENSMUSG00000037921	234311	Ddx60	chr8:62381121-62491278	1.71734	6.19576	7.56873	7.45132	13.7825	0.000205236	0.00809118
ENSMUSG00000104653	NA	Gm43109	chr3:115922100-115934665	2.13196	1.00547	2.23342	3.06001	13.7791	0.000205616	0.00809118
ENSMUSG00000041498	381293	Kif14	chr1:136394081-136459249	-1.58792	2.63417	1.19398	3.02824	13.7464	0.000209221	0.00820208
ENSMUSG00000028862	53608	Map3k6	chr4:132968129-132980240	-2.52517	2.95843	0.48631	2.44123	13.7131	0.000212966	0.0083121
ENSMUSG00000044338	23796	Aplnr	chr2:84966569-84970267	-1.64573	3.25077	1.88848	2.04428	13.7053	0.000213855	0.0083121
ENSMUSG00000046805	17476	Mpeg1	chr19:12438143-12442647	-1.07132	8.77929	7.8654	7.87848	13.7003	0.000214418	0.0083121
ENSMUSG00000027006	66861	Dnajc10	chr2:80145810-80184387	-0.861802	6.33993	5.62363	5.98125	13.606	0.000225464	0.00870793
ENSMUSG00000047547	74325	Cltb	chr13:54740214-54759157	-1.80314	2.43945	0.761508	2.60881	13.58	0.000228611	0.00879688
ENSMUSG00000044229	244853	Nxpe4	chr9:48073321-48311325	-2.98313	3.16089	0.495066	1.81173	13.5585	0.000231241	0.00886538
ENSMUSG00000062488	667370	Ifit3b	chr19:34585370-34590801	2.69476	4.40067	6.87991	6.90981	13.5417	0.000233324	0.00891247
ENSMUSG00000054203	226695	Ifi205	chr1:173839564-173859376	-3.35516	0.226095	-2.06783	1.49091	13.5266	0.00023521	0.00895171
ENSMUSG00000019978	13822	Epb41l2	chr10:25235696-25399417	-1.09855	4.82562	3.90727	4.37253	13.4701	0.000242399	0.00919176
ENSMUSG00000004846	26433	Plod3	chr5:137015873-137025502	-0.917466	6.35457	5.57695	5.92864	13.4395	0.000246377	0.00930875
ENSMUSG00000031536	18970	Polb	chr8:23118142-23143451	-1.12718	4.86214	3.86925	4.60151	13.4257	0.000248202	0.00934385
ENSMUSG00000026271	64095	Gpr35	chr1:92878587-92914113	-1.82709	5.00251	3.32653	4.05082	13.4042	0.000251058	0.0094174
ENSMUSG00000018774	12514	Cd68	chr11:69555039-69556979	-0.902774	7.16284	6.40256	6.38922	13.2761	0.000268811	0.0100113
ENSMUSG00000054640	20541	Slc8a1	chr17:81680534-82045806	-3.3252	2.41852	-0.962817	1.04043	13.2776	0.000268591	0.0100113
ENSMUSG00000022817	16419	Itgb5	chr16:33650035-33769708	-1.40361	4.11078	2.95499	3.08038	13.2405	0.00027397	0.0101671
ENSMUSG00000030602	70584	Pak4	chr7:28258244-28297610	-1.6481	3.39901	2.03009	2.49348	13.2119	0.000278172	0.0102648
ENSMUSG00000057530	230857	Ece1	chr4:137589548-137692540	-1.98011	3.39299	1.40055	2.51916	13.2093	0.00027857	0.0102648
ENSMUSG00000021697	218581	Depdc1b	chr13:108452866-108544316	-0.896461	6.1915	5.42202	5.89051	13.1532	0.000287036	0.0105395
ENSMUSG00000017057	16164	Il13ra1	chrX:35375763-35434912	1.1839	7.06709	7.93171	7.72246	13.1457	0.000288184	0.0105445
ENSMUSG00000015243	11303	Abca1	chr4:53030787-53159895	2.75047	1.6951	3.53673	3.26266	13.0953	0.000296041	0.0107941
ENSMUSG00000030468	243958	Siglecg	chr7:43057628-43067782	-1.10063	4.52701	3.60858	3.73231	13.0446	0.000304167	0.0110517
ENSMUSG00000004952	54153	Rasa4	chr5:136112770-136140714	-1.71746	3.88711	2.37549	3.36796	12.9787	0.000315048	0.0113679
ENSMUSG00000013698	18611	Pea15a	chr1:172024295-172034371	-1.35985	3.66249	2.57702	2.82588	12.9817	0.000314548	0.0113679
ENSMUSG00000094546	NA	Ighv1-26	chr12:114751992-114752425	2.60744	-0.394751	1.33332	1.87375	12.9603	0.000318174	0.0114411
ENSMUSG00000076577	NA	Igkv8-30	chr6:70094045-70094604	1.6744	2.96607	4.20637	3.94333	12.9364	0.000322261	0.0115482
ENSMUSG00000027698	320024	Nceh1	chr3:27237114-27338757	-0.95355	5.79553	4.9993	5.13814	12.9154	0.00032589	0.0116383
ENSMUSG00000031921	21750	Terf2	chr8:107796032-107823179	-1.18508	3.36391	2.3503	2.9909	12.886	0.00033105	0.0117822
ENSMUSG00000006638	57742	Abhd1	chr5:31107410-31112435	1.23685	4.44125	5.29931	4.67491	12.8527	0.000336986	0.0119527
ENSMUSG00000030102	16438	Itpr1	chr6:108190057-108528070	-1.29532	3.63172	2.54989	3.43906	12.8201	0.000342917	0.0120809
ENSMUSG00000036887	12259	C1qa	chr4:136623228-136626114	3.63819	-1.12365	1.02007	1.94928	12.8252	0.000341974	0.0120809
ENSMUSG00000040268	101476	Plekha1	chr7:130467486-130515042	-1.17052	4.72385	3.6784	4.20244	12.8088	0.000345	0.0121133
ENSMUSG00000028494	11520	Plin2	chr4:86566623-86588297	0.924485	8.3396	9.02675	8.63008	12.7717	0.000351908	0.0123144
ENSMUSG00000024897	319924	Apba1	chr19:23736251-23926960	-4.12566	2.67355	-1.19526	1.27153	12.7304	0.000359763	0.0125472
ENSMUSG00000023032	59033	Slc4a8	chr15:100659628-100721849	3.36641	-2.17565	0.26745	1.42108	12.6763	0.000370321	0.0128724
ENSMUSG00000022912	19128	Pros1	chr16:62674670-62749709	-1.71852	4.16149	2.46283	4.10114	12.6606	0.000373448	0.0129379
ENSMUSG00000030760	66190	Acer3	chr7:97855596-97970415	-1.1235	5.94098	4.95906	6.04806	12.6459	0.000376395	0.0129968
ENSMUSG00000067714	381810	Lpar5	chr6:125044883-125059435	-3.26687	2.6234	-0.0604738	1.21685	12.6363	0.000378336	0.0130208
ENSMUSG00000025950	15926	Idh1	chr1:65197775-65225659	-0.859001	7.91711	7.19109	7.10633	12.6207	0.000381504	0.0130866
ENSMUSG00000046807	192734	Lrrc75b	chr10:75385957-75396164	1.92707	0.975323	2.45334	2.04291	12.5802	0.000389862	0.0133294
ENSMUSG00000052707	233833	Tnrc6a	chr7:122723108-122794519	1.4625	3.12485	4.34954	3.80916	12.5536	0.000395452	0.0134764
ENSMUSG00000032484	18054	Ngp	chr9:110248815-110252080	-0.78335	14.7469	14.0853	14.6561	12.4618	0.000415354	0.0141085
ENSMUSG00000029265	13486	Dr1	chr5:108416763-108428392	-0.843274	6.23324	5.52582	5.91411	12.4338	0.000421633	0.0142042
ENSMUSG00000052934	76454	Fbxo31	chr8:122276179-122305545	1.18976	6.94068	7.73907	6.88129	12.431	0.000422256	0.0142042
ENSMUSG00000056153	54607	Socs6	chr18:88683348-88945605	-1.02213	4.7277	3.87363	4.24108	12.4347	0.000421425	0.0142042
ENSMUSG00000020922	268490	Lsm12	chr11:102053323-102076122	-1.05077	4.83367	3.98084	4.97449	12.407	0.000427723	0.0143418
ENSMUSG00000025324	11982	Atp10a	chr7:58305914-58479168	-1.6475	3.71371	2.11584	4.09304	12.3976	0.000429892	0.0143683
ENSMUSG00000045594	12091	Glb1	chr9:114230144-114303966	-1.09004	4.10492	3.17865	3.73988	12.3869	0.000432347	0.0144042
ENSMUSG00000046006	238875	Gapt	chr13:110489150-110493733	-0.854395	7.17369	6.46611	6.72035	12.3634	0.000437839	0.0144487
ENSMUSG00000096108	NA	Ighv11-2	chr12:114011861-114012432	2.80758	-0.857953	0.823135	2.2185	12.3655	0.00043734	0.0144487
ENSMUSG00000114638	NA	Gm31834	chr13:38711379-38716896	-1.48059	2.85249	1.56323	2.31108	12.3655	0.000437336	0.0144487
ENSMUSG00000037470	320011	Uggt1	chr1:36179108-36283801	-0.877811	6.56326	5.82883	6.1091	12.3355	0.000444433	0.01462
ENSMUSG00000037697	114874	Ddhd1	chr14:45825924-45895600	-1.2196	3.57585	2.54382	3.32254	12.315	0.000449342	0.014735
ENSMUSG00000043467	240869	Zbtb37	chr1:160830492-160862419	1.96037	0.661357	2.16956	1.99314	12.2887	0.000455721	0.0148974
ENSMUSG00000059657	268885	Stfa2l1	chr16:35977181-35982323	1.42736	5.0886	6.11697	5.52351	12.2577	0.000463336	0.015099
ENSMUSG00000028028	71481	Alpk1	chr3:127463959-127574176	-1.64743	4.10861	2.742	4.08829	12.2364	0.00046866	0.0152249
ENSMUSG00000031444	14058	F10	chr8:13087308-13106676	-1.51089	5.53043	4.00243	6.27376	12.2211	0.000472522	0.0153027
ENSMUSG00000015947	14129	Fcgr1	chr3:96190225-96201285	-1.81086	2.84989	1.15822	4.62389	12.2019	0.000477419	0.0153825
ENSMUSG00000017417	72324	Plxdc1	chr11:97814064-97877270	-3.11514	2.63456	0.351628	1.48331	12.1998	0.000477938	0.0153825
ENSMUSG00000029156	24051	Sgcb	chr5:73790092-73805133	-1.58057	2.81089	1.52984	2.89118	12.1661	0.000486648	0.0156147
ENSMUSG00000011831	14020	Evi5	chr5:107892661-108022973	-1.04492	4.64101	3.77579	3.89689	12.1348	0.000494896	0.0158012
ENSMUSG00000031337	17772	Mtm1	chrX:70254373-70359297	-0.980798	4.7951	3.99877	4.73884	12.1269	0.000497006	0.0158012
ENSMUSG00000063931	18624	Pepd	chr7:34611804-34744133	-1.33334	5.04063	3.7268	4.63707	12.1323	0.000495557	0.0158012
ENSMUSG00000023067	12575	Cdkn1a	chr17:29309950-29319701	1.19004	4.27084	5.11651	5.50983	12.0952	0.00050553	0.0159458
ENSMUSG00000094689	NA	Ighv1-81	chr12:115883899-115884332	2.21757	0.898024	2.88987	2.85786	12.0929	0.000506143	0.0159458
ENSMUSG00000094797	NA	Igkv6-15	chr6:70383453-70383976	2.07623	1.8027	3.52058	3.33387	12.1034	0.000503287	0.0159458
ENSMUSG00000012443	16551	Kif11	chr19:37364851-37410307	-1.4017	6.94846	5.501	6.90656	12.0819	0.000509134	0.0159917
ENSMUSG00000023963	56050	Cyp39a1	chr17:43978316-44062322	-2.08834	2.95377	0.915285	2.15147	12.033	0.000522669	0.0163675
ENSMUSG00000025239	29806	Limd1	chr9:123307771-123350617	-0.966518	5.49083	4.73006	4.94602	11.9719	0.000540087	0.0168624
ENSMUSG00000021177	104884	Tdp1	chr12:99850776-99921478	-1.30993	4.35763	3.12316	4.34113	11.95	0.000546474	0.0170108
ENSMUSG00000024143	104215	Rhoq	chr17:87270510-87307497	-1.73582	2.71878	1.27728	2.3724	11.9238	0.000554202	0.0172001
ENSMUSG00000111713	NA	Gm20234	chr11:82956578-82962072	2.15915	0.622509	2.34219	1.8445	11.8989	0.000561686	0.0173806
ENSMUSG00000024556	107029	Me2	chr18:73902974-73948520	-0.822418	7.17058	6.48275	6.91729	11.8902	0.000564292	0.0174096
ENSMUSG00000031877	72361	Ces2g	chr8:105688350-105696169	1.43256	3.30932	4.45565	4.27825	11.8352	0.000581215	0.0178788
ENSMUSG00000003500	23917	Impdh1	chr6:29200433-29216363	1.43646	2.86508	3.74743	4.15935	11.8082	0.00058971	0.0180634
ENSMUSG00000034653	240255	Ythdc2	chr18:44960813-45022791	-1.09777	3.35912	2.44106	3.04264	11.8051	0.000590682	0.0180634
ENSMUSG00000038608	210293	Dock10	chr1:80478790-80736244	-1.24449	6.2007	5.12081	5.99449	11.7995	0.000592451	0.0180646
ENSMUSG00000006362	12398	Cbfa2t3	chr8:123351880-123425848	-1.92698	3.29736	1.33865	2.34243	11.7588	0.000605572	0.0184108
ENSMUSG00000004558	29811	Ndrg2	chr14:52142728-52151615	1.9985	0.176199	1.60194	1.6224	11.7415	0.000611216	0.0184111
ENSMUSG00000027832	19288	Ptx3	chr3:66127331-66133226	2.94985	-3.44334	-1.54234	1.67703	11.738	0.000612374	0.0184111
ENSMUSG00000044244	213208	Il20rb	chr9:100339772-100368841	1.86518	0.0232953	1.34532	1.62064	11.7527	0.000607561	0.0184111
ENSMUSG00000053263	791413	Gm12592	chr11:3255426-3281178	1.35051	2.01578	2.95471	2.73573	11.7372	0.000612644	0.0184111
ENSMUSG00000028412	100434	Slc44a1	chr4:53440413-53622478	1.11631	6.15345	6.96006	6.09083	11.7111	0.000621269	0.0186166
ENSMUSG00000033952	12316	Aspm	chr1:139382510-139421829	-1.31567	4.05846	2.83025	3.98923	11.6968	0.000626062	0.0187065
ENSMUSG00000015854	11801	Cd5l	chr3:87265188-87278380	4.24908	-2.74462	0.0939551	1.32059	11.6613	0.000638143	0.019013
ENSMUSG00000025857	433956	Dnaaf5	chr5:139135978-139172265	1.29485	1.28958	2.31464	2.90843	11.6242	0.000650997	0.0192858
ENSMUSG00000111394	NA	Gm49759	chr9:59580097-59583983	1.62079	4.04434	5.13493	4.77379	11.6291	0.000649271	0.0192858
ENSMUSG00000076677	NA	Ighv6-3	chr12:114355332-114355789	2.07631	0.451776	1.85474	1.87566	11.5491	0.000677826	0.0200237
ENSMUSG00000019088	69537	Dnase1l1	chrX:73316823-73325943	-0.95599	4.77722	3.96459	4.15159	11.472	0.000706525	0.0207223
ENSMUSG00000039316	76438	Rftn1	chr17:50299285-50497702	-1.62871	3.88904	2.33256	3.40895	11.4696	0.000707437	0.0207223
ENSMUSG00000076665	NA	Ighv7-1	chr12:113860028-113860566	2.0119	0.626306	2.14202	2.76315	11.4768	0.00070472	0.0207223
ENSMUSG00000066861	23960	Oas1g	chr5:121014205-121025676	1.76661	2.19864	3.86618	4.68976	11.439	0.000719176	0.0210072
ENSMUSG00000039783	98256	Kmo	chr1:175447947-175489682	-1.88136	2.08411	0.383139	1.88814	11.4262	0.000724161	0.0210937
ENSMUSG00000074212	70604	Dnajb14	chr3:137573436-137622318	-0.930651	4.85387	4.05703	4.13327	11.4207	0.000726285	0.0210967
ENSMUSG00000028385	209131	Snx30	chr4:59805840-59904737	-1.70976	3.35755	1.87162	2.3191	11.3105	0.000770692	0.0223244
ENSMUSG00000043421	69573	Hilpda	chr6:29272487-29275445	1.74495	1.54237	2.72565	3.02783	11.2921	0.00077838	0.0224846
ENSMUSG00000003810	17776	Mast2	chr4:116163959-116321380	-1.04248	4.44774	3.5486	4.16877	11.2806	0.000783217	0.0225526
ENSMUSG00000030282	12764	Cmas	chr6:142702412-142721440	-0.7742	5.84992	5.20734	6.28087	11.2762	0.000785058	0.0225526
ENSMUSG00000107736	NA	Gm44148	chr6:121232162-121249644	1.66828	3.47521	4.91831	6.05711	11.2032	0.000816569	0.0233933
ENSMUSG00000098188	268301	Sowahc	chr10:59057775-59062256	-1.12664	4.35014	3.38214	3.68389	11.1921	0.000821448	0.0234687
ENSMUSG00000030793	66824	Pycard	chr7:127588880-127593039	-0.947539	6.37439	5.58167	6.48129	11.13	0.000849405	0.0241351
ENSMUSG00000053091	72635	Lins1	chr7:66339637-66367004	1.15198	5.46973	6.26973	5.73138	11.1329	0.000848079	0.0241351
ENSMUSG00000027009	16401	Itga4	chr2:79085770-79163467	-1.00321	5.79566	4.96262	4.9366	11.1115	0.000857948	0.0243116
ENSMUSG00000010362	66599	Rdm1	chr11:101518021-101526926	-1.20054	4.50602	3.40523	4.18929	11.1048	0.000861033	0.0243329
ENSMUSG00000028689	68394	Ccdc163	chr4:116565706-116608403	-1.57145	2.38471	1.08866	1.77278	11.0969	0.000864744	0.0243718
ENSMUSG00000084970	NA	1700060J05Rik	chr4:53562983-53564697	1.39371	2.73986	3.73836	2.88004	11.0601	0.000882052	0.0247925
ENSMUSG00000056973	104158	Ces1d	chr8:93892696-93924466	-1.66687	3.77213	2.54199	3.02432	11.0366	0.000893316	0.0250417
ENSMUSG00000025870	56795	Arl10	chr13:54722828-54728941	-1.58209	2.38188	1.05304	1.83257	11.0202	0.000901264	0.0251967
ENSMUSG00000031668	13666	Eif2ak3	chr6:70821499-70882229	1.16049	6.09327	6.87565	6.10128	11.0119	0.000905271	0.0252411
ENSMUSG00000041438	21771	Utp4	chr8:107620268-107649720	0.996932	4.0174	4.78515	5.39891	10.9958	0.000913183	0.0253938
ENSMUSG00000042055	207425	Wdr11	chr7:129193587-129237462	-1.35527	3.56133	2.42635	3.26326	10.9658	0.00092811	0.0257402
ENSMUSG00000042349	56489	Ikbke	chr1:131182080-131207344	-1.31053	5.12545	3.98778	5.81022	10.9606	0.000930697	0.0257435
ENSMUSG00000037260	52120	Hgsnat	chr8:26434481-26466781	1.07665	7.48625	8.24626	7.55774	10.9222	0.00095021	0.0262137
ENSMUSG00000030107	24110	Usp18	chr6:121222865-121247876	1.64479	5.27577	6.6721	7.79149	10.903	0.000960062	0.0264156
ENSMUSG00000070390	637515	Nlrp1b	chr11:71043928-71121559	-3.28271	3.17706	0.813195	2.1796	10.8616	0.000981801	0.0269427
ENSMUSG00000022724	67014	Riox2	chr16:59292138-59312824	-1.11898	4.44417	3.44613	4.37394	10.8385	0.000994135	0.0271912
ENSMUSG00000022878	11450	Adipoq	chr16:22965286-22976778	2.31433	0.603317	2.41419	2.13915	10.8349	0.000996073	0.0271912
ENSMUSG00000022901	12524	Cd86	chr16:36424231-36486443	-1.03494	4.88877	4.03609	4.07444	10.8189	0.00100471	0.0273555
ENSMUSG00000039428	72759	Tmem135	chr7:88788922-89053430	-1.09854	4.46576	3.49943	3.86728	10.7882	0.00102148	0.0277397
ENSMUSG00000103867	NA	9630010A21Rik	chr1:194696054-194698756	2.42013	1.56499	3.13033	2.96898	10.7731	0.00102987	0.0278947
ENSMUSG00000021665	15212	Hexb	chr13:97312839-97334865	-0.940428	6.88433	6.04402	7.17497	10.7466	0.00104468	0.0282227
ENSMUSG00000114871	NA	Gm21370	chr13:120476800-120477508	-1.15703	5.2358	4.18331	5.35794	10.7143	0.00106308	0.0286456
ENSMUSG00000102051	546643	Ly6a2	chr15:75003226-75006977	-0.883595	9.10983	8.35284	8.62233	10.6933	0.00107522	0.028898
ENSMUSG00000029650	71706	Slc46a3	chr5:147815247-147831625	-1.39808	3.72204	2.54581	2.61262	10.6534	0.0010987	0.0294529
ENSMUSG00000051314	233079	Ffar2	chr7:30517773-30523200	-1.10735	5.2429	4.1982	5.19128	10.6362	0.00110898	0.0296524
ENSMUSG00000027326	76464	Knl1	chr2:118877600-118935982	-1.15327	4.96974	3.88208	5.2151	10.6253	0.00111552	0.0296752
ENSMUSG00000042105	101490	Inpp5f	chr7:128213052-128298149	-1.22684	4.21123	3.22312	3.47881	10.6281	0.00111381	0.0296752
ENSMUSG00000029994	11746	Anxa4	chr6:86713822-86770566	-1.04041	4.38057	3.56515	4.07564	10.5803	0.00114298	0.0302513
ENSMUSG00000064179	21955	Tnnt1	chr7:4507569-4519381	-1.25909	3.50229	2.43557	3.3996	10.5833	0.00114116	0.0302513
ENSMUSG00000002028	214162	Kmt2a	chr9:44714652-44792594	1.2539	3.01325	3.91736	3.50273	10.5088	0.00118808	0.0312861
ENSMUSG00000114375	NA	Gm31544	chr13:120508109-120508549	-1.07574	5.03813	4.05367	5.03469	10.5099	0.00118736	0.0312861
ENSMUSG00000032380	13143	Dapk2	chr9:66065505-66179524	-1.12148	3.94714	3.00888	2.99018	10.5016	0.00119271	0.031329
ENSMUSG00000091649	236451	Phf11b	chr14:59558413-59578800	-2.17776	2.97003	0.767534	3.7906	10.483	0.0012048	0.031567
ENSMUSG00000018340	11749	Anxa6	chr11:54869934-54924271	-1.29538	7.02861	5.88626	6.28863	10.4647	0.00121679	0.0317867
ENSMUSG00000058624	14544	Gda	chr19:21368671-21450809	1.04435	8.3659	9.11628	8.84604	10.4609	0.00121928	0.0317867
ENSMUSG00000071657	14705	Bscl2	chr19:8814831-8826047	-0.904106	5.29798	4.55744	4.80021	10.4562	0.00122239	0.0317883
ENSMUSG00000075602	110454	Ly6a	chr15:74866726-74869880	1.25074	2.12537	3.05932	3.47527	10.4092	0.00125391	0.0325268
ENSMUSG00000035293	217558	G2e3	chr12:51394844-51423769	-0.92426	4.74011	3.93098	4.70765	10.4039	0.00125752	0.0325395
ENSMUSG00000052406	227656	Rexo4	chr2:26843575-26854398	-0.872006	4.6953	3.98301	4.55054	10.3931	0.0012649	0.0326494
ENSMUSG00000015340	13058	Cybb	chrX:9301491-9354010	-0.784454	11.1076	10.4356	11.0883	10.3747	0.00127752	0.0328939
ENSMUSG00000021156	66505	Zmynd11	chr13:9734869-9815366	1.00855	6.69491	7.38296	6.85503	10.3638	0.0012851	0.0330074
ENSMUSG00000045193	12696	Cirbp	chr10:80001819-80008620	1.24786	4.15869	4.97267	4.64534	10.3561	0.00129044	0.0330633
ENSMUSG00000021666	320806	Gfm2	chr13:97274445-97317703	-0.825692	5.91012	5.19706	6.0944	10.3184	0.00131708	0.03366
ENSMUSG00000031497	24099	Tnfsf13b	chr8:10056467-10089072	-0.936851	6.18681	5.3837	5.18824	10.3141	0.00132019	0.03366
ENSMUSG00000020493	270906	Prr11	chr11:86979979-86999534	-1.23949	3.52524	2.35503	3.50675	10.2971	0.00133237	0.0338877
ENSMUSG00000000253	66355	Gmpr	chr13:45660920-45707276	1.63145	0.768987	2.06337	2.59048	10.2875	0.00133931	0.0338989
ENSMUSG00000035704	381903	Alg8	chr7:97020813-97041392	-1.80121	3.91543	1.87611	3.84193	10.289	0.00133825	0.0338989
ENSMUSG00000005534	16337	Insr	chr8:3172061-3329617	1.31492	3.93034	4.82292	4.28864	10.2677	0.00135379	0.0340028
ENSMUSG00000025212	94280	Sfxn3	chr19:45035942-45044822	-1.39872	3.56695	2.42641	2.5866	10.2736	0.00134948	0.0340028
ENSMUSG00000059970	15512	Hspa2	chr12:76450950-76453712	1.11725	3.03018	3.83611	3.50669	10.2697	0.0013523	0.0340028
ENSMUSG00000118663	214616	SPATA5L1	chr2:122461120-122474750	1.41638	1.49222	2.41969	3.06685	10.2641	0.00135646	0.0340028
ENSMUSG00000102964	NA	9430034N14Rik	chr1:155901969-155905753	1.45865	2.03734	3.06701	2.93347	10.2204	0.00138894	0.0347334
ENSMUSG00000027778	68259	Ift80	chr3:68799832-68911903	-0.996633	3.17375	2.36123	3.63697	10.2115	0.0013957	0.0348189
ENSMUSG00000114608	102639975	Gm36161	chr13:120471926-120480467	-1.09336	6.12453	5.13052	6.22124	10.1895	0.0014124	0.0351516
ENSMUSG00000023015	26934	Racgap1	chr15:99518377-99549537	-1.30711	7.29735	5.89365	7.17047	10.157	0.00143758	0.0356931
ENSMUSG00000086765	100503518	Gm11827	chr4:11122805-11126998	1.47064	4.2716	5.23798	4.41554	10.1375	0.00145283	0.0359861
ENSMUSG00000027580	229003	Helz2	chr2:180869408-180883820	1.4277	4.40554	5.45785	5.90459	10.1294	0.00145925	0.0360595
ENSMUSG00000020592	20969	Sdc1	chr12:8821323-8843715	1.65398	0.702358	1.98752	1.9402	10.1064	0.00147756	0.0364254
ENSMUSG00000040283	237754	Btnl9	chr11:49056412-49077986	1.06073	2.23788	3.06433	3.0168	10.0863	0.0014938	0.0367389
ENSMUSG00000064254	66071	Ethe1	chr7:24286968-24308350	-0.757965	7.46319	6.81804	6.84806	10.0648	0.00151129	0.0370817
ENSMUSG00000021939	13030	Ctsb	chr14:63359911-63383372	-0.766856	9.35857	8.71222	9.2516	10.0212	0.00154749	0.0378809
ENSMUSG00000026014	77300	Raph1	chr1:60521451-60606263	-1.67424	1.8771	0.405789	1.84123	9.99003	0.0015739	0.0384372
ENSMUSG00000044201	12532	Cdc25c	chr18:34866046-34884586	-1.26136	3.64782	2.41504	3.78902	9.9801	0.00158241	0.0384459
ENSMUSG00000058013	52398	Septin11	chr5:93241296-93324306	-1.32315	5.32966	3.99985	5.18349	9.97677	0.00158528	0.0384459
ENSMUSG00000071547	70021	Nt5dc2	chr14:30853010-30861081	0.961087	5.61975	6.3595	5.94095	9.97672	0.00158532	0.0384459
ENSMUSG00000041258	329002	Zfp236	chr18:82611718-82711008	1.06476	3.72051	4.498	4.00636	9.9182	0.00163653	0.0395956
ENSMUSG00000035311	432486	Gnptab	chr10:88214994-88283191	-1.00185	4.78152	3.98344	4.48649	9.89625	0.00165616	0.0398933
ENSMUSG00000037318	215243	Traf3ip3	chr1:192857761-192884011	-0.75124	7.04785	6.41178	6.53376	9.89589	0.00165648	0.0398933
ENSMUSG00000021876	58809	Rnase4	chr14:51328534-51343608	-1.54136	3.48657	2.07149	2.45845	9.84967	0.00169862	0.0407201
ENSMUSG00000026223	64294	Itm2c	chr1:85822002-85836396	-0.853867	5.6569	4.93743	5.06716	9.85041	0.00169794	0.0407201
ENSMUSG00000027763	56758	Mbnl1	chr3:60380251-60537171	-0.841007	7.90559	7.17756	7.7123	9.82666	0.00172	0.0409685
ENSMUSG00000040820	110948	Hlcs	chr16:93929741-94114430	-0.953902	4.3114	3.53194	3.39331	9.82584	0.00172077	0.0409685
ENSMUSG00000070327	672511	Rnf213	chr11:119283926-119378244	1.38958	3.85138	4.85102	5.50298	9.83031	0.00171659	0.0409685
ENSMUSG00000023473	107934	Celsr3	chr9:108703519-108730168	1.68236	3.84732	4.99068	4.55516	9.81269	0.00173312	0.0411684
ENSMUSG00000020326	12450	Ccng1	chr11:40639379-40646138	0.79382	6.26701	6.85881	6.75566	9.79141	0.00175329	0.0413867
ENSMUSG00000026365	12628	Cfh	chr1:140012446-140111502	-2.09169	3.50324	1.37587	3.10399	9.79544	0.00174946	0.0413867
ENSMUSG00000087607	NA	Gm16034	chr11:46034724-46035841	2.18646	2.44029	3.79625	3.45768	9.79044	0.00175421	0.0413867
ENSMUSG00000034255	544817	Arhgap27	chr11:103222323-103254518	1.0889	5.9593	6.74642	6.37452	9.76928	0.00177452	0.0417712
ENSMUSG00000001517	14235	Foxm1	chr6:128339930-128353109	-1.06699	5.39082	4.39077	5.17942	9.7126	0.00183009	0.0425299
ENSMUSG00000004270	14792	Lpcat3	chr6:124639990-124681381	0.810112	5.38587	5.984	5.61954	9.713	0.00182969	0.0425299
ENSMUSG00000025509	66853	Pnpla2	chr7:141035111-141040656	1.13847	7.61706	8.38923	7.64057	9.72173	0.00182102	0.0425299
ENSMUSG00000031584	14782	Gsr	chr8:34142551-34188191	0.957633	9.95303	10.6321	10.15	9.72986	0.00181298	0.0425299
ENSMUSG00000032661	246727	Oas3	chr5:120891163-120915726	1.58403	6.98432	8.20987	8.10462	9.71147	0.00183121	0.0425299
ENSMUSG00000035900	223752	Gramd4	chr15:85941896-86021835	-1.47596	3.76444	2.36815	3.11011	9.71752	0.00182519	0.0425299
ENSMUSG00000038527	232371	C1rl	chr6:124470072-124487602	0.786916	5.85687	6.44293	6.62559	9.68458	0.00185821	0.0430609
ENSMUSG00000033943	29808	Mga	chr2:119727709-119800062	1.05354	3.3842	4.21303	3.95574	9.65674	0.00188658	0.0435637
ENSMUSG00000035000	13482	Dpp4	chr2:62160417-62242575	-2.16204	3.48377	1.45387	2.76797	9.6551	0.00188826	0.0435637
ENSMUSG00000030435	22185	U2af2	chr7:5065142-5082937	-0.945175	4.68726	3.85517	4.69525	9.64631	0.00189732	0.0436762
ENSMUSG00000114138	NA	Gm36423	chr13:9734262-9739580	1.03423	4.08804	4.81113	4.29851	9.62678	0.00191761	0.0440459
ENSMUSG00000087150	NA	BC064078	chr6:128969915-128985003	-2.09567	2.33539	0.350422	1.30547	9.62227	0.00192232	0.044057
ENSMUSG00000010307	67893	Tmem86a	chr7:46700349-46704525	-1.38394	3.18095	1.93702	2.61432	9.55624	0.00199271	0.0454705
ENSMUSG00000030340	20276	Scnn1a	chr6:125297622-125321906	0.931796	5.74449	6.38612	5.50314	9.55849	0.00199026	0.0454705
ENSMUSG00000024222	14229	Fkbp5	chr17:28618068-28736501	1.31038	6.97044	7.92146	7.66739	9.5516	0.00199776	0.045486
ENSMUSG00000045482	100683	Trrap	chr5:144704542-144796588	1.14668	4.23757	5.06204	4.55284	9.54534	0.00200458	0.045542
ENSMUSG00000021123	77974	Rdh12	chr12:79255688-79269439	1.05881	8.46562	9.22084	8.60877	9.53158	0.00201966	0.0457848
ENSMUSG00000022218	21816	Tgm1	chr14:55937466-55951383	1.28629	1.47996	2.64056	5.1887	9.5137	0.00203943	0.0460329
ENSMUSG00000110631	NA	Gm42047	chr8:122559986-122567917	1.68226	1.80875	3.05767	4.44513	9.51429	0.00203878	0.0460329
ENSMUSG00000011256	11492	Adam19	chr11:45946819-46038170	1.93599	6.05285	7.30915	6.89871	9.48104	0.00207606	0.0467585
ENSMUSG00000054072	60440	Iigp1	chr18:60509099-60525706	3.04225	-2.31676	0.145969	1.75275	9.46065	0.00209926	0.0471791
ENSMUSG00000040212	13732	Emp3	chr7:45567447-45570828	-0.776925	7.68547	7.02239	7.37148	9.44925	0.00211236	0.0473713
ENSMUSG00000038543	229600	BC028528	chr3:95791266-95799317	-0.934343	5.21869	4.43056	4.675	9.38441	0.00218838	0.0489709
ENSMUSG00000012819	22295	Cdh23	chr10:60138527-60532269	1.34704	5.68058	6.56353	6.15555	9.37293	0.00220214	0.0491732
ENSMUSG00000014075	66061	Dynlt2b	chr16:32238520-32247917	-0.935907	4.26625	3.48177	3.76155	9.34193	0.0022397	0.0497988
ENSMUSG00000105776	NA	Gm43292	chr6:70860338-70862786	1.19608	3.65802	4.44839	3.69593	9.34192	0.0022397	0.0497988
ENSMUSG00000001227	20359	Sema6b	chr17:56430085-56447343	1.29723	3.55137	4.46695	5.00577	9.30326	0.00228746	0.0507524
ENSMUSG00000034311	16571	Kif4	chrX:99669343-99770820	-0.949541	5.01765	4.16489	5.31498	9.26654	0.00233379	0.0516703
ENSMUSG00000025809	16412	Itgb1	chr8:129412135-129459681	-0.792576	6.8529	6.15699	6.79701	9.25807	0.0023446	0.0517998
ENSMUSG00000027514	58203	Zbp1	chr2:173048405-173060716	1.35331	4.79999	6.00023	7.14204	9.22482	0.00238756	0.0524451
ENSMUSG00000030787	114332	Lyve1	chr7:110449814-110462446	-2.317	3.06755	0.995491	1.56717	9.22846	0.00238282	0.0524451
ENSMUSG00000035692	100038882	Isg15	chr4:156283912-156285253	1.5459	3.69052	5.07016	6.87428	9.22379	0.0023889	0.0524451
ENSMUSG00000024507	15488	Hsd17b4	chr18:50261268-50329336	-0.818697	5.42238	4.74494	4.83675	9.20557	0.0024128	0.0528587
ENSMUSG00000025366	23943	Esyt1	chr10:128345834-128361740	-0.882568	7.45676	6.71154	7.39111	9.20103	0.0024188	0.0528788
ENSMUSG00000000384	21379	Tbrg4	chr11:6565598-6576067	0.894983	4.37546	5.07538	4.59539	9.19639	0.00242493	0.052902
ENSMUSG00000030844	67865	Rgs10	chr7:127975345-128020482	-1.69164	3.15359	1.50832	2.28633	9.16112	0.00247212	0.0538189
ENSMUSG00000094420	NA	Igkv10-96	chr6:68608947-68609426	1.56216	2.38414	3.33812	3.32344	9.15334	0.00248265	0.0539355
ENSMUSG00000036432	20439	Siah2	chr3:58582359-58599821	-1.10647	3.59143	2.66779	3.31833	9.14212	0.00249792	0.0541545
ENSMUSG00000039264	83408	Gimap3	chr6:48741398-48747785	2.51582	-0.286185	1.85714	1.45085	9.12813	0.00251709	0.0544569
ENSMUSG00000032860	18442	P2ry2	chr7:100645775-100662073	1.17859	4.03547	4.81161	4.60558	9.11461	0.00253576	0.0547473
ENSMUSG00000028669	66193	Pithd1	chr4:135702771-135714575	0.738853	6.13739	6.68805	6.06163	9.10056	0.00255531	0.0550553
ENSMUSG00000031004	17345	Mki67	chr7:135291513-135318090	-1.00167	6.43905	5.55271	6.73572	9.0941	0.00256435	0.0551361
ENSMUSG00000029275	14581	Gfi1	chr5:107864523-107873902	1.05751	4.18945	4.84262	4.72498	9.08118	0.00258253	0.0553153
ENSMUSG00000038235	16456	F11r	chr1:171265103-171292171	1.45296	1.00993	2.22043	3.23849	9.08064	0.00258329	0.0553153
ENSMUSG00000047867	231931	Gimap6	chr6:48678516-48685159	1.96977	0.350555	1.77236	1.7078	9.07281	0.00259437	0.0554388
ENSMUSG00000001911	18032	Nfix	chr8:85426505-85526973	-1.32478	3.00943	1.78119	2.636	9.03385	0.00265026	0.0565171
ENSMUSG00000034709	73825	Ppp1r21	chr17:88837546-88895795	-0.73967	5.17222	4.55458	4.63598	9.02239	0.00266692	0.0567564
ENSMUSG00000024030	11307	Abcg1	chr17:31276649-31336962	1.34993	4.26025	5.1192	4.30753	9.01691	0.00267494	0.0568111
ENSMUSG00000033644	57746	Piwil2	chr14:70609926-70666832	1.61613	1.47408	2.73195	2.26463	8.99456	0.00270784	0.057393
ENSMUSG00000020125	50701	Elane	chr10:79722081-79724049	1.83247	7.68744	8.52096	9.78137	8.98438	0.00272297	0.0575966
ENSMUSG00000076609	NA	Igkc	chr6:70703419-70703950	0.985227	8.44522	9.17873	9.37603	8.97537	0.00273643	0.0577642
ENSMUSG00000034206	77782	Polq	chr16:36832148-36915779	-1.40821	2.06564	0.868874	2.20201	8.9674	0.0027484	0.0578995
ENSMUSG00000020156	68114	Pwwp3a	chr10:80062268-80079737	-1.06698	4.57933	3.57203	4.07942	8.95517	0.00276686	0.0581709
ENSMUSG00000016206	14991	H2-M3	chr17:37581111-37585375	-1.10638	3.92414	3.07528	3.57644	8.925	0.00281293	0.0590206
ENSMUSG00000070639	433926	Lrrc8b	chr5:105563641-105637940	-1.47923	2.55579	1.23336	2.33771	8.91636	0.00282627	0.0591815
ENSMUSG00000074071	434197	Fam169b	chr7:67923587-68012840	1.52038	2.30647	3.28012	4.00488	8.91252	0.00283222	0.0591871
ENSMUSG00000108353	NA	Gm45205	chr7:127592441-127595770	-0.873381	5.71022	4.96649	5.90952	8.89793	0.00285493	0.0595425
ENSMUSG00000085882	NA	2610507I01Rik	chr11:59090662-59093211	1.20708	5.206	6.10332	5.33548	8.88226	0.00287954	0.0599358
ENSMUSG00000037270	229227	4932438A13Rik	chr3:36917253-37107182	1.37941	6.09028	6.9897	6.74187	8.87198	0.00289581	0.0601545
ENSMUSG00000045302	50907	Preb	chr5:31108197-31117705	0.844053	7.58601	8.18427	7.64455	8.8252	0.00297099	0.0614713
ENSMUSG00000047534	217653	Mis18bp1	chr12:65179508-65219378	-1.24179	4.46594	3.21688	4.48534	8.8279	0.00296659	0.0614713
ENSMUSG00000025578	30951	Cbx8	chr11:118927131-118931795	-0.993281	3.93493	3.13414	2.91148	8.81404	0.00298922	0.0617139
ENSMUSG00000028268	55932	Gbp3	chr3:142265787-142278970	-1.17358	3.91812	2.8833	4.85012	8.8063	0.00300192	0.0617139
ENSMUSG00000031605	77113	Klhl2	chr8:65192709-65302669	1.03955	6.38175	7.11037	6.62917	8.80358	0.00300639	0.0617139
ENSMUSG00000089917	68556	Uckl1	chr2:181210942-181226685	0.737528	6.54593	7.09312	6.70072	8.80699	0.00300079	0.0617139
ENSMUSG00000042331	432572	Specc1	chr11:61847589-62113839	-0.82491	5.76876	5.06214	5.00314	8.79422	0.00302186	0.0619096
ENSMUSG00000079442	20448	St6galnac4	chr2:32477107-32489710	0.784338	4.3978	4.98785	5.31532	8.7509	0.00309449	0.0632731
ENSMUSG00000046032	55988	Snx12	chrX:100141392-100266169	-0.739181	5.09205	4.47335	4.77741	8.74725	0.00310069	0.0632759
ENSMUSG00000022360	70472	Atad2	chr15:57957440-57998478	-0.99752	6.19501	5.25208	6.09241	8.72945	0.00313112	0.0636792
ENSMUSG00000076612	NA	Ighg2c	chr12:113248945-113252552	1.72158	5.95225	7.02118	6.85665	8.72854	0.00313267	0.0636792
ENSMUSG00000002329	67881	Mdp1	chr14:55895336-55897965	-1.21344	3.77661	2.66025	3.2538	8.72064	0.00314627	0.0638313
ENSMUSG00000035683	17279	Melk	chr4:44300876-44364675	-1.33637	4.98199	3.52121	5.03361	8.69036	0.00319897	0.0647166
ENSMUSG00000074825	73338	Itpripl1	chr2:126980692-126985362	-1.3287	2.46979	1.3137	1.93937	8.68846	0.00320232	0.0647166
ENSMUSG00000022426	74158	Josd1	chr15:79558452-79572120	0.761042	5.86161	6.40583	5.76671	8.67486	0.0032263	0.0650751
ENSMUSG00000004508	14389	Gab2	chr7:96730793-96958153	1.34459	4.92581	5.8191	5.63506	8.62357	0.00331841	0.0666751
ENSMUSG00000024667	68642	Tmem216	chr19:10511229-10533602	-0.888932	6.14519	5.29043	5.8418	8.62383	0.00331793	0.0666751
ENSMUSG00000038594	100038725	Cep85l	chr10:53149539-53256043	0.81451	5.05894	5.65366	5.11166	8.61476	0.00333449	0.0668694
ENSMUSG00000038379	22137	Ttk	chr9:83716742-83754442	-1.29788	4.25929	2.84824	4.24639	8.60064	0.00336045	0.0672425
ENSMUSG00000106155	NA	Gm43495	chr5:137869016-137869471	0.783596	6.17008	6.75605	6.30531	8.59764	0.00336599	0.0672425
ENSMUSG00000048490	268903	Nrip1	chr16:76084288-76170715	-1.67934	3.45452	1.81621	2.83033	8.58079	0.00339728	0.0677377
ENSMUSG00000034109	73124	Golim4	chr3:75782391-75864256	-0.856392	7.15418	6.39984	6.60585	8.57351	0.00341088	0.0678792
ENSMUSG00000024613	21453	Tcof1	chr18:60946827-60982043	-1.00755	4.93738	4.02976	4.93202	8.5626	0.0034314	0.0681573
ENSMUSG00000049439	77951	Cyp20a1	chr1:60382482-60427219	-1.59322	3.09316	1.47962	3.2387	8.55792	0.00344021	0.0682026
ENSMUSG00000078616	434219	Trim30c	chr7:104031272-104050044	-1.74923	0.958196	-0.530045	3.18689	8.55213	0.00345118	0.0682901
ENSMUSG00000063268	671535	Parp10	chr15:76115374-76127641	1.24334	5.87371	6.8216	7.31346	8.54398	0.00346667	0.0684667
ENSMUSG00000038034	140559	Igsf8	chr1:172089208-172147408	-0.926161	4.99009	4.23576	4.77651	8.52993	0.00349354	0.068737
ENSMUSG00000046949	18105	Nqo2	chr13:34148670-34172426	-0.756116	6.54702	5.88794	6.08743	8.53075	0.00349196	0.068737
ENSMUSG00000001166	114643	Oas1c	chr5:120938259-120950579	1.33854	1.83004	3.02879	3.19235	8.49422	0.00356277	0.0698356
ENSMUSG00000067608	NA	Pcna-ps2	chr19:9260744-9261524	-1.95205	2.68368	0.696729	2.96762	8.49621	0.00355888	0.0698356
ENSMUSG00000037134	102182	Prmt9	chr8:78276026-78307967	-0.790701	4.60589	3.94791	3.99292	8.48189	0.00358699	0.0699687
ENSMUSG00000039753	242960	Fbxl5	chr5:43901957-43978980	0.911663	9.38403	10.0498	10.0472	8.48052	0.00358969	0.0699687
ENSMUSG00000080727	100042889	C920021L13Rik	chr3:95778834-95796405	-0.910729	4.82632	4.05629	4.23454	8.48196	0.00358685	0.0699687
ENSMUSG00000027997	12368	Casp6	chr3:129695074-129707752	-0.997362	3.34592	2.48707	4.00394	8.47074	0.00360904	0.0702147
ENSMUSG00000033355	67775	Rtp4	chr16:23339041-23432972	1.31952	6.60212	7.80554	7.69526	8.46591	0.00361864	0.0702704
ENSMUSG00000030851	16833	Ldhc	chr7:46510627-46527566	-1.52143	2.5979	1.27088	2.47561	8.46131	0.00362781	0.0703174
ENSMUSG00000038056	231051	Kmt2c	chr5:25476796-25703781	1.0582	5.22087	5.92105	5.42863	8.45239	0.00364564	0.0704086
ENSMUSG00000106457	NA	Gm42585	chr5:25574018-25578037	1.4244	1.49001	2.44113	1.98313	8.4522	0.00364601	0.0704086
ENSMUSG00000030213	54343	Atf7ip	chr6:136483165-136587860	1.06804	6.62659	7.40002	6.88307	8.44455	0.0036614	0.070575
ENSMUSG00000031447	16783	Lamp1	chr8:13209161-13225338	-0.685196	9.13	8.55525	8.73757	8.41819	0.00371486	0.0714734
ENSMUSG00000039068	108946	Zzz3	chr3:152101110-152168463	0.766915	4.35263	4.93077	4.7615	8.39551	0.00376149	0.0722373
ENSMUSG00000024163	30957	Mapk8ip3	chr17:25111127-25155951	0.756355	5.56183	6.1221	5.98529	8.38262	0.00378826	0.0726176
ENSMUSG00000081512	NA	Gm15821	chr17:34430286-34433433	0.907018	6.02695	6.66431	6.51919	8.37235	0.00380973	0.0728952
ENSMUSG00000089872	320119	Rps6kc1	chr1:190432399-190643967	-1.12336	4.73884	3.76452	4.00569	8.36565	0.0038238	0.0730305
ENSMUSG00000025916	69312	Ppp1r42	chr1:10038849-10079361	-1.06722	4.92433	3.9698	4.44238	8.33327	0.00389255	0.0738027
ENSMUSG00000028885	100340	Smpdl3b	chr4:132460277-132484563	-1.85264	0.555386	-0.716964	2.15043	8.33499	0.00388888	0.0738027
ENSMUSG00000034917	27375	Tjp3	chr10:81109041-81127415	0.927472	3.28112	3.98772	3.6023	8.33669	0.00388522	0.0738027
ENSMUSG00000045328	229841	Cenpe	chr3:134918298-134979372	-0.986758	4.77842	3.83625	5.02465	8.33669	0.00388524	0.0738027
ENSMUSG00000032463	23873	Faim	chr9:98868426-98884074	-0.933252	3.44849	2.64905	3.28481	8.31863	0.00392405	0.0741171
ENSMUSG00000034570	170835	Inpp5j	chr11:3444375-3454821	-1.16787	3.34349	2.34392	2.96817	8.32067	0.00391965	0.0741171
ENSMUSG00000061731	14042	Ext1	chr15:52927434-53209555	-1.64801	3.09758	1.19678	2.73642	8.31567	0.00393045	0.0741171
ENSMUSG00000085872	NA	Gm11505	chr11:87686610-87691970	1.64422	8.82912	9.61378	10.4428	8.27375	0.00402223	0.0757109
ENSMUSG00000041220	170439	Elovl6	chr3:129326004-129432144	-2.07766	1.98912	-0.346988	1.79257	8.26838	0.00403415	0.0757984
ENSMUSG00000022265	11732	Ank	chr15:27466763-27594995	-1.91901	3.13944	1.21074	2.36099	8.26123	0.00405007	0.0759344
ENSMUSG00000054676	72244	1600014C10Rik	chr7:37882642-37896992	0.848572	8.00924	8.69735	9.10671	8.2586	0.00405595	0.0759344
ENSMUSG00000059479	232984	B3gnt8	chr7:25326079-25334525	-0.734659	6.04797	5.4292	5.28117	8.25323	0.00406796	0.0760228
ENSMUSG00000031109	209224	Enox2	chrX:48098584-48377136	-1.18757	2.55415	1.66093	2.43852	8.24884	0.0040778	0.0760702
ENSMUSG00000027435	17064	Cd93	chr2:148278560-148285483	-1.01314	4.11284	3.22912	3.69361	8.24276	0.00409148	0.0761892
ENSMUSG00000020641	58185	Rsad2	chr12:26492745-26506451	1.80596	5.90551	7.5214	8.18099	8.23782	0.00410265	0.0762609
ENSMUSG00000076937	NA	Iglc2	chr16:19017146-19019101	1.28723	2.58294	3.54461	3.82857	8.22567	0.0041302	0.0766366
ENSMUSG00000109408	78439	A930037H05Rik	chr11:119339614-119382124	1.5799	1.72372	2.84024	3.47121	8.20713	0.0041726	0.0772858
ENSMUSG00000049878	109263	Rlf	chr4:121002570-121072281	0.937006	6.81177	7.44652	7.22959	8.19966	0.00418983	0.0774674
ENSMUSG00000027288	20402	Zfp106	chr2:120337301-120394324	0.852911	6.53797	7.11221	6.67378	8.19457	0.00420161	0.0775475
ENSMUSG00000093765	NA	Gm20658	chr12:116066389-116102268	-2.09408	3.15708	1.4774	1.87207	8.17145	0.00425549	0.0784033
ENSMUSG00000031889	234678	D230025D16Rik	chr8:105951777-105979685	0.798992	5.97603	6.52508	5.93362	8.15902	0.00428474	0.078803
ENSMUSG00000000958	20540	Slc7a7	chr14:54606899-54655237	-1.32123	5.24345	3.92223	4.55702	8.15342	0.00429801	0.0789077
ENSMUSG00000021819	268721	Zswim8	chr14:20757620-20773687	1.13888	4.07485	4.89603	4.58542	8.14279	0.00432328	0.0790933
ENSMUSG00000029798	67138	Herc6	chr6:57557985-57641617	1.36865	1.94281	3.05622	4.72222	8.14414	0.00432006	0.0790933
ENSMUSG00000028572	77963	Hook1	chr4:95855477-95913650	2.38556	-1.35851	0.630249	1.61775	8.13593	0.00433965	0.0792538
ENSMUSG00000034210	230648	Efcab14	chr4:115594941-115634524	0.770928	5.87672	6.43938	6.05561	8.13122	0.00435096	0.0793213
ENSMUSG00000000131	74204	Xpo6	chr7:125700887-125799673	1.23144	7.88353	8.69311	8.08857	8.09722	0.00443331	0.0804605
ENSMUSG00000029416	100561	Slc15a4	chr5:127672728-127709961	-0.797773	5.15969	4.48878	4.4292	8.09273	0.00444431	0.0804605
ENSMUSG00000053641	102442	Dennd4a	chr9:64718622-64826949	1.06734	5.68979	6.42506	6.06887	8.09283	0.00444408	0.0804605
ENSMUSG00000113669	NA	Gm36723	chr12:25353939-25521978	1.3753	3.42368	4.22938	3.72393	8.09965	0.00442738	0.0804605
ENSMUSG00000026873	74016	Phf19	chr2:34783769-34804038	1.40818	0.600129	1.86448	2.92827	8.07717	0.00448265	0.081014
ENSMUSG00000031610	20284	Scrg1	chr8:57908957-57930619	1.17198	5.02706	5.81411	5.47148	8.06522	0.00451229	0.081268
ENSMUSG00000066687	235320	Zbtb16	chr9:48565597-48747522	2.14493	1.22927	2.80762	2.10836	8.06549	0.00451162	0.081268
ENSMUSG00000087367	NA	Gm15491	chr19:45737947-45740749	0.968764	5.1039	5.75551	5.2961	8.05391	0.00454055	0.081636
ENSMUSG00000086327	76392	Slfn5os	chr11:82833167-82851507	1.65485	2.9573	4.33479	4.84693	8.04874	0.00455354	0.0817286
ENSMUSG00000024644	66054	Cndp2	chr18:84685590-84703827	-0.699417	5.84547	5.26442	5.58958	8.03052	0.00459956	0.0822713
ENSMUSG00000027508	94212	Pag1	chr3:9752539-9898739	1.08337	6.16589	6.87242	6.59453	8.03168	0.00459662	0.0822713
ENSMUSG00000029068	56036	Ccnl2	chr4:155896946-155909000	0.926402	7.91672	8.58624	8.19261	8.02436	0.00461523	0.0822874
ENSMUSG00000078994	72807	Zfp429	chr13:67536024-67547938	-1.22819	2.81476	1.74695	3.03794	8.02257	0.00461979	0.0822874
ENSMUSG00000108332	NA	D530033B14Rik	chr7:37881988-37895881	0.820868	4.33486	5.00076	5.44664	8.02087	0.00462413	0.0822874
ENSMUSG00000022637	208650	Cblb	chr16:51851588-52028411	-1.37454	2.70068	1.74702	2.64166	7.99078	0.00470161	0.0835237
ENSMUSG00000046556	79233	Zfp319	chr8:96049639-96058578	1.05572	3.72476	4.47634	4.25124	7.979	0.0047323	0.083926
ENSMUSG00000060512	76261	0610040J01Rik	chr5:63969706-64056968	1.03614	2.27407	2.98485	3.44672	7.95803	0.00478745	0.0847598
ENSMUSG00000009350	17523	Mpo	chr11:87684407-87695239	1.5893	9.70563	10.4564	11.313	7.92468	0.00487649	0.086044
ENSMUSG00000037936	20778	Scarb1	chr5:125354151-125418158	-1.10694	6.15492	4.99237	6.02759	7.92538	0.0048746	0.086044
ENSMUSG00000029859	13835	Epha1	chr6:42335421-42350202	1.20073	4.44564	5.31017	4.59957	7.91208	0.00491059	0.0864993
ENSMUSG00000038943	233406	Prc1	chr7:79944198-79966007	-1.09119	6.6788	5.50388	6.82812	7.90835	0.00492071	0.0865314
ENSMUSG00000006344	23887	Ggt5	chr10:75425174-75453034	1.09947	5.86762	6.63944	6.20985	7.88621	0.00498131	0.0874496
ENSMUSG00000054404	327978	Slfn5	chr11:82842175-82855666	1.56143	4.84969	6.14583	6.73433	7.85458	0.00506921	0.0888433
ENSMUSG00000026249	20720	Serpine2	chr1:79771914-79838897	0.946749	4.25677	4.88404	5.41806	7.84319	0.00510125	0.0892547
ENSMUSG00000004815	110524	Dgkq	chr5:108794559-108817538	0.933826	4.01553	4.67481	4.19252	7.82623	0.00514933	0.089945
ENSMUSG00000039236	57444	Isg20	chr7:78563172-78570144	1.09733	5.02972	5.91758	7.36612	7.7913	0.00524985	0.0915475
ENSMUSG00000038855	320404	Itpkb	chr1:180158050-180252367	1.44503	3.67373	4.60277	4.2044	7.78647	0.0052639	0.0916394
ENSMUSG00000016194	15483	Hsd11b1	chr1:192903942-192946383	-0.802506	8.1368	7.4725	8.0235	7.77934	0.00528472	0.0918484
ENSMUSG00000042369	241490	Rbm45	chr2:76200328-76214112	-2.10598	3.25317	1.08931	2.92784	7.75207	0.0053651	0.0930902
ENSMUSG00000000594	14667	Gm2a	chr11:54988941-55003855	-0.799786	8.33685	7.64492	7.35098	7.74881	0.0053748	0.0931037
ENSMUSG00000028251	77032	Tstd3	chr4:21757382-21767212	-1.16196	2.88579	1.83469	2.48428	7.73858	0.00540533	0.0934773
ENSMUSG00000000386	NA	Mx1	chr16:97248235-97264107	-2.34545	2.42958	-0.461947	3.02021	7.72349	0.0054507	0.0936407
ENSMUSG00000031897	19171	Psmb10	chr8:106662367-106665076	-0.864517	5.57094	4.80516	6.25949	7.73111	0.00542775	0.0936407
ENSMUSG00000032320	26611	Rcn2	chr9:55949129-55969166	-0.879693	4.74235	4.00877	4.57082	7.72369	0.0054501	0.0936407
ENSMUSG00000045205	381510	Dpy19l4	chr4:11261315-11322137	-1.13103	2.56497	1.63458	2.14765	7.72736	0.00543902	0.0936407
ENSMUSG00000027715	12428	Ccna2	chr3:36619014-36626299	-1.12583	7.22784	5.99872	7.21054	7.71808	0.00546704	0.093767
ENSMUSG00000021969	75965	Zdhhc20	chr14:58070160-58127733	0.668245	6.3352	6.837	6.41442	7.71296	0.00548258	0.0938377
ENSMUSG00000022999	74775	Lmbr1l	chr15:98801798-98816112	1.01091	5.39863	6.09585	5.76857	7.70784	0.00549816	0.0938377
ENSMUSG00000089776	NA	Gm15684	chr8:120762933-120772026	2.01661	0.592454	1.91041	1.6058	7.71007	0.00549136	0.0938377
ENSMUSG00000053835	15042	H2-T24	chr17:36316587-36331452	1.03365	6.65673	7.4566	7.30252	7.69349	0.00554205	0.0944321
ENSMUSG00000021693	16563	Kif2a	chr13:107095504-107158634	0.787022	4.07054	4.66876	4.16486	7.68844	0.00555757	0.0945161
ENSMUSG00000022237	67434	Ankrd33b	chr15:31291624-31367872	1.15842	5.71612	6.44146	5.80361	7.68599	0.0055651	0.0945161
ENSMUSG00000024082	73694	Ndufaf7	chr17:79244565-79255481	-0.842414	5.23412	4.55772	4.68992	7.6619	0.0056399	0.0956306
ENSMUSG00000017670	140579	Elmo2	chr2:165129951-165168399	-0.699919	6.92481	6.3473	6.45019	7.62557	0.00575465	0.0969746
ENSMUSG00000028556	67299	Dock7	chr4:98824908-99009152	-1.66112	3.16598	1.65118	2.3808	7.6334	0.00572971	0.0969746
ENSMUSG00000031246	56726	Sh3bgrl	chrX:108138971-108241479	-0.975389	6.46231	5.48651	6.22204	7.63068	0.00573836	0.0969746
ENSMUSG00000032690	246728	Oas2	chr5:120868398-120887918	1.24384	5.67247	6.67039	7.145	7.62212	0.00576566	0.0969746
ENSMUSG00000059540	21400	Tcea2	chr2:181322103-181329864	1.10774	2.92133	3.68602	3.09852	7.62273	0.00576373	0.0969746
ENSMUSG00000061689	228836	Dlgap4	chr2:156455625-156606283	0.865675	6.06304	6.67223	6.19528	7.61438	0.00579048	0.0972353
ENSMUSG00000008540	56615	Mgst1	chr6:138117314-138133753	-0.824087	9.27305	8.55897	8.77325	7.60505	0.0058205	0.0973782
ENSMUSG00000018995	244141	Nars2	chr7:96600712-96713965	1.39802	2.15741	3.01312	3.15036	7.6015	0.00583199	0.0973782
ENSMUSG00000025583	74370	Rptor	chr11:119493731-119790402	1.15593	3.19956	4.07435	3.63806	7.60015	0.00583634	0.0973782
ENSMUSG00000033863	16601	Klf9	chr19:23118590-23145498	1.23579	2.67163	3.53104	3.09485	7.6036	0.0058252	0.0973782
ENSMUSG00000057411	214917	Antkmt	chr17:26009054-26011875	-1.10968	2.84603	1.93277	2.31255	7.5918	0.00586344	0.097674
ENSMUSG00000008822	66204	Acyp1	chr12:85319172-85335212	-1.2312	2.84463	1.77597	2.6297	7.58326	0.00589127	0.0978251
ENSMUSG00000034300	66306	Fam53c	chr18:34891959-34906813	0.925944	6.29813	6.93573	6.6461	7.58393	0.00588908	0.0978251
ENSMUSG00000079499	76220	6530402F18Rik	chr2:29135119-29143018	1.11092	4.83342	5.63278	5.37821	7.57175	0.00592901	0.0982952
ENSMUSG00000108402	NA	9430064I24Rik	chr7:127399266-127401934	-0.976851	3.79712	2.89852	3.39997	7.56041	0.00596643	0.0987587
ENSMUSG00000066682	545812	Pilrb2	chr5:137864089-137870077	0.744115	7.36112	7.91129	7.44392	7.55277	0.00599179	0.0988646
ENSMUSG00000089931	NA	Gm8459	chr6:122543674-122544433	1.38112	3.16641	4.19258	3.32103	7.55497	0.00598447	0.0988646
ENSMUSG00000032300	74211	1700017B05Rik	chr9:57160400-57169895	1.05182	4.23902	4.96054	4.74191	7.54884	0.00600486	0.0989236
ENSMUSG00000006179	54373	Prss16	chr13:22186343-22193912	0.851027	4.05696	4.6933	4.86786	7.54063	0.00603231	0.0992191
ENSMUSG00000024404	66878	Riok3	chr18:12261798-12290444	0.726808	7.93901	8.47254	8.0857	7.5306	0.00606598	0.0996159
ENSMUSG00000038515	66790	Grtp1	chr8:13222022-13250620	-0.623638	7.45075	6.92551	7.05391	7.52078	0.00609914	0.100003
ENSMUSG00000020718	50776	Polg2	chr11:106659079-106670363	0.736226	4.14106	4.69776	4.39262	7.50639	0.00614804	0.100646
ENSMUSG00000069874	54396	Irgm2	chr11:58090444-58113608	1.10208	5.35317	6.26431	6.19683	7.49952	0.00617156	0.100873
ENSMUSG00000052428	68944	Tmco1	chr1:167135947-167161547	-0.868314	5.74795	4.94849	5.64258	7.48376	0.00622579	0.1016
ENSMUSG00000041064	208084	Pif1	chr9:65494442-65503249	-1.18326	4.03495	2.77039	3.85558	7.46631	0.00628644	0.10243
ENSMUSG00000052446	234413	Zfp961	chr8:72704882-72747636	0.953612	8.00487	8.63871	7.82811	7.46043	0.00630698	0.102604
ENSMUSG00000073910	214944	Mob3b	chr4:34949074-35157484	-1.89663	2.91225	1.35542	1.69041	7.45351	0.00633129	0.102839
ENSMUSG00000033285	269470	Wdr3	chr3:100045496-100069723	-0.857713	5.25469	4.48573	5.11213	7.44955	0.00634524	0.102905
ENSMUSG00000032020	72828	Ubash3b	chr9:40922394-41072993	-0.714595	4.90682	4.30588	4.41325	7.42757	0.00642321	0.104008
ENSMUSG00000011114	21376	Tbrg1	chr9:37560059-37568608	0.745845	5.69612	6.25465	7.13056	7.41823	0.00645664	0.104287
ENSMUSG00000022186	67041	Oxct1	chr15:4055865-4184826	-0.947235	5.22589	4.35566	5.22988	7.41717	0.00646045	0.104287
ENSMUSG00000029204	74734	Rhoh	chr5:66018556-66054043	-0.712395	4.5143	3.91803	4.77927	7.41267	0.0064766	0.104386
ENSMUSG00000058997	219189	Vwa8	chr14:79086492-79439750	-1.23426	2.94087	1.83769	2.70016	7.40661	0.00649845	0.104577
ENSMUSG00000008200	55935	Fnbp4	chr2:90575714-90611365	0.822507	5.46549	6.03021	5.9001	7.39744	0.00653168	0.10495
ENSMUSG00000051235	209334	Gen1	chr12:11288921-11315802	-1.13845	3.43293	2.31876	3.74968	7.38865	0.00656369	0.105302
ENSMUSG00000025190	14718	Got1	chr19:43488191-43513044	0.74294	5.09179	5.68537	5.59468	7.37964	0.00659665	0.105506
ENSMUSG00000066979	12237	Bub3	chr7:131161951-131173624	-0.799868	7.37896	6.64393	7.50871	7.38047	0.0065936	0.105506
ENSMUSG00000097876	NA	Gm16892	chr16:56987764-56994776	1.13543	3.6187	4.47025	3.87313	7.37586	0.00661052	0.105566
ENSMUSG00000010608	67039	Rbm25	chr12:83678010-83729897	0.704026	5.71993	6.24287	5.99239	7.35738	0.00667882	0.106007
ENSMUSG00000026785	263803	Pkn3	chr2:29967696-29981034	-1.44842	2.31917	1.13202	1.74946	7.36156	0.0066633	0.106007
ENSMUSG00000034906	215387	Ncaph	chr2:126945729-126975874	-1.03295	5.72236	4.61082	5.72919	7.35817	0.00667586	0.106007
ENSMUSG00000039826	227682	Trub2	chr2:29651236-29678514	0.72104	5.61978	6.15303	5.73322	7.36044	0.00666745	0.106007
ENSMUSG00000022184	106052	Fbxo4	chr15:3994927-4009055	-0.845007	3.59429	2.90211	3.57071	7.35139	0.00670111	0.106199
ENSMUSG00000054720	100604	Lrrc8c	chr5:105667254-105760884	-0.818809	4.47893	3.79546	3.85529	7.33618	0.00675801	0.106939
ENSMUSG00000026656	14130	Fcgr2b	chr1:170786186-170804116	-0.753173	6.18158	5.49917	6.17044	7.33225	0.00677281	0.10701
ENSMUSG00000031129	331004	Slc9a9	chr9:94551962-95112498	-1.184	3.95466	2.99173	2.87549	7.32261	0.00680924	0.107333
ENSMUSG00000038502	84113	Ptov1	chr7:44512491-44519212	0.694823	5.60418	6.11379	5.7949	7.32141	0.0068138	0.107333
ENSMUSG00000029401	80291	Rilpl2	chr5:124601328-124616429	-0.702404	5.53405	4.95004	5.02862	7.31434	0.00684066	0.107593
ENSMUSG00000001467	13121	Cyp51	chr5:4131145-4154746	-1.07311	4.35939	3.37112	4.16297	7.30633	0.00687121	0.107911
ENSMUSG00000024660	16319	Incenp	chr19:9849660-9876915	-0.809526	6.372	5.58081	6.45018	7.29298	0.00692244	0.108547
ENSMUSG00000035828	223775	Pim3	chr15:88746389-88749929	0.974135	3.44623	4.10185	4.50539	7.29037	0.00693253	0.108547
ENSMUSG00000022749	67581	Tbc1d23	chr16:56989225-57051867	0.961784	6.01912	6.71069	6.13087	7.28553	0.00695123	0.108677
ENSMUSG00000027379	12235	Bub1	chr2:127643042-127673785	-1.18434	5.39007	4.08628	5.51585	7.26998	0.00701165	0.109457
ENSMUSG00000038507	243771	Parp12	chr6:39063344-39095283	1.06173	4.96107	5.82802	7.26923	7.25925	0.00705367	0.109949
ENSMUSG00000072889	100978	Nfxl1	chr5:72670644-72717027	-0.944887	3.80618	2.97471	3.45666	7.25437	0.00707288	0.110084
ENSMUSG00000029699	109267	Ssc4d	chr5:135989065-136003385	0.883951	3.56027	4.21205	3.89251	7.22112	0.00720509	0.111747
ENSMUSG00000032097	13209	Ddx6	chr9:44516189-44552028	0.775654	5.78452	6.34296	6.14895	7.22382	0.00719425	0.111747
ENSMUSG00000045466	101197	Zfp956	chr6:47930324-47942234	2.14036	-1.0281	1.31731	1.52086	7.21942	0.00721188	0.111747
ENSMUSG00000025498	54123	Irf7	chr7:140842619-140846394	1.18316	7.23808	8.17708	8.86947	7.21397	0.00723384	0.111755
ENSMUSG00000090307	73504	1700071M16Rik	chr17:43899231-43903333	0.934977	6.98864	7.64571	6.83196	7.21543	0.00722797	0.111755
ENSMUSG00000086998	NA	Gm16033	chr11:46034610-46037943	1.84634	2.51737	3.68368	3.23754	7.21093	0.0072461	0.111779
ENSMUSG00000006574	20533	Slc4a1	chr11:102239650-102257029	-1.96185	3.54319	1.6349	2.88415	7.1977	0.0072997	0.112439
ENSMUSG00000019139	71780	Isyna1	chr8:71047023-71049940	0.7276	5.36985	5.89237	5.54701	7.19492	0.00731101	0.112447
ENSMUSG00000038357	12796	Camp	chr9:109676447-109678685	-1.08867	12.9519	11.889	13.0551	7.18714	0.00734277	0.112769
ENSMUSG00000092368	NA	A930015D03Rik	chr17:36305345-36349327	1.49517	0.525431	1.81146	1.93215	7.17242	0.00740328	0.113531
ENSMUSG00000100629	NA	Gm28192	chr11:120854670-120855590	0.851157	4.22152	4.80033	4.42754	7.16759	0.00742326	0.113671
ENSMUSG00000040296	230073	Ddx58	chr4:40203773-40239828	1.18571	6.0669	6.94929	7.38843	7.16289	0.00744271	0.113801
ENSMUSG00000034312	232227	Iqsec1	chr6:90633070-90965667	1.26937	5.64652	6.47993	6.1746	7.1558	0.00747219	0.114014
ENSMUSG00000108806	NA	Gm44729	chr7:126872436-126874487	0.678959	7.30318	7.79317	7.08981	7.1543	0.00747845	0.114014
ENSMUSG00000076613	NA	Ighg2b	chr12:113266585-113271553	1.16781	7.76253	8.61553	8.31902	7.15139	0.00749058	0.114032
ENSMUSG00000032966	14225	Fkbp1a	chr2:151384403-151403612	-1.09178	5.42473	4.27798	5.61823	7.14842	0.00750299	0.114054
ENSMUSG00000020841	12874	Cpd	chr11:76669250-76737844	1.18973	7.18953	7.95242	7.47992	7.13792	0.00754708	0.114413
ENSMUSG00000041268	235380	Dmxl2	chr9:54272442-54408910	1.05495	5.90575	6.58148	6.37821	7.13756	0.00754857	0.114413
ENSMUSG00000095079	NA	Igha	chr12:113218450-113223856	1.13724	7.02525	7.98296	8.19837	7.12316	0.00760947	0.115169
ENSMUSG00000031696	65114	Vps35	chr8:85987021-86026431	-0.712888	8.22828	7.62092	7.97951	7.11247	0.00765494	0.11569
ENSMUSG00000020528	212627	Prpsap2	chr11:61620476-61652914	-0.889596	3.82977	3.11759	3.45217	7.10611	0.00768218	0.115766
ENSMUSG00000026938	14133	Fcna	chr2:25514678-25518042	2.42062	0.182201	1.43382	2.27951	7.10669	0.0076797	0.115766
ENSMUSG00000022102	13449	Dok2	chr14:71003476-71015935	-1.14571	6.45784	5.31986	6.37036	7.09358	0.00773606	0.116264
ENSMUSG00000058761	108937	Rnf169	chr7:99569461-99629655	1.018	4.94401	5.66613	5.28195	7.09323	0.00773758	0.116264
ENSMUSG00000028691	18477	Prdx1	chr4:116542741-116558019	-1.22767	7.70138	6.42576	7.60166	7.08327	0.00778068	0.116744
ENSMUSG00000019961	21917	Tmpo	chr10:90983433-91017177	-0.653109	8.30218	7.74977	8.20952	7.06984	0.00783921	0.117414
ENSMUSG00000020956	328092	Dtd2	chr12:52035095-52053284	1.11284	1.59433	2.4524	2.60157	7.06787	0.00784786	0.117414
ENSMUSG00000031971	73420	Ccsap	chr8:124567570-124586948	-1.07222	2.89747	1.93953	2.97797	7.06179	0.00787452	0.117644
ENSMUSG00000033222	74044	Ttf2	chr3:100846176-100876979	-0.993961	3.97332	2.96029	3.92106	7.05146	0.00792006	0.118155
ENSMUSG00000021188	109181	Trip11	chr12:101800302-101879526	0.876593	4.52807	5.13586	5.0902	7.04315	0.00795688	0.118496
ENSMUSG00000040084	12236	Bub1b	chr2:118428692-118472072	-1.0083	6.47479	5.41439	6.37777	7.04118	0.00796566	0.118496
ENSMUSG00000030172	111173	Erc1	chr6:119547757-119825128	0.8955	2.79739	3.47332	3.71062	7.01913	0.00806434	0.119793
ENSMUSG00000030966	20821	Trim21	chr7:102207128-102214693	0.784048	4.44881	5.05299	5.56007	7.01586	0.00807908	0.119836
ENSMUSG00000036111	109594	Lmo1	chr7:108737779-108774414	-0.923815	3.68412	2.77998	3.9563	7.01208	0.00809614	0.119836
ENSMUSG00000038884	319278	Shfl	chr9:20779938-20785603	1.55644	-0.42886	0.569372	1.42287	7.01086	0.0081017	0.119836
ENSMUSG00000000673	107766	Haao	chr17:84138585-84155392	-0.810329	5.55344	4.88066	4.72171	6.99349	0.00818067	0.120662
ENSMUSG00000070643	20668	Sox13	chr1:133310041-133352115	1.36498	3.15865	4.30795	4.1199	6.99361	0.00818011	0.120662
ENSMUSG00000026819	227731	Slc25a25	chr2:32304499-32341457	-0.756747	3.49397	2.86939	3.94135	6.98189	0.00823384	0.120933
ENSMUSG00000031885	12400	Cbfb	chr8:105897306-105944621	-0.602563	5.96743	5.4598	5.75546	6.98327	0.00822753	0.120933
ENSMUSG00000047959	16491	Kcna3	chr3:106943485-106945386	-1.43106	2.41914	1.38207	1.84337	6.98442	0.00822222	0.120933
ENSMUSG00000084780	100504249	Gm15350	chr8:12878335-12883865	1.3627	3.22808	4.03414	3.97009	6.97754	0.0082539	0.121057
ENSMUSG00000023827	68262	Agpat4	chr17:12337591-12438532	-0.970605	4.29864	3.47603	3.5397	6.96754	0.00830014	0.121564
ENSMUSG00000036073	14430	Galt	chr4:41755228-41758695	0.735596	3.38689	3.93524	4.14112	6.96341	0.00831936	0.121675
ENSMUSG00000022322	20419	Shcbp1	chr8:4785976-4829567	-1.25598	5.49555	4.00556	5.77275	6.95795	0.00834475	0.121875
ENSMUSG00000027340	54338	Slc23a2	chr2:131894416-131987028	-1.1735	3.09674	2.12425	2.5439	6.94969	0.00838337	0.122268
ENSMUSG00000003226	19386	Ranbp2	chr10:58282742-58330178	0.690074	4.96253	5.49442	5.88933	6.9402	0.00842798	0.122747
ENSMUSG00000018986	20557	Slfn3	chr11:83082156-83105980	-1.08627	2.71307	1.7959	2.63834	6.92063	0.0085207	0.123925
ENSMUSG00000036875	327762	Dna2	chr10:62782805-62809964	-0.633351	6.14287	5.59806	5.71108	6.91389	0.00855289	0.124219
ENSMUSG00000112652	NA	4921516A02Rik	chr10:78264105-78274681	-1.46753	1.97639	0.879179	1.44222	6.91097	0.00856685	0.124249
ENSMUSG00000029722	231801	Agfg2	chr5:137648725-137682988	-0.793675	4.66245	3.97176	3.90537	6.90359	0.0086023	0.124417
ENSMUSG00000034792	14676	Gna15	chr10:81338140-81360059	-0.710807	6.03081	5.40303	5.6679	6.90558	0.00859271	0.124417
ENSMUSG00000047098	268749	Rnf31	chr14:55829165-55841150	1.05062	6.01928	6.74495	6.72943	6.89842	0.00862721	0.124605
ENSMUSG00000022744	224250	Cldnd1	chr16:58548273-58554614	-0.712743	5.2968	4.70281	5.67719	6.89237	0.00865643	0.124681
ENSMUSG00000029776	58875	Hibadh	chr6:52523213-52617374	-0.701028	5.346	4.70923	6.04786	6.89471	0.0086451	0.124681
ENSMUSG00000041126	77605	H2az2	chr11:6377229-6394443	-0.931727	6.56375	5.67705	6.31764	6.88432	0.00869552	0.125072
ENSMUSG00000002413	109880	Braf	chr6:39580171-39702397	1.02332	5.58396	6.21584	5.56854	6.87933	0.00871982	0.125248
ENSMUSG00000040997	105501	Abhd4	chr14:54491645-54508094	0.855167	4.69096	5.27425	4.60115	6.86801	0.00877524	0.125698
ENSMUSG00000046879	15944	Irgm1	chr11:48752795-48762510	1.03962	5.63113	6.47818	7.0404	6.86854	0.00877262	0.125698
ENSMUSG00000026675	15490	Hsd17b7	chr1:169777104-169796810	-0.956207	3.67031	2.82555	3.45083	6.85816	0.00882374	0.126219
ENSMUSG00000005533	16001	Igf1r	chr7:67602575-67883416	1.05845	5.44682	6.14397	5.70538	6.85159	0.00885626	0.126511
ENSMUSG00000001576	67458	Ergic1	chr17:26780463-26875908	0.785446	4.51972	5.03255	4.97594	6.84313	0.00889827	0.126937
ENSMUSG00000038954	109115	Supt3	chr17:45088039-45430177	-1.07979	3.55083	2.46595	3.27754	6.82045	0.00901199	0.128384
ENSMUSG00000022614	105847	Lmf2	chr15:89235207-89239862	-0.633367	5.93585	5.39532	5.86407	6.77599	0.00923924	0.131263
ENSMUSG00000026880	13830	Stom	chr2:35203998-35226988	-0.923323	7.06442	6.14225	6.70949	6.77762	0.00923079	0.131263
ENSMUSG00000037788	232023	Vopp1	chr6:57704792-57802144	1.03477	2.93865	3.90103	3.60882	6.77013	0.00926962	0.131515
ENSMUSG00000027134	99010	Lpcat4	chr2:112069813-112077456	0.714829	6.58285	7.0978	6.79895	6.76631	0.00928946	0.131617
ENSMUSG00000002603	21803	Tgfb1	chr7:25386427-25404502	-0.638218	6.05696	5.52599	5.57615	6.75754	0.00933522	0.132086
ENSMUSG00000025571	217351	Tnrc6c	chr11:117545115-117654265	0.940123	3.63368	4.28808	3.9354	6.75444	0.00935145	0.132137
ENSMUSG00000027447	13010	Cst3	chr2:148713642-148717612	-0.667915	9.07111	8.50044	8.57685	6.74125	0.00942085	0.132937
ENSMUSG00000095609	100861753	Gm21188	chr13:120496141-120513730	-0.838236	6.06827	5.27516	6.1758	6.73137	0.00947318	0.133495
ENSMUSG00000037110	241694	Ralgapa2	chr2:146081799-146354264	1.05233	2.44147	3.26929	3.18586	6.71955	0.00953616	0.134201
ENSMUSG00000025220	76055	Oga	chr19:45738698-45772276	0.962158	7.58167	8.23672	7.7447	6.71452	0.00956312	0.134399
ENSMUSG00000047557	17035	Lxn	chr3:67365331-67371259	-0.780672	3.84895	3.16441	3.85217	6.7103	0.00958578	0.134536
ENSMUSG00000021285	21981	Ppp1r13b	chr12:111794891-111874544	1.2307	1.63064	2.53105	1.96887	6.70145	0.00963346	0.134887
ENSMUSG00000025558	105445	Dock9	chr14:121779458-122035249	2.88167	-1.69129	0.752994	2.11436	6.70087	0.0096366	0.134887
ENSMUSG00000027219	269346	Slc28a2	chr2:122256958-122291618	0.731782	6.92891	7.45946	7.39104	6.69801	0.00965208	0.134922
ENSMUSG00000013787	110147	Ehmt2	chr17:35117445-35133028	-0.872253	4.32811	3.55178	4.00914	6.68105	0.0097443	0.136029
ENSMUSG00000031148	209416	Gpkow	chrX:7563370-7576501	0.594697	5.96171	6.398	6.25136	6.67213	0.00979323	0.136523
ENSMUSG00000038369	56406	Ncoa6	chr2:155232576-155315814	0.810654	4.61885	5.18709	4.83611	6.66745	0.00981896	0.136523
ENSMUSG00000096929	NA	A330023F24Rik	chr1:194658683-194720212	1.27466	1.8959	2.80381	2.14029	6.6694	0.00980821	0.136523
ENSMUSG00000048410	240476	Zfp407	chr18:84146152-84607850	0.925973	3.81013	4.40527	4.32704	6.65942	0.0098633	0.136957
ENSMUSG00000032667	330260	Pon2	chr6:5264147-5298455	-0.635632	6.00534	5.45158	5.50911	6.63703	0.00998802	0.137589
ENSMUSG00000038930	269955	Rccd1	chr7:79942977-79974202	-0.956132	5.16871	4.14197	5.41275	6.64618	0.00993686	0.137589
ENSMUSG00000042312	20196	S100a13	chr3:90421742-90431888	-0.772841	5.38061	4.69936	5.34349	6.64128	0.00996423	0.137589
ENSMUSG00000051378	70218	Kif18b	chr11:102796355-102815950	-0.945754	5.38453	4.41831	5.27067	6.64337	0.00995253	0.137589
ENSMUSG00000097233	NA	Gm17552	chr19:4219565-4224283	1.23758	4.28506	5.06965	4.37554	6.63799	0.00998266	0.137589
ENSMUSG00000102299	NA	Gm37539	chr1:155664870-155665104	0.816688	3.89645	4.48778	5.36932	6.64416	0.00994812	0.137589
ENSMUSG00000070462	80889	Tlnrd1	chr7:83529081-83533513	-0.7321	4.38782	3.7452	4.34218	6.62916	0.0100322	0.138016
ENSMUSG00000040253	229900	Gbp7	chr3:142236103-142255910	0.990907	5.02797	5.79203	7.1172	6.62066	0.0100802	0.138328
ENSMUSG00000097119	105246278	B230354K17Rik	chr17:45744524-45753470	1.14577	1.84376	2.78878	2.35868	6.62045	0.0100814	0.138328
ENSMUSG00000074867	630579	Zfp808	chr13:62277700-62383958	1.28591	1.46375	2.36061	2.63388	6.61482	0.0101133	0.138583
ENSMUSG00000028068	404710	Iqgap3	chr3:87989278-88028355	-0.914011	5.14374	4.22262	5.09224	6.59794	0.0102097	0.13972
ENSMUSG00000033781	142688	Asb13	chr13:3684032-3703822	-1.08401	2.03226	1.17139	2.265	6.58977	0.0102567	0.139995
ENSMUSG00000045932	15958	Ifit2	chr19:34528094-34553819	1.30799	3.91463	4.95321	7.00095	6.59021	0.0102541	0.139995
ENSMUSG00000107999	NA	Gm44123	chr6:90666713-90667811	1.29048	3.54535	4.39938	4.08675	6.57655	0.0103331	0.140854
ENSMUSG00000026893	227960	Gca	chr2:62494629-62524453	-0.780968	7.25574	6.51589	8.20623	6.56275	0.0104135	0.141765
ENSMUSG00000085156	100041286	Snhg15	chr11:6475591-6478779	1.28863	0.674822	1.4621	2.69611	6.55653	0.01045	0.142076
ENSMUSG00000108693	NA	Gm45153	chr7:116981097-116982997	1.6134	2.02456	3.09504	2.64607	6.55274	0.0104723	0.142194
ENSMUSG00000027306	108907	Nusap1	chr2:119448779-119481725	-1.21174	6.42762	4.96978	6.66491	6.54022	0.0105462	0.143012
ENSMUSG00000040314	13035	Ctsg	chr14:56337338-56340031	1.70438	5.5965	6.24939	7.56	6.5273	0.0106231	0.143867
ENSMUSG00000062797	67669	Hikeshi	chr7:89566737-89590412	-0.924003	4.34693	3.4767	4.32425	6.52366	0.0106448	0.143975
ENSMUSG00000026189	111175	Pecr	chr1:72298326-72323473	1.58864	0.28594	1.34266	1.85499	6.51602	0.0106907	0.144407
ENSMUSG00000019917	103080	Septin10	chr10:58977449-59057669	-1.14454	3.17434	2.21347	2.55153	6.51368	0.0107048	0.144411
ENSMUSG00000020897	20877	Aurkb	chr11:68936473-68942490	-1.013	6.73752	5.60789	6.74467	6.50745	0.0107423	0.144466
ENSMUSG00000022663	67841	Atg3	chr16:44979148-45008901	0.703752	8.46538	8.96823	8.57923	6.50382	0.0107643	0.144466
ENSMUSG00000032712	67246	Resf1	chr6:149210912-149237161	0.895228	7.36938	7.99931	7.57586	6.50526	0.0107556	0.144466
ENSMUSG00000041303	98488	Gtf3c3	chr1:54435163-54478130	-0.835372	3.52996	2.85426	3.64411	6.50915	0.0107321	0.144466
ENSMUSG00000052566	170833	Hook2	chr8:85717232-85729978	1.40531	0.000521827	1.06389	1.82036	6.49003	0.0108481	0.145403
ENSMUSG00000111268	NA	Gm47126	chr9:122124977-122133945	-1.28983	2.6938	1.52659	1.66924	6.47878	0.010917	0.146139
ENSMUSG00000047454	268566	Gphn	chr12:78273153-78731546	-1.00951	2.52512	1.72072	2.66679	6.47354	0.0109492	0.146263
ENSMUSG00000087612	NA	A230005M16Rik	chr2:25595862-25599728	-1.78332	2.25844	0.557828	1.44422	6.47272	0.0109543	0.146263
ENSMUSG00000087199	NA	Gm15818	chr1:10052612-10062591	-0.839903	3.88823	3.16872	3.42009	6.46244	0.0110178	0.146923
ENSMUSG00000025227	75146	Mfsd13a	chr19:46329560-46363691	0.798635	4.08728	4.6862	4.75717	6.4392	0.0111629	0.148478
ENSMUSG00000042460	94192	C1galt1	chr6:7844842-7875687	0.658789	5.21882	5.70086	5.3962	6.44112	0.0111508	0.148478
ENSMUSG00000027115	228421	Kif18a	chr2:109111083-109172092	-1.19419	4.43122	3.0618	4.51089	6.43457	0.0111921	0.148487
ENSMUSG00000074151	434341	Nlrc5	chr8:95160984-95253900	1.14354	3.11438	4.00792	4.79758	6.43505	0.011189	0.148487
ENSMUSG00000002625	54194	Akap8l	chr17:32540398-32569581	0.657445	5.80819	6.27764	5.77909	6.43212	0.0112075	0.148502
ENSMUSG00000037868	13654	Egr2	chr10:67371305-67378018	2.0364	3.11767	3.89155	4.14726	6.42175	0.0112731	0.149183
ENSMUSG00000036197	223827	Gxylt1	chr15:93137623-93173060	0.839319	5.2197	5.75786	5.24609	6.41862	0.011293	0.149257
ENSMUSG00000020323	73106	Prss57	chr10:79617308-79626795	1.0261	4.78741	5.45355	5.65932	6.41507	0.0113156	0.149366
ENSMUSG00000028970	18669	Abcb1b	chr5:8848147-8916315	-1.90618	2.21847	0.0333061	1.76043	6.39784	0.0114259	0.150442
ENSMUSG00000041765	68889	Ubac2	chr14:122116032-122258446	-0.637714	5.27314	4.73838	4.79667	6.39824	0.0114233	0.150442
ENSMUSG00000041235	320790	Chd7	chr4:8690406-8867659	1.1507	6.47334	7.2032	6.7726	6.38718	0.0114948	0.150954
ENSMUSG00000043873	229687	Chil5	chr3:105924235-105940130	-1.00254	5.73179	4.83654	5.09418	6.38472	0.0115107	0.150954
ENSMUSG00000053475	21930	Tnfaip6	chr2:51928021-51946698	1.1258	2.01468	2.88292	2.42661	6.38064	0.0115372	0.150954
ENSMUSG00000068129	13011	Cst7	chr2:150412335-150420864	1.46455	2.76703	3.30121	4.89276	6.38217	0.0115272	0.150954
ENSMUSG00000075289	107239	Carns1	chr19:4214323-4225478	1.17904	4.19684	5.03479	4.29507	6.38615	0.0115014	0.150954
ENSMUSG00000002489	21844	Tiam1	chr16:89583999-89940657	-0.954347	3.64064	2.86784	3.3119	6.37773	0.0115561	0.151012
ENSMUSG00000048271	381626	Rbm33	chr5:28522119-28624237	0.736427	4.97662	5.48322	5.17962	6.37121	0.0115986	0.151377
ENSMUSG00000067235	15007	H2-Q10	chr17:35780986-35785460	1.00353	8.202	8.93672	8.04711	6.3669	0.0116268	0.151556
ENSMUSG00000029826	78781	Zc3hav1	chr6:38282221-38331538	0.810152	6.35969	6.9239	7.09784	6.35682	0.0116931	0.15185
ENSMUSG00000032849	239273	Abcc4	chr14:118720104-118943631	-0.768034	5.24771	4.63417	4.74414	6.35739	0.0116893	0.15185
ENSMUSG00000051220	236930	Ercc6l	chrX:101185322-101200697	-1.04842	4.61868	3.51977	4.63552	6.3597	0.0116741	0.15185
ENSMUSG00000045216	50785	Hs6st1	chr1:36107481-36145527	-0.884942	3.75929	3.05164	3.15229	6.35343	0.0117155	0.151951
ENSMUSG00000028076	12479	Cd1d1	chr3:86903141-86906748	-0.890877	3.55591	2.83971	3.12098	6.35012	0.0117373	0.152046
ENSMUSG00000020737	15374	Jpt1	chr11:115388179-115405213	-0.668205	7.58465	7.00317	7.62179	6.34311	0.0117838	0.152443
ENSMUSG00000027030	53416	Stk39	chr2:68040789-68302612	-0.819806	4.90998	4.20683	4.53143	6.34109	0.0117972	0.152443
ENSMUSG00000035247	207304	Hectd1	chr12:51790505-51876319	0.901084	5.97565	6.57598	6.14091	6.33372	0.0118464	0.152888
ENSMUSG00000079594	100038854	Cstdc6	chr16:36142027-36154694	3.51508	-1.31157	2.90086	2.88501	6.32735	0.011889	0.153249
ENSMUSG00000002602	26362	Axl	chr7:25456698-25488130	1.6803	1.55715	2.41122	2.85394	6.32016	0.0119373	0.153682
ENSMUSG00000028381	22234	Ugcg	chr4:59189257-59222833	0.802358	6.1383	6.72598	6.35486	6.30349	0.0120501	0.154942
ENSMUSG00000062007	209488	Hsh2d	chr8:72943482-72955371	0.865495	5.78099	6.45412	6.3561	6.29679	0.0120957	0.155337
ENSMUSG00000005667	17768	Mthfd2	chr6:83282673-83302890	-0.8319	4.80283	3.99002	5.03718	6.28693	0.0121631	0.155848
ENSMUSG00000032193	16835	Ldlr	chr9:21634779-21661215	-0.749481	5.97169	5.36155	5.99046	6.28661	0.0121654	0.155848
ENSMUSG00000030917	233806	Tmem159	chr7:119701576-119720215	-0.834355	4.22662	3.5312	3.50478	6.27149	0.0122696	0.156957
ENSMUSG00000067149	16069	Jchain	chr5:88667668-88675750	0.85647	7.03912	7.69458	7.9557	6.2697	0.012282	0.156957
ENSMUSG00000026917	140858	Wdr5	chr2:27405169-27426547	0.609301	6.70742	7.15005	6.92482	6.25294	0.0123988	0.157292
ENSMUSG00000032724	99382	Abtb2	chr2:103396655-103548768	1.10046	6.52207	7.20993	7.14721	6.26323	0.0123269	0.157292
ENSMUSG00000037321	21354	Tap1	chr17:34406527-34416199	0.856123	6.44328	7.0984	7.43353	6.25572	0.0123793	0.157292
ENSMUSG00000051517	230098	Arhgef39	chr4:43496142-43499695	-1.00312	5.12122	3.99548	5.00236	6.25455	0.0123875	0.157292
ENSMUSG00000061778	76763	Mospd2	chrX:163719165-163763371	-0.644179	5.30945	4.76991	5.02224	6.2615	0.012339	0.157292
ENSMUSG00000078853	16145	Igtp	chr11:58090382-58098417	0.919664	5.19957	5.95551	6.71504	6.25754	0.0123666	0.157292
ENSMUSG00000021377	110052	Dek	chr13:47238251-47259677	-0.830884	6.18214	5.35779	6.2713	6.2425	0.012472	0.157455
ENSMUSG00000030677	110033	Kif22	chr7:126626901-126641643	-0.981566	6.56691	5.45075	6.62491	6.24802	0.0124332	0.157455
ENSMUSG00000076940	NA	Iglv2	chr16:19079151-19079609	1.62556	1.28395	2.00233	2.67953	6.24487	0.0124553	0.157455
ENSMUSG00000095589	NA	Ighv1-55	chr12:115171715-115172211	1.99011	-0.397353	1.13376	1.36179	6.24289	0.0124693	0.157455
ENSMUSG00000042548	228790	Asxl1	chr2:153187749-153245927	1.00552	6.99821	7.66883	7.15425	6.23908	0.0124961	0.157569
ENSMUSG00000034118	22021	Tpst1	chr5:130102167-130164570	-0.947701	2.55188	1.64012	3.38907	6.22763	0.0125772	0.158399
ENSMUSG00000020840	104184	Blmh	chr11:76815635-76878205	-0.787771	5.44109	4.71438	5.6572	6.21856	0.0126418	0.159021
ENSMUSG00000015747	22365	Vps45	chr3:95907144-95965778	-0.918128	3.63044	2.74643	3.75905	6.205	0.012739	0.160051
ENSMUSG00000031858	74549	Mau2	chr8:70468773-70495384	0.755118	7.02942	7.53861	7.005	6.20049	0.0127715	0.160266
ENSMUSG00000023206	16169	Il15ra	chr2:11710101-11739128	0.868582	4.13928	4.74393	5.59861	6.19579	0.0128054	0.160499
ENSMUSG00000026088	69028	Mitd1	chr1:37913882-37929492	0.774365	3.33618	3.88835	4.96282	6.18726	0.0128674	0.161081
ENSMUSG00000031765	17748	Mt1	chr8:94905710-94906955	1.07239	2.91269	3.51099	4.70963	6.18232	0.0129033	0.161286
ENSMUSG00000043008	239743	Klhl6	chr16:19765246-19801787	0.756658	7.9489	8.45318	8.3204	6.18076	0.0129147	0.161286
ENSMUSG00000102975	NA	Gm37347	chr1:40127671-40130741	1.54764	2.99939	3.85983	3.50828	6.17467	0.0129592	0.161649
ENSMUSG00000028756	68943	Pink1	chr4:138040720-138053618	0.795129	6.20369	6.70714	6.02974	6.17155	0.0129821	0.161741
ENSMUSG00000022978	66578	Mis18a	chr16:90516200-90524292	-0.85181	5.13027	4.33339	5.10552	6.16789	0.013009	0.161882
ENSMUSG00000028988	67087	Ctnnbip1	chr4:149602693-149650894	0.82019	4.7435	5.32597	4.74319	6.16391	0.0130383	0.162054
ENSMUSG00000002108	22259	Nr1h3	chr2:91014406-91033179	2.37914	-1.69098	-0.118631	1.21069	6.15027	0.0131392	0.162797
ENSMUSG00000030089	71699	Slc41a3	chr6:90581707-90623394	1.0374	4.35263	5.05135	4.44926	6.1453	0.0131761	0.162797
ENSMUSG00000031441	50770	Atp11a	chr8:12807014-12918728	1.18196	6.24872	6.94999	6.89938	6.14915	0.0131475	0.162797
ENSMUSG00000047264	140482	Zfp358	chr8:3543138-3547208	1.00943	2.01173	2.81509	2.43849	6.14886	0.0131497	0.162797
ENSMUSG00000057286	20446	St6galnac2	chr11:116566129-116585694	-2.02621	0.144895	-1.25129	1.35309	6.14715	0.0131624	0.162797
ENSMUSG00000027099	53375	Mtx2	chr2:74656147-74708775	-1.01492	3.90542	2.91735	4.31706	6.14121	0.0132067	0.162982
ENSMUSG00000070305	319742	Mpzl3	chr9:44966484-44988734	0.739218	6.5507	7.09497	6.19112	6.12004	0.0133658	0.16475
ENSMUSG00000021830	70561	Txndc16	chr14:45370922-45457785	-0.830072	4.99844	4.22045	4.08534	6.11496	0.0134042	0.165029
ENSMUSG00000049588	52570	Ccdc69	chr11:54940557-54968957	-1.39282	2.61552	1.23446	2.22782	6.10607	0.0134718	0.165666
ENSMUSG00000003847	54446	Nfat5	chr8:108020102-108106149	0.996271	3.63426	4.20606	3.75016	6.098	0.0135335	0.165767
ENSMUSG00000020070	70432	Rufy2	chr10:62816002-62852989	0.742158	3.29166	3.85035	3.39752	6.09667	0.0135437	0.165767
ENSMUSG00000024339	21355	Tap2	chr17:34422501-34435295	0.772811	7.24848	7.78726	7.6669	6.10225	0.013501	0.165767
ENSMUSG00000061232	14972	H2-K1	chr17:34214991-34219321	0.650073	8.65873	9.16185	9.0511	6.09978	0.0135198	0.165767
ENSMUSG00000098332	66364	Pigbos1	chr9:72947000-72950061	-0.880941	3.54677	2.79724	3.31051	6.08786	0.0136114	0.166401
ENSMUSG00000002083	170770	Bbc3	chr7:16042318-16052130	0.862637	2.74353	3.39911	2.74359	6.08169	0.013659	0.166592
ENSMUSG00000003779	19348	Kif20a	chr18:34757666-34766330	-0.940191	6.69927	5.65717	6.75163	6.08302	0.0136487	0.166592
ENSMUSG00000020717	18613	Pecam1	chr11:106545043-106641454	0.856974	3.09015	3.79953	3.30054	6.0705	0.0137458	0.167455
ENSMUSG00000029165	231093	Agbl5	chr5:31046038-31064309	-0.633009	6.12785	5.58035	5.9399	6.06533	0.0137861	0.167749
ENSMUSG00000024912	14283	Fosl1	chr19:5497575-5505974	2.34206	1.67375	2.48086	3.56732	6.0563	0.0138568	0.168217
ENSMUSG00000028053	192195	Ash1l	chr3:88857929-88986682	0.857864	4.50867	5.15914	4.85265	6.05695	0.0138517	0.168217
ENSMUSG00000020914	21973	Top2a	chr11:98883769-98915015	-1.04604	7.82894	6.67417	8.0465	6.04794	0.0139225	0.168623
ENSMUSG00000106451	NA	Gm42934	chr5:102104473-102105817	1.28813	2.59507	3.33755	3.08023	6.04987	0.0139073	0.168623
ENSMUSG00000026627	66950	Pacc1	chr1:191058109-191083111	-0.975672	3.2132	2.31086	2.67522	6.03708	0.0140084	0.169015
ENSMUSG00000029513	19079	Prkab1	chr5:116151645-116162567	0.712	7.43199	7.9345	7.49937	6.04148	0.0139736	0.169015
ENSMUSG00000036817	77053	Sun1	chr5:139186392-139235595	-0.651932	5.83138	5.30399	5.43635	6.03957	0.0139887	0.169015
ENSMUSG00000037306	230815	Man1c1	chr4:134289001-134431601	-0.680426	5.58859	5.02747	4.99876	6.03566	0.0140197	0.169015
ENSMUSG00000034987	15466	Hrh2	chr13:54346148-54390199	1.09063	5.21748	5.92162	6.00669	6.03299	0.014041	0.169075
ENSMUSG00000021103	17420	Mnat1	chr12:73170491-73320762	-1.213	2.28192	1.06235	2.59271	6.02673	0.0140908	0.16948
ENSMUSG00000020787	18436	P2rx1	chr11:72889929-72906026	-0.937979	3.99925	3.16967	3.52152	6.01835	0.0141578	0.17009
ENSMUSG00000027331	51944	Knstrn	chr2:118644484-118684438	-1.03876	5.54989	4.35071	5.59453	5.97948	0.0144733	0.17347
ENSMUSG00000036768	209737	Kif15	chr9:122780111-122847798	-0.981346	4.91201	3.83897	5.08625	5.97811	0.0144845	0.17347
ENSMUSG00000097854	NA	Gm26602	chr10:79746690-79746974	0.891738	7.85516	8.45413	7.95517	5.97755	0.0144891	0.17347
ENSMUSG00000053414	26559	Hunk	chr16:90182901-90296441	2.73455	-1.63897	2.46929	3.35038	5.97284	0.0145279	0.173735
ENSMUSG00000021990	219140	Spata13	chr14:60871450-61002005	1.00318	5.69223	6.34249	6.62561	5.96119	0.0146242	0.173895
ENSMUSG00000027080	381379	Med19	chr2:84508746-84518559	-0.790813	3.76576	3.05905	3.72236	5.96751	0.0145718	0.173895
ENSMUSG00000028337	107684	Coro2a	chr4:46536937-46602202	-0.784136	4.49693	3.8706	4.34806	5.95936	0.0146394	0.173895
ENSMUSG00000041073	192950	Nacad	chr11:6547823-6556053	1.61065	1.35941	2.54686	1.64342	5.95912	0.0146414	0.173895
ENSMUSG00000098318	NA	Lockd	chr6:134906055-134933761	-1.33529	3.23874	1.68419	3.24868	5.96489	0.0145935	0.173895
ENSMUSG00000107730	NA	Gm44238	chr6:134905955-134907075	-1.36813	2.74028	1.15152	2.79504	5.9628	0.0146108	0.173895
ENSMUSG00000026354	226413	Lct	chr1:128212493-128256055	-2.17216	3.55667	1.51819	2.11485	5.95356	0.0146876	0.173911
ENSMUSG00000029185	68303	Fam114a1	chr5:65127414-65199229	0.983479	4.76988	5.50669	4.97778	5.95095	0.0147094	0.173911
ENSMUSG00000037710	52637	Cisd1	chr10:71166310-71180784	-1.19285	3.91036	2.6116	3.55534	5.95113	0.0147079	0.173911
ENSMUSG00000066036	69116	Ubr4	chr4:139079920-139216899	0.947228	4.30112	4.96598	4.77988	5.95242	0.0146971	0.173911
ENSMUSG00000029780	107569	Nt5c3	chr6:56859385-56900917	0.617703	6.32563	6.80186	7.20474	5.94486	0.0147603	0.174315
ENSMUSG00000041135	192656	Ripk2	chr4:16122733-16163647	-0.78637	3.42981	2.76055	3.23673	5.94278	0.0147777	0.174323
ENSMUSG00000048824	NA	Gm568	chr4:47008316-47010781	-1.55506	2.40175	1.09779	1.16433	5.9398	0.0148027	0.174421
ENSMUSG00000032050	19684	Rdx	chr9:51958473-52011763	-0.58321	6.06521	5.56606	5.97322	5.93593	0.0148352	0.174607
ENSMUSG00000034858	235493	Fam214a	chr9:74860166-74939750	-1.13009	2.5976	1.64587	1.80858	5.93183	0.0148698	0.174817
ENSMUSG00000022401	321003	Xpnpep3	chr15:81284339-81341683	0.714391	3.09918	3.64911	3.46749	5.92405	0.0149356	0.175359
ENSMUSG00000053063	232413	Clec12a	chr6:129319654-129342266	-0.659293	8.84586	8.29143	8.51553	5.9224	0.0149496	0.175359
ENSMUSG00000048922	108912	Cdca2	chr14:67913780-67953290	-0.921011	5.13958	4.18329	5.15265	5.9156	0.0150074	0.175839
ENSMUSG00000024989	74107	Cep55	chr19:38043459-38062871	-1.10893	4.66133	3.34256	5.0352	5.91278	0.0150314	0.175923
ENSMUSG00000031967	114896	Afg3l1	chr8:124204642-124230655	-0.616293	5.6841	5.14826	5.33667	5.9092	0.015062	0.176084
ENSMUSG00000011832	213027	Evi5l	chr8:4216567-4261257	0.846529	2.82541	3.47899	3.15017	5.90296	0.0151155	0.176511
ENSMUSG00000001288	19411	Rarg	chr15:102143373-102165952	-1.17206	3.96344	2.83301	2.81156	5.88831	0.0152417	0.177786
ENSMUSG00000044328	216964	Trp53i13	chr11:77398925-77406806	0.722251	4.96388	5.45149	4.62003	5.88163	0.0152997	0.178263
ENSMUSG00000016495	67759	Plgrkt	chr19:29325999-29344790	0.683898	4.27705	4.79429	4.67641	5.87144	0.0153885	0.178919
ENSMUSG00000039967	30046	Zfp292	chr4:34803113-34882960	0.839505	5.06925	5.64998	5.30969	5.86926	0.0154075	0.178919
ENSMUSG00000042066	68875	Tmcc2	chr1:132284053-132319019	-1.48344	2.57482	1.43091	2.37669	5.8711	0.0153914	0.178919
ENSMUSG00000032531	56332	Amotl2	chr9:102593871-102610617	0.772482	2.77288	3.35234	3.39451	5.85425	0.0155394	0.179651
ENSMUSG00000038037	12703	Socs1	chr16:10600104-10603400	0.886645	2.68486	3.30266	3.5801	5.85446	0.0155376	0.179651
ENSMUSG00000109429	NA	Gm45223	chr7:89781700-89786837	1.51237	3.57683	4.54617	4.31017	5.85446	0.0155376	0.179651
ENSMUSG00002075890	NA		chr11:58845809-58845946	0.977345	2.03154	2.76902	2.85739	5.85872	0.0155	0.179651
ENSMUSG00000018076	76199	Med13l	chr5:118698744-118903503	0.988323	4.86716	5.48045	5.11977	5.85128	0.0155657	0.179756
ENSMUSG00000069223	78111	4930451E10Rik	chr13:55922949-55932318	-1.09175	3.16327	2.06811	3.21238	5.84885	0.0155872	0.179805
ENSMUSG00000014554	27369	Dguok	chr6:83457199-83483951	-0.664378	4.62258	4.06882	4.13333	5.83518	0.0157088	0.181007
ENSMUSG00000104448	NA	Gm37256	chr3:75863408-75908443	-0.820617	4.05182	3.34337	3.54971	5.82874	0.0157664	0.18147
ENSMUSG00000046748	69457	Tmem45a2	chr16:56857330-56891735	-1.06749	3.76157	2.74346	4.1532	5.81839	0.0158594	0.18234
ENSMUSG00000048677	233979	Tpcn2	chr7:144740261-144837748	0.840004	5.72829	6.30121	5.73101	5.81475	0.0158923	0.182516
ENSMUSG00000002297	27214	Dbf4	chr5:8446973-8472716	-1.01855	4.61307	3.47917	4.89066	5.81237	0.0159139	0.182563
ENSMUSG00000042265	58217	Trem1	chr17:48539796-48553952	1.19561	8.73439	9.41158	9.09774	5.80128	0.0160145	0.183516
ENSMUSG00000029925	21391	Tbxas1	chr6:38852338-39061519	-0.717769	4.65529	4.04337	3.97893	5.79609	0.0160619	0.183856
ENSMUSG00000022090	213019	Pdlim2	chr14:70401667-70415130	0.701732	6.41796	6.95471	6.91476	5.79308	0.0160894	0.183939
ENSMUSG00000043183	319719	Simc1	chr13:54651592-54699103	0.86773	2.60037	3.23044	3.02424	5.79144	0.0161044	0.183939
ENSMUSG00000018841	19364	Rad51d	chr11:82767260-82781440	0.824124	3.1366	3.74671	3.3029	5.78739	0.0161415	0.184161
ENSMUSG00000005873	13476	Reep5	chr18:34477938-34507123	-0.57675	6.62308	6.12765	6.52109	5.78545	0.0161593	0.184163
ENSMUSG00000029578	74781	Wipi2	chr5:142613453-142656343	0.601944	6.20603	6.6209	6.0351	5.77374	0.0162674	0.185126
ENSMUSG00000100783	NA	2310047D07Rik	chr5:149168142-149174794	0.898405	2.45249	3.14072	3.82863	5.77245	0.0162793	0.185126
ENSMUSG00000025758	20873	Plk4	chr3:40754454-40771318	-0.95418	5.28882	4.27223	5.59304	5.76595	0.0163396	0.18552
ENSMUSG00000093661	66892	Eif4e3	chr6:99602096-99643732	-0.687563	4.92395	4.31966	5.00482	5.76489	0.0163495	0.18552
ENSMUSG00000033703	234730	Fcsk	chr8:111609088-111629120	0.832538	3.58219	4.21547	3.77279	5.76075	0.0163881	0.185756
ENSMUSG00000023913	27226	Pla2g7	chr17:43878989-43923092	0.831271	8.7896	9.38073	8.59278	5.7494	0.0164943	0.186419
ENSMUSG00000039747	269717	Orai2	chr5:136176313-136199567	0.840154	7.10058	7.63666	7.01057	5.74925	0.0164957	0.186419
ENSMUSG00000074227	20733	Spint2	chr7:28955748-28981337	0.607391	4.64787	5.08149	5.19144	5.74877	0.0165002	0.186419
ENSMUSG00000023505	14793	Cdca3	chr6:124806510-124810664	-0.969476	5.88187	4.77246	6.03094	5.74458	0.0165396	0.186661
ENSMUSG00000026073	16178	Il1r2	chr1:40113239-40164391	0.922091	8.9715	9.63038	10.5729	5.74074	0.0165758	0.186727
ENSMUSG00000030726	67967	Pold3	chr7:99731318-99770772	-0.783716	5.48795	4.74936	5.37776	5.74016	0.0165812	0.186727
ENSMUSG00000001995	244668	Sipa1l2	chr8:126144802-126296547	1.12435	5.67338	6.42119	5.86272	5.73463	0.0166335	0.187114
ENSMUSG00000031540	244349	Kat6a	chr8:23349551-23433275	0.906628	4.42095	5.07241	4.74776	5.71457	0.0168246	0.18906
ENSMUSG00000026313	208727	Hdac4	chr1:91856501-92123421	0.9897	6.06275	6.69267	6.29621	5.70535	0.0169133	0.189852
ENSMUSG00000004056	11652	Akt2	chr7:27290977-27340251	0.714359	6.95017	7.47918	7.16112	5.69834	0.0169809	0.190405
ENSMUSG00000042185	235134	Nfrkb	chr9:31297488-31332629	0.776146	3.65114	4.16577	4.03472	5.68804	0.017081	0.191321
ENSMUSG00000013236	19280	Ptprs	chr17:56719426-56783483	-1.26467	3.0023	1.89602	2.83271	5.67554	0.0172031	0.192482
ENSMUSG00000028330	433702	Ncbp1	chr4:46138613-46172403	-0.552813	6.04862	5.56969	6.53458	5.66297	0.0173267	0.193445
ENSMUSG00000041308	20650	Sntb2	chr8:107662382-107746346	0.849753	5.57533	6.17792	5.70391	5.66115	0.0173447	0.193445
ENSMUSG00000043535	269254	Setx	chr2:29014193-29072483	0.83529	5.05628	5.59191	5.14276	5.66387	0.0173178	0.193445
ENSMUSG00000045751	212377	Mms22l	chr4:24496451-24602950	-0.852371	3.98419	3.15253	3.8416	5.65836	0.0173724	0.193546
ENSMUSG00000043895	14739	S1pr2	chr9:20873657-20888077	-0.680852	4.23662	3.6917	4.10781	5.65214	0.0174341	0.194026
ENSMUSG00000028211	60599	Trp53inp1	chr4:11156431-11174379	1.07489	8.07121	8.81976	7.99336	5.65003	0.0174551	0.194053
ENSMUSG00000001150	54387	Mcm3ap	chr10:76304761-76351691	0.683036	5.7158	6.22141	6.16694	5.64516	0.0175036	0.194179
ENSMUSG00000036427	14751	Gpi1	chr7:33900755-33929761	0.636754	10.4403	10.8919	10.6151	5.64628	0.0174924	0.194179
ENSMUSG00000021282	217869	Eif5	chr12:111504450-111513186	0.680652	8.65736	9.10874	8.86851	5.6396	0.0175592	0.19422
ENSMUSG00000037337	26411	Map4k1	chr7:28681475-28702704	-0.702121	5.28964	4.68539	5.2916	5.64104	0.0175448	0.19422
ENSMUSG00000037926	237860	Ssh2	chr11:77107113-77351046	1.16062	8.06297	8.80974	8.13979	5.6392	0.0175632	0.19422
ENSMUSG00000027533	16592	Fabp5	chr3:10077608-10081667	-0.668453	5.1122	4.54232	5.21083	5.63146	0.0176409	0.194677
ENSMUSG00000052403	NA	Fcnaos	chr2:25497904-25521773	2.0527	-0.193623	1.05889	1.63209	5.63137	0.0176419	0.194677
ENSMUSG00000030867	18817	Plk1	chr7:121758662-121769096	-0.955999	6.31034	5.2202	6.531	5.62232	0.0177332	0.195478
ENSMUSG00000048807	103710	Slc35e4	chr11:3857021-3864664	-0.900087	3.62857	2.80062	3.11572	5.6096	0.0178624	0.196693
ENSMUSG00000034560	319277	Washc4	chr10:83379616-83432337	0.698351	5.84997	6.35133	6.14206	5.60447	0.0179147	0.197062
ENSMUSG00000056116	15039	H2-T22	chr17:36348020-36353639	0.673384	4.66514	5.20129	5.60422	5.60177	0.0179424	0.197158
ENSMUSG00000056116	15051	H2-T22	chr17:36348020-36353639	0.673384	4.66514	5.20129	5.60422	5.60177	0.0179424	0.197158
ENSMUSG00000027933	229543	Ints3	chr3:90298695-90340929	-0.639918	5.4116	4.85768	4.87909	5.59618	0.0179997	0.197579
ENSMUSG00000024236	225115	Svil	chr18:4920540-5119299	1.00241	7.67555	8.30373	7.92167	5.58203	0.0181457	0.198555
ENSMUSG00000032783	78733	Troap	chr15:98972456-98981290	-1.03943	3.78755	2.54641	4.13268	5.58382	0.0181271	0.198555
ENSMUSG00000118837	19848	U2	chr11:101549064-101549254	1.14811	1.3224	2.22214	3.06873	5.58303	0.0181353	0.198555
ENSMUSG00000020472	268417	Zkscan17	chr11:59376346-59417577	-1.29081	2.2893	1.36197	2.12372	5.58007	0.018166	0.19856
ENSMUSG00000022651	245195	Retnlg	chr16:48692984-48694859	0.735729	12.4302	12.9574	12.3122	5.57832	0.0181842	0.19856
ENSMUSG00000027893	229709	Ahcyl1	chr3:107570434-107603876	-0.551074	5.53967	5.06984	5.42028	5.568	0.0182917	0.199108
ENSMUSG00000030678	17188	Maz	chr7:126621302-126626209	-0.634735	4.86682	4.33232	4.62588	5.5686	0.0182853	0.199108
ENSMUSG00000050410	106795	Tcf19	chr17:35823631-35827721	-0.814507	5.00096	4.15976	4.64759	5.57036	0.018267	0.199108
ENSMUSG00000046179	108961	E2f8	chr7:48516177-48531344	-0.793226	5.22078	4.46153	5.19588	5.5574	0.0184028	0.20002
ENSMUSG00000117050	NA	1700023B13Rik	chr17:29312390-29313435	0.858292	1.88811	2.51119	2.95086	5.55635	0.0184138	0.20002
ENSMUSG00000031065	18555	Cdk16	chrX:20554193-20566119	0.661493	5.55634	6.06648	5.72689	5.55288	0.0184503	0.200208
ENSMUSG00000000184	12444	Ccnd2	chr6:127102125-127129156	0.819479	3.42007	4.03241	4.65041	5.54686	0.0185139	0.200631
ENSMUSG00000097125	NA	Gm26885	chr17:29665893-29710899	1.31135	4.31404	5.25038	6.54628	5.54554	0.0185278	0.200631
ENSMUSG00000021273	14137	Fdft1	chr14:63382599-63417027	-0.735991	4.5867	3.93027	4.48374	5.5387	0.0186004	0.201105
ENSMUSG00000030148	26888	Clec4a2	chr6:123083387-123120958	-0.579448	8.01761	7.51663	7.58681	5.53778	0.0186102	0.201105
ENSMUSG00000031934	55991	Panx1	chr9:14913424-14956774	-1.06782	3.2289	2.20813	2.7061	5.53151	0.018677	0.20141
ENSMUSG00000049086	107771	Bmyc	chr2:25596751-25597733	-1.57524	2.5194	0.908908	1.74123	5.53183	0.0186735	0.20141
ENSMUSG00000021038	104799	Vipas39	chr12:87285642-87313030	0.732204	5.55672	6.05142	5.64494	5.51976	0.0188029	0.202186
ENSMUSG00000022801	70144	Lrch3	chr16:32734470-32836017	0.743226	5.07217	5.5628	5.23051	5.51756	0.0188265	0.202186
ENSMUSG00000073902	NA	Gvin3	chr7:106195950-106203242	1.10491	5.82184	6.56488	6.62698	5.52221	0.0187765	0.202186
ENSMUSG00000086421	NA	Gm14091	chr2:118660355-118664603	-0.992705	3.92129	2.82694	3.98946	5.51891	0.018812	0.202186
ENSMUSG00000035798	320150	Zdhhc17	chr10:110777641-110846001	0.679565	3.39015	3.89617	3.7003	5.51372	0.0188678	0.202421
ENSMUSG00000019261	270058	Map1s	chr8:71358576-71370173	-0.60486	5.16241	4.63601	5.13472	5.51108	0.0188964	0.202464
ENSMUSG00000109498	NA	Gm45222	chr7:89795156-89799462	1.66156	1.78002	2.5636	2.74411	5.50976	0.0189106	0.202464
ENSMUSG00000026622	18005	Nek2	chr1:191553556-191565162	-0.91251	4.86798	3.91926	4.67862	5.50483	0.018964	0.202827
ENSMUSG00000010453	226976	Kansl3	chr1:36374811-36408262	0.708212	4.78962	5.31866	5.02573	5.49564	0.019064	0.203688
ENSMUSG00000043940	72145	Wdfy3	chr5:101980822-102217787	1.07683	5.99242	6.65531	6.36615	5.4905	0.0191201	0.203876
ENSMUSG00000066363	238393	Serpina3f	chr12:104180803-104187388	1.57973	-1.28581	-0.21971	2.13004	5.49045	0.0191207	0.203876
ENSMUSG00000038803	67695	Ost4	chr5:31063229-31065132	-0.624852	6.20907	5.66746	6.0183	5.48741	0.0191539	0.204021
ENSMUSG00000001348	11433	Acp5	chr9:22038023-22047007	1.49185	2.44124	2.96035	3.62355	5.48092	0.0192251	0.204144
ENSMUSG00000030745	60504	Il21r	chr7:125202601-125232742	1.23034	1.06658	1.8769	2.39459	5.48142	0.0192197	0.204144
ENSMUSG00000032739	378460	Pram1	chr17:33857030-33864680	0.965438	2.30902	3.03065	2.70089	5.48428	0.0191882	0.204144
ENSMUSG00000037608	72567	Bclaf1	chr10:20188215-20220359	0.538133	5.85204	6.24806	6.18409	5.47923	0.0192437	0.204144
ENSMUSG00000054619	70152	Mettl7a1	chr15:100202021-100226543	-0.913745	4.21817	3.44767	3.12505	5.47041	0.0193411	0.204761
ENSMUSG00000058290	105988	Espl1	chr15:102204701-102232792	-1.01466	4.61125	3.54524	4.59865	5.47201	0.0193234	0.204761
ENSMUSG00000050953	14609	Gja1	chr10:56253426-56278609	1.21181	1.3768	2.03426	2.96299	5.44973	0.0195713	0.206987
ENSMUSG00000001930	22371	Vwf	chr6:125523737-125663642	1.32228	2.15877	3.28693	2.9346	5.4388	0.0196942	0.207756
ENSMUSG00000002325	16391	Irf9	chr14:55841028-55847487	0.724575	7.33838	7.91987	7.79152	5.43758	0.019708	0.207756
ENSMUSG00000008398	13713	Elk3	chr10:93083276-93146997	-0.833801	3.36889	2.67753	2.63188	5.43619	0.0197236	0.207756
ENSMUSG00000030162	108078	Olr1	chr6:129462207-129484128	-0.942154	4.14174	3.1948	3.53855	5.44058	0.0196742	0.207756
ENSMUSG00000021687	107767	Scamp1	chr13:94337818-94422365	0.677359	5.83493	6.32889	6.87616	5.42975	0.0197965	0.207802
ENSMUSG00000021715	67285	Cwc27	chr13:104767648-104953650	-0.801799	3.01565	2.32282	3.06166	5.42876	0.0198078	0.207802
ENSMUSG00000026547	21346	Tagln2	chr1:172327614-172334947	-0.804786	7.73339	6.90246	7.96082	5.432	0.0197711	0.207802
ENSMUSG00000075271	78802	Ttc30a1	chr2:75808591-75812311	1.04597	1.04193	1.8848	2.37358	5.4308	0.0197846	0.207802
ENSMUSG00000035208	276950	Slfn8	chr11:82892984-82911636	1.87816	2.8883	4.87394	5.64908	5.4233	0.0198698	0.208243
ENSMUSG00000059834	67161	Sclt1	chr3:41581155-41696949	-1.04012	2.47821	1.52078	2.75185	5.41878	0.0199213	0.208573
ENSMUSG00000030123	67784	Plxnd1	chr6:115931772-115971966	-0.908129	4.07697	3.26256	3.38291	5.4133	0.0199839	0.209019
ENSMUSG00000037523	228607	Mavs	chr2:131075983-131089945	-0.85074	3.72739	3.0224	2.99173	5.40874	0.0200362	0.209356
ENSMUSG00000016256	64138	Ctsz	chr2:174269286-174280832	-0.569555	7.90767	7.42814	7.93419	5.39742	0.0201666	0.210261
ENSMUSG00000040782	26374	Cop1	chr1:159059890-159175210	0.597908	7.21688	7.63541	7.22875	5.39597	0.0201833	0.210261
ENSMUSG00000115154	NA	Gm49067	chr14:55919375-55949739	1.1168	-0.685837	0.308338	2.78092	5.39895	0.0201489	0.210261
ENSMUSG00000015112	50799	Slc25a13	chr6:6041218-6217173	-1.13812	3.33299	2.20236	3.41088	5.38939	0.0202595	0.210635
ENSMUSG00000029559	72357	2210016L21Rik	chr5:115080217-115087842	0.766939	2.24251	2.79146	3.31273	5.38972	0.0202557	0.210635
ENSMUSG00000041481	20715	Serpina3g	chr12:104202504-104208198	1.46431	-0.61309	0.398346	3.05388	5.37363	0.0204434	0.212334
ENSMUSG00000021176	78767	Efcab11	chr12:99659304-99850698	-1.14568	2.22947	1.21295	2.1869	5.37073	0.0204774	0.212476
ENSMUSG00000095098	240514	Ccdc85b	chr19:5503208-5507922	1.74951	2.68367	3.11099	3.69722	5.36264	0.0205726	0.213252
ENSMUSG00000028873	52276	Cdca8	chr4:124812258-124833104	-0.895681	6.09953	5.08049	6.41973	5.3586	0.0206203	0.213534
ENSMUSG00000117318	NA	Gm18679	chr17:48545239-48547669	1.87958	2.40577	2.98206	3.17889	5.34551	0.0207757	0.214929
ENSMUSG00000022021	56419	Diaph3	chr14:86892803-87378671	-1.01377	2.56148	1.58728	2.6957	5.34328	0.0208023	0.214991
ENSMUSG00000060429	20649	Sntb1	chr15:55499784-55770345	-1.11695	4.05775	2.88671	2.92723	5.34153	0.0208232	0.214994
ENSMUSG00000015478	54197	Rnf5	chr17:34820065-34822664	-0.529223	6.40973	5.95013	6.07254	5.32139	0.0210652	0.216635
ENSMUSG00000024921	67155	Smarca2	chr19:26582450-26755722	0.833346	5.85246	6.3597	5.87212	5.32456	0.0210269	0.216635
ENSMUSG00000025817	53893	Nudt5	chr2:5849830-5876706	-1.05524	4.32371	3.217	4.73741	5.32266	0.0210499	0.216635
ENSMUSG00000027889	109674	Ampd2	chr3:107981378-107993967	0.592813	5.81542	6.25715	6.00165	5.32352	0.0210394	0.216635
ENSMUSG00000031659	11513	Adcy7	chr8:88999031-89056590	-0.607029	5.98338	5.45379	5.34665	5.31964	0.0210863	0.216639
ENSMUSG00000039205	68379	Ciz1	chr2:32242339-32270982	0.689544	5.52988	6.01304	5.71078	5.30752	0.0212335	0.217791
ENSMUSG00000054499	67379	Dedd2	chr7:24899340-24920040	0.627865	6.95188	7.41374	6.82267	5.30697	0.0212402	0.217791
ENSMUSG00000029561	23962	Oasl2	chr5:115034997-115050295	1.53529	6.34438	7.91031	7.704	5.30247	0.0212952	0.218109
ENSMUSG00000042821	20613	Snai1	chr2:167380115-167384734	1.66742	0.130103	1.31495	2.15373	5.30101	0.0213131	0.218109
ENSMUSG00000029173	211006	Sepsecs	chr5:52797429-52827050	-0.863515	3.41161	2.63197	3.57494	5.29668	0.0213661	0.218437
ENSMUSG00000019189	74315	Rnf145	chr11:44409791-44456347	0.787613	6.46795	6.99902	6.50073	5.29385	0.0214008	0.21852
ENSMUSG00000046605	210004	B3gntl1	chr11:121507023-121563979	0.804034	3.48063	4.02519	3.66973	5.29261	0.0214161	0.21852
ENSMUSG00000111856	NA	6530413G14Rik	chr9:22028624-22049052	1.55618	0.995972	1.71529	2.2773	5.28747	0.0214794	0.218951
ENSMUSG00000031232	67075	Magt1	chrX:105011690-105055512	-0.850466	5.52357	4.62193	5.53701	5.27982	0.021574	0.219626
ENSMUSG00000108524	NA	Gm44876	chr7:125169948-125171289	0.892485	4.1895	4.76608	5.65837	5.27871	0.0215877	0.219626
ENSMUSG00000021965	219114	Ska3	chr14:58044018-58063642	-0.895141	4.36057	3.44098	4.48523	5.2717	0.0216749	0.220083
ENSMUSG00000028693	50927	Nasp	chr4:116458249-116485138	-0.829151	4.66286	3.8479	4.77897	5.2724	0.0216661	0.220083
ENSMUSG00000020462	216618	Cfap36	chr11:29171532-29197409	-0.848648	2.89707	2.1593	2.87744	5.26939	0.0217036	0.220161
ENSMUSG00000049916	70458	2610318N02Rik	chr16:16931262-16943031	1.46069	0.358658	0.934788	2.44637	5.26496	0.021759	0.220508
ENSMUSG00000027712	11747	Anxa5	chr3:36503072-36530043	-0.633193	7.99392	7.41809	7.49806	5.25896	0.0218341	0.220626
ENSMUSG00000034902	18717	Pip5k1c	chr10:81128797-81155807	0.899044	7.48481	7.98617	7.31094	5.25948	0.0218275	0.220626
ENSMUSG00000042724	338372	Map3k9	chr12:81767784-81827949	0.999437	5.04703	5.68862	5.53055	5.25971	0.0218246	0.220626
ENSMUSG00000059791	106582	Nrm	chr17:36172210-36176294	-0.563829	5.65298	5.1717	5.27599	5.25483	0.0218859	0.220722
ENSMUSG00000084788	NA	Gm11342	chr13:24519920-24598786	0.967622	2.01814	2.67612	2.59148	5.25528	0.0218803	0.220722
ENSMUSG00000026987	407823	Baz2b	chr2:59729707-60040183	0.828759	6.62932	7.16716	6.84936	5.25256	0.0219146	0.220797
ENSMUSG00000108523	NA	4933430L12Rik	chr7:24918793-24920355	1.00677	2.10627	2.82894	2.30449	5.24244	0.0220423	0.22187
ENSMUSG00000027469	72119	Tpx2	chr2:152689884-152737241	-0.881446	6.21049	5.21113	6.47602	5.23902	0.0220857	0.222092
ENSMUSG00000022584	100041546	Ly6c2	chr15:74980007-74983819	-0.555299	9.8939	9.4198	9.67369	5.2283	0.0222223	0.22313
ENSMUSG00000109556	NA	Gm38843	chr6:82780750-82782064	-1.12606	2.78999	1.77166	1.90387	5.22756	0.0222317	0.22313
ENSMUSG00000012640	69930	Zfp715	chr7:42945621-42962718	0.585022	4.90133	5.33909	4.94309	5.22332	0.022286	0.22346
ENSMUSG00000070942	107527	Il1rl2	chr1:40363770-40406722	-1.19504	2.80073	1.80968	2.51973	5.21618	0.0223777	0.224164
ENSMUSG00000038418	13653	Egr1	chr18:34992876-34998037	1.57263	9.28625	10.1074	10.0059	5.2132	0.022416	0.224332
ENSMUSG00000021550	70153	2210016F16Rik	chr13:58527631-58533039	-0.822267	4.22287	3.40449	4.34025	5.2004	0.0225817	0.225774
ENSMUSG00000005233	66442	Spc25	chr2:69024239-69036538	-1.10794	5.73409	4.36936	6.37748	5.19679	0.0226287	0.226027
ENSMUSG00000039686	227693	Zer1	chr2:29987295-30014597	0.964639	4.86282	5.5359	4.88212	5.19332	0.0226739	0.226262
ENSMUSG00000032840	76792	Spring1	chr5:118383292-118404158	0.681184	4.82077	5.27122	4.6758	5.1797	0.0228523	0.227824
ENSMUSG00000020899	237823	Pfas	chr11:68876523-68899286	1.01	1.17981	1.89429	2.25208	5.17632	0.0228968	0.228049
ENSMUSG00000034194	71843	R3hcc1	chr14:69934756-69945033	1.08862	1.59964	2.28088	2.88365	5.17117	0.0229647	0.228507
ENSMUSG00000022789	74006	Dnm1l	chr16:16130094-16176823	-0.706757	4.89329	4.21455	5.00493	5.16601	0.0230331	0.228969
ENSMUSG00000037544	218977	Dlgap5	chr14:47625236-47655864	-0.844468	5.34321	4.42085	5.66707	5.15468	0.0231839	0.23003
ENSMUSG00000068874	20341	Selenbp1	chr3:94840367-94852069	-0.946761	4.3481	3.33337	3.89625	5.15493	0.0231805	0.23003
ENSMUSG00000074259	546134	Gramd2	chr9:59587427-59626157	-1.07046	3.32914	2.37359	2.81002	5.15271	0.0232101	0.230072
ENSMUSG00000036026	224807	Tmem63b	chr17:45971097-45997831	0.736797	3.67299	4.16711	3.69915	5.14963	0.0232513	0.230261
ENSMUSG00000076617	NA	Ighm	chr12:113382178-113386350	0.820821	8.1517	8.63752	8.92771	5.14307	0.0233393	0.230913
ENSMUSG00000029253	12617	Cenpc1	chr5:86159883-86213442	-0.974232	4.11696	3.0462	4.38386	5.13887	0.0233959	0.231147
ENSMUSG00000069920	97440	B3gnt9	chr8:105979270-105981785	0.87476	2.63322	3.24236	2.64282	5.13638	0.0234295	0.231147
ENSMUSG00000070427	16068	Il18bp	chr7:101664092-101667897	0.961014	5.69989	6.31835	6.24678	5.13698	0.0234214	0.231147
ENSMUSG00000006736	67125	Tspan31	chr10:126903149-126906133	-0.847881	5.5259	4.6616	5.44002	5.11974	0.0236551	0.232056
ENSMUSG00000029020	170731	Mfn2	chr4:147958056-147989161	0.642288	6.1683	6.61435	6.29776	5.12678	0.0235594	0.232056
ENSMUSG00000029538	108014	Srsf9	chr5:115465236-115471139	-0.582934	5.83997	5.34283	5.93579	5.12533	0.0235791	0.232056
ENSMUSG00000031657	234549	Heatr3	chr8:88864483-88898655	-1.16265	2.76585	1.45298	3.42958	5.12161	0.0236296	0.232056
ENSMUSG00000036611	67484	Eepd1	chr9:25392843-25515406	0.668582	5.29796	5.77026	5.07865	5.1212	0.0236352	0.232056
ENSMUSG00000040370	67636	Etfrf1	chr6:145156860-145162665	-0.628012	4.65949	4.13228	4.42973	5.12443	0.0235913	0.232056
ENSMUSG00000003363	18807	Pld3	chr7:27231425-27252643	0.596695	4.58712	5.03669	4.72248	5.10041	0.0239202	0.233649
ENSMUSG00000019841	19714	Rev3l	chr10:39608114-39751207	0.862117	3.01226	3.65443	3.16919	5.10081	0.0239146	0.233649
ENSMUSG00000020387	76901	Jade2	chr11:51704282-51748480	1.34192	1.47613	2.33866	1.59684	5.10147	0.0239056	0.233649
ENSMUSG00000041936	11603	Agrn	chr4:156249747-156281945	1.22137	2.22911	3.15829	3.02625	5.09973	0.0239295	0.233649
ENSMUSG00000058793	110911	Cds2	chr2:132105068-132153970	0.750086	6.7847	7.26704	6.74515	5.10619	0.0238407	0.233649
ENSMUSG00000038506	102323	Dcun1d2	chr8:13305963-13338131	-0.717155	3.57837	2.98085	3.65823	5.09269	0.0240269	0.234278
ENSMUSG00000090164	232406	BC035044	chr6:128826053-128868089	-1.44848	5.42079	3.60749	5.09596	5.09183	0.0240388	0.234278
ENSMUSG00000069515	17110	Lyz1	chr10:117123702-117128773	-0.983737	3.1297	2.23786	2.44847	5.08579	0.0241227	0.234875
ENSMUSG00000015749	66471	Anp32e	chr3:95836558-95854702	-0.905481	6.47791	5.43536	6.55636	5.08141	0.0241837	0.235249
ENSMUSG00000006517	192156	Mvd	chr8:123160340-123170161	-0.610549	5.32191	4.79337	4.87538	5.07724	0.0242419	0.235332
ENSMUSG00000020700	26406	Map3k3	chr11:105975439-106046272	0.863303	8.43008	8.95677	8.34496	5.07669	0.0242496	0.235332
ENSMUSG00000049502	209200	Dtx3l	chr16:35746881-35759521	0.859296	5.70354	6.34278	6.67383	5.07569	0.0242636	0.235332
ENSMUSG00000107179	NA	Gm43069	chr5:120915861-120943688	1.23324	0.510802	1.57081	1.7945	5.07435	0.0242824	0.235332
ENSMUSG00000024370	52563	Cdc23	chr18:34764004-34784788	-0.711218	6.53041	5.80196	6.58244	5.07011	0.0243418	0.235689
ENSMUSG00000032363	108153	Adamts7	chr9:90045122-90090124	0.919721	3.00731	3.6279	3.32788	5.06617	0.0243973	0.235787
ENSMUSG00000057329	12043	Bcl2	chr1:106465908-106642004	1.33532	0.773825	1.81406	2.28173	5.06712	0.0243839	0.235787
ENSMUSG00000034764	NA	1700006J14Rik	chr10:120200062-120220241	1.01181	1.59921	2.32814	2.2468	5.06076	0.0244734	0.236305
ENSMUSG00000017009	20971	Sdc4	chr2:164266167-164285807	2.06688	-2.66211	-1.15954	1.32358	5.05832	0.024508	0.236397
ENSMUSG00000026605	108000	Cenpf	chr1:189372803-189420283	-0.842251	4.31294	3.51873	4.65955	5.05688	0.0245283	0.236397
ENSMUSG00000005470	66929	Asf1b	chr8:84682136-84696826	-0.967442	6.6124	5.4165	6.64142	5.05398	0.0245694	0.236574
ENSMUSG00000026728	22352	Vim	chr2:13578738-13587637	-0.566176	8.68785	8.19922	8.52172	5.04943	0.0246341	0.23676
ENSMUSG00000062980	214642	Cped1	chr6:21985915-22256403	-1.25856	0.242962	-0.481616	2.00094	5.05033	0.0246213	0.23676
ENSMUSG00000022710	252870	Usp7	chr16:8507459-8610172	0.684692	6.30331	6.76899	6.57719	5.04764	0.0246595	0.236786
ENSMUSG00000004040	20848	Stat3	chr11:100775924-100830366	0.775129	8.43332	8.97114	8.85173	5.04246	0.0247333	0.237004
ENSMUSG00000053113	12702	Socs3	chr11:117856905-117860873	1.03463	7.15047	7.8221	7.81325	5.04424	0.0247079	0.237004
ENSMUSG00000096917	78353	2500002B13Rik	chr8:57941088-57961911	-1.3242	1.79183	0.550685	2.04514	5.04127	0.0247504	0.237004
ENSMUSG00000002365	66616	Snx9	chr17:5891604-5982229	-0.567209	5.33964	4.84439	5.01357	5.03348	0.0248619	0.237418
ENSMUSG00000048497	216829	Mmgt2	chr11:62539490-62557180	-1.32204	2.04567	0.760651	1.79196	5.0356	0.0248314	0.237418
ENSMUSG00000053644	110695	Aldh7a1	chr18:56642759-56706023	1.2848	0.467983	1.26718	1.67619	5.03435	0.0248494	0.237418
ENSMUSG00000002107	14007	Celf2	chr2:6544505-7514374	0.651121	7.03636	7.49487	7.01152	5.02992	0.024913	0.237688
ENSMUSG00000003153	20527	Slc2a3	chr6:122704768-122778599	0.884197	9.84184	10.4303	10.1271	5.02093	0.0250427	0.238054
ENSMUSG00000003484	72054	Cyp4f18	chr8:72742326-72763470	0.889646	9.78677	10.3699	9.54745	5.02242	0.0250211	0.238054
ENSMUSG00000029553	21426	Tfec	chr6:16833372-16898440	-1.10714	3.9204	2.61952	4.16662	5.02144	0.0250353	0.238054
ENSMUSG00000031216	236920	Stard8	chrX:98046854-98118334	-0.677625	5.33554	4.76396	4.831	5.02502	0.0249836	0.238054
ENSMUSG00000020024	77048	Cep83	chr10:94524516-94626715	0.635651	4.06035	4.50797	4.66585	5.01753	0.025092	0.238305
ENSMUSG00000071724	100503915	Smpd5	chr15:76178548-76181096	0.88719	4.17007	4.8773	4.27787	5.01392	0.0251443	0.238585
ENSMUSG00000016496	60533	Cd274	chr19:29344855-29365495	0.749713	3.56844	4.21268	4.28916	4.99975	0.0253509	0.240327
ENSMUSG00000026811	50935	St6galnac6	chr2:32489721-32510818	-0.99902	3.12532	2.21496	2.66283	4.9972	0.0253883	0.240463
ENSMUSG00000024381	30948	Bin1	chr18:32510283-32568790	-1.11142	3.33521	2.12877	2.93304	4.98883	0.0255114	0.240957
ENSMUSG00000032382	56440	Snx1	chr9:65995415-66033869	-0.55329	7.29368	6.81929	7.53866	4.98838	0.0255181	0.240957
ENSMUSG00000061455	67727	Stx17	chr4:48124915-48186507	0.667436	5.82325	6.29928	5.72451	4.98737	0.025533	0.240957
ENSMUSG00000063286	668139	Gvin-ps7	chr7:106103446-106110878	0.870835	7.22495	7.80226	8.10886	4.99012	0.0254924	0.240957
ENSMUSG00000060771	211484	Tsga10	chr1:37793857-37905510	-0.771183	3.26043	2.57717	2.94255	4.98364	0.025588	0.241259
ENSMUSG00000035268	18769	Pkig	chr2:163500306-163568078	-0.958615	3.78843	2.78211	3.63568	4.96822	0.0258172	0.243199
ENSMUSG00000020186	13008	Csrp2	chr10:110755650-110775483	-1.15538	2.59508	1.49812	2.2443	4.96011	0.0259386	0.243903
ENSMUSG00000030815	68961	Phkg2	chr7:127172512-127182479	0.579236	5.8338	6.21483	5.8904	4.96116	0.0259228	0.243903
ENSMUSG00000005034	18749	Prkacb	chr3:146435329-146518745	-0.568388	5.45209	4.98398	5.1183	4.95345	0.0260386	0.244402
ENSMUSG00000108688	NA	Gm44985	chr7:121766252-121767267	-0.908219	4.3494	3.32824	4.5466	4.95457	0.0260218	0.244402
ENSMUSG00000026000	14768	Lancl1	chr1:67039676-67078031	-1.10363	3.18168	1.98891	3.08128	4.94934	0.0261006	0.244763
ENSMUSG00000024773	329015	Atg2a	chr19:6291698-6312365	0.971356	6.25194	6.80001	6.16981	4.94628	0.0261469	0.244978
ENSMUSG00000022433	27373	Csnk1e	chr15:79302056-79339767	0.695016	6.15407	6.61534	5.89537	4.94089	0.0262286	0.245522
ENSMUSG00000033161	11928	Atp1a1	chr3:101483535-101512000	-0.699143	5.92293	5.23358	5.90311	4.93347	0.0263414	0.245762
ENSMUSG00000037725	80986	Ckap2	chr8:22658176-22675835	-0.984005	4.51531	3.34147	4.74718	4.93301	0.0263484	0.245762
ENSMUSG00000056220	18783	Pla2g4a	chr1:149705369-149837041	-0.643753	5.93229	5.38254	5.95075	4.93598	0.0263031	0.245762
ENSMUSG00000059554	215814	Ccdc28a	chr10:18089424-18110746	-0.821066	3.10701	2.4185	2.28587	4.93634	0.0262977	0.245762
ENSMUSG00000017291	216965	Taok1	chr11:77419988-77498641	0.764519	4.46323	5.01827	4.72526	4.93132	0.0263742	0.245782
ENSMUSG00000074476	67629	Spc24	chr9:21666738-21671599	-1.01793	5.56554	4.31099	5.79959	4.9249	0.0264723	0.246476
ENSMUSG00000071076	16478	Jund	chr8:71151599-71153265	0.655392	6.96099	7.43881	7.21735	4.92147	0.026525	0.246746
ENSMUSG00000028692	58810	Akr1a1	chr4:116493707-116508877	-0.620234	7.86063	7.29456	7.63657	4.91915	0.0265605	0.246857
ENSMUSG00000001403	68612	Ube2c	chr2:164611818-164620742	-0.985021	6.53944	5.31	6.88583	4.91518	0.0266217	0.247205
ENSMUSG00000021226	171210	Acot2	chr12:84034635-84040647	1.20848	1.30636	2.38013	1.72156	4.90064	0.0268468	0.249073
ENSMUSG00000062822	67392	4833420G17Rik	chr13:119599304-119622656	0.69095	5.48229	5.96845	5.42678	4.88935	0.0270229	0.250484
ENSMUSG00000034484	67804	Snx2	chr18:53309388-53353937	-0.605212	6.66566	6.1294	7.135	4.88303	0.027122	0.25118
ENSMUSG00000024145	18701	Pigf	chr17:87304684-87332834	-1.11601	2.08603	1.08645	2.14833	4.87812	0.0271992	0.251332
ENSMUSG00000028088	14263	Fmo5	chr3:97536120-97562598	-0.628131	7.30971	6.76478	6.62145	4.87739	0.0272107	0.251332
ENSMUSG00000029177	12615	Cenpa	chr5:30824121-30832174	-0.774687	6.61394	5.86157	6.78833	4.87835	0.0271957	0.251332
ENSMUSG00000027829	56706	Ccnl1	chr3:65853572-65865670	0.783281	7.14834	7.61809	7.47732	4.86958	0.0273341	0.252025
ENSMUSG00000036902	74513	Neto2	chr8:86363217-86427553	0.899392	2.57615	3.02812	3.9708	4.87043	0.0273208	0.252025
ENSMUSG00000069539	213326	Scyl2	chr10:89474583-89522147	0.647663	4.32577	4.78002	4.58409	4.86762	0.0273652	0.252089
ENSMUSG00000032519	208638	Slc25a38	chr9:119939440-119953570	0.559652	5.28457	5.69573	5.47016	4.86438	0.0274167	0.25234
ENSMUSG00000020248	18045	Nfyb	chr10:82584535-82599978	-0.530065	5.54489	5.10428	5.7708	4.85944	0.0274953	0.25284
ENSMUSG00000026070	16182	Il18r1	chr1:40504712-40540014	0.687763	3.12676	3.63591	3.75011	4.85307	0.027597	0.253106
ENSMUSG00000034023	211651	Fancd2	chr6:113508643-113573978	-0.89883	3.7326	2.82497	3.87439	4.85478	0.0275696	0.253106
ENSMUSG00000040506	228361	Ambra1	chr2:91560479-91749194	0.827677	4.64297	5.20522	4.91211	4.85441	0.0275756	0.253106
ENSMUSG00000033918	381038	Parl	chr16:20098568-20121137	-0.714096	5.51192	4.87182	5.81271	4.84844	0.0276711	0.253563
ENSMUSG00000011305	66968	Plin5	chr17:56418601-56424596	1.12666	2.14094	3.09341	3.25282	4.84656	0.0277014	0.253617
ENSMUSG00000022451	19230	Twf1	chr15:94475832-94487770	0.606759	4.24899	4.69581	4.54053	4.84243	0.0277678	0.254002
ENSMUSG00000022562	75475	Oplah	chr15:76180801-76212215	0.629951	3.89948	4.3788	4.16974	4.84052	0.0277985	0.25406
ENSMUSG00000021993	70478	Mipep	chr14:61022022-61142927	-0.836241	3.89477	3.03043	4.67488	4.82029	0.0281267	0.256834
ENSMUSG00000039458	268783	Mtmr12	chr15:12205114-12274582	0.788181	5.84009	6.34503	6.00332	4.79533	0.0285369	0.260125
ENSMUSG00000074802	237436	Gas2l3	chr10:89244685-89279829	-0.983931	3.48849	2.37463	3.59802	4.79683	0.0285122	0.260125
ENSMUSG00000026434	98415	Nucks1	chr1:131838272-131864059	-0.873309	5.08507	4.12997	5.24867	4.78429	0.0287204	0.261569
ENSMUSG00000027242	241627	Wdr76	chr2:121337204-121375341	-1.01002	2.31728	1.36874	2.20568	4.77826	0.0288212	0.2618
ENSMUSG00000038205	108097	Prkab2	chr3:97565509-97581128	-1.05621	2.79017	1.96651	2.03023	4.77845	0.028818	0.2618
ENSMUSG00000049091	20768	Sephs2	chr7:126871051-126873227	0.571168	8.34626	8.75529	8.06945	4.78012	0.0287901	0.2618
ENSMUSG00000021311	238505	Mtr	chr13:12197598-12272999	-0.682449	3.72191	3.1782	3.7498	4.77562	0.0288654	0.261974
ENSMUSG00000023921	17850	Mmut	chr17:41245576-41272879	-0.709205	4.27981	3.65823	4.1252	4.77369	0.0288979	0.262041
ENSMUSG00000020475	56012	Pgam2	chr11:5751640-5753733	0.978148	2.46139	3.17214	3.03392	4.7682	0.0289901	0.262483
ENSMUSG00000058325	330662	Dock1	chr7:134272383-134775368	-1.07896	3.27501	2.36217	3.26437	4.7678	0.0289969	0.262483
ENSMUSG00000036501	225358	Fam13b	chr18:34575404-34639884	0.677723	5.63364	6.12572	5.70455	4.761	0.0291117	0.263065
ENSMUSG00000052151	50784	Plpp2	chr10:79362264-79369630	-1.51609	1.93548	0.219275	1.73536	4.7618	0.0290981	0.263065
ENSMUSG00000057143	319236	Trim12c	chr7:103987961-104002569	0.695695	5.84153	6.32565	6.05987	4.75649	0.0291879	0.263297
ENSMUSG00000063458	76633	Lrmda	chr14:22069780-23106153	-0.781661	2.59196	1.94427	2.59679	4.75712	0.0291773	0.263297
ENSMUSG00000032782	216846	Cntrob	chr11:69190313-69214601	-0.822808	2.85053	2.14215	2.68508	4.75474	0.0292177	0.263338
ENSMUSG00000034765	240672	Dusp5	chr19:53517540-53530862	1.33036	3.93004	4.56524	4.36612	4.75244	0.0292568	0.263462
ENSMUSG00000034349	70099	Smc4	chr3:68912071-68941956	-0.629863	6.89054	6.27274	7.19012	4.74811	0.0293304	0.263898
ENSMUSG00000025732	68241	Mcrip2	chr17:26082672-26087738	1.51661	-0.00104755	0.494072	2.07388	4.73756	0.0295109	0.264608
ENSMUSG00000050930	74393	Map10	chr8:126396557-126400098	1.07404	1.2046	2.0655	2.26554	4.7397	0.0294742	0.264608
ENSMUSG00000074749	228730	Kiz	chr2:146697784-146812017	-0.608571	4.36957	3.86486	3.91556	4.74015	0.0294665	0.264608
ENSMUSG00000094441	77652	Zfp955a	chr17:33458692-33474119	-1.23957	2.54774	1.28182	2.0989	4.73773	0.0295079	0.264608
ENSMUSG00000005886	17978	Ncoa2	chr1:13209329-13444307	0.857882	4.76394	5.29617	4.84029	4.73124	0.0296195	0.264672
ENSMUSG00000027708	114893	Dcun1d1	chr3:35946254-35991594	-0.599187	5.20808	4.67085	4.89964	4.73233	0.0296008	0.264672
ENSMUSG00000074682	67917	Zcchc3	chr2:152253875-152256947	1.46356	-0.0112272	0.818122	1.27653	4.73404	0.0295713	0.264672
ENSMUSG00000119776	115487916	U2	chr11:101518192-101518382	1.84394	-0.75822	0.879696	1.89551	4.7345	0.0295635	0.264672
ENSMUSG00000020766	14635	Galk1	chr11:115899283-115903545	1.21275	2.60791	3.19268	4.08941	4.7249	0.0297288	0.265252
ENSMUSG00000022906	80285	Parp9	chr16:35758840-35792975	0.61203	5.73843	6.21501	6.68306	4.72453	0.0297353	0.265252
ENSMUSG00000001247	54135	Lsr	chr7:30657195-30672889	-1.07211	2.61113	1.68878	2.07838	4.71654	0.0298737	0.26611
ENSMUSG00000025790	108116	Slco3a1	chr7:73925167-74204528	0.688828	5.09337	5.58333	5.28842	4.71604	0.0298825	0.26611
ENSMUSG00000055917	246196	Zfp277	chr12:40365045-40495901	-0.71091	3.84653	3.2142	3.89122	4.71368	0.0299236	0.266248
ENSMUSG00000078942	17952	Naip6	chr13:100417629-100454182	-1.01005	3.21568	2.22662	2.75881	4.71061	0.029977	0.266496
ENSMUSG00000021485	17121	Mxd3	chr13:55472981-55477636	-0.496311	5.96267	5.54181	6.15805	4.70511	0.0300731	0.266751
ENSMUSG00000028173	68151	Wls	chr3:159545309-159644300	-0.518289	6.73409	6.29225	6.60302	4.70166	0.0301335	0.266751
ENSMUSG00000042506	216825	Usp22	chr11:61042611-61065881	0.711781	6.6046	7.1107	6.85167	4.70258	0.0301173	0.266751
ENSMUSG00000044986	22117	Tst	chr15:78283756-78290107	-0.690015	4.47997	3.91697	3.94556	4.70635	0.0300513	0.266751
ENSMUSG00000059149	213006	Mfsd4a	chr1:131950544-131995800	1.00684	2.06297	2.79818	2.44354	4.70325	0.0301056	0.266751
ENSMUSG00000039745	53415	Htatip2	chr7:49408863-49423723	-0.615472	5.10899	4.59097	4.65455	4.69672	0.0302203	0.267054
ENSMUSG00000042901	108909	Aida	chr1:183078134-183106331	-0.623926	3.64749	3.09976	3.75477	4.69735	0.0302092	0.267054
ENSMUSG00000046159	12671	Chrm3	chr13:9925522-10410883	1.13753	5.17231	5.92443	5.16631	4.69459	0.0302578	0.267054
ENSMUSG00000115919	NA	Gm31583	chr16:23903833-23908839	1.31274	4.10035	4.96859	4.10847	4.69388	0.0302703	0.267054
ENSMUSG00000022329	56274	Stk3	chr15:34875642-35179067	-0.746408	2.94954	2.2882	3.3623	4.68941	0.030349	0.267181
ENSMUSG00000036270	234699	Edc4	chr8:106607513-106621540	0.718875	5.65563	6.1955	5.99056	4.69087	0.0303232	0.267181
ENSMUSG00000072082	12449	Ccnf	chr17:24441172-24470458	-0.862293	6.27847	5.2572	6.39139	4.68871	0.0303615	0.267181
ENSMUSG00000003299	66163	Mrpl4	chr9:20914034-20920135	-0.562534	5.61313	5.12738	5.44425	4.6866	0.0303987	0.267283
ENSMUSG00000021461	14088	Fancc	chr13:63432857-63645092	-0.909293	2.93651	2.04891	2.79217	4.68338	0.0304558	0.267559
ENSMUSG00000030365	93675	Clec2i	chr6:128864551-128875130	-1.00813	2.82636	1.88507	2.3983	4.67728	0.0305641	0.268087
ENSMUSG00000037997	101187	Parp11	chr6:127423803-127471224	-0.877331	3.17916	2.38979	2.95452	4.67589	0.0305888	0.268087
ENSMUSG00000113423	NA	Gm3791	chr12:83921889-83922656	1.20151	2.18119	2.95346	2.76031	4.67566	0.030593	0.268087
ENSMUSG00000020238	103425	Ncln	chr10:81322083-81332226	0.571447	6.95286	7.35435	7.33167	4.67393	0.0306238	0.268132
ENSMUSG00000001143	214895	Lman2l	chr1:36458952-36484352	-0.585608	5.87091	5.36576	5.38694	4.67096	0.0306769	0.268371
ENSMUSG00000027950	11444	Chrnb2	chr3:89653502-89671939	0.830101	4.57797	5.18783	5.43449	4.6695	0.0307029	0.268374
ENSMUSG00000045975	207781	C2cd2	chr16:97656409-97763798	-0.900479	3.30092	2.43395	2.97848	4.66299	0.0308194	0.269166
ENSMUSG00000025144	20892	Cenpx	chr11:120601768-120604564	-0.902653	4.23893	3.30949	4.29461	4.65945	0.0308831	0.269497
ENSMUSG00000002580	103742	Mien1	chr11:98328534-98329817	-0.664266	5.74415	5.15533	5.56263	4.65086	0.031038	0.26972
ENSMUSG00000024238	21417	Zeb1	chr18:5591860-5775467	0.756791	3.93691	4.46811	4.22339	4.65268	0.0310051	0.26972
ENSMUSG00000027878	18129	Notch2	chr3:97920843-98057677	0.983079	6.10348	6.67075	6.14586	4.65116	0.0310326	0.26972
ENSMUSG00000056643	71797	Chst13	chr6:90285331-90302167	0.581253	5.42958	5.8516	5.41267	4.65611	0.0309432	0.26972
ENSMUSG00000091971	193740	Hspa1a	chr17:35188166-35191132	-1.26174	2.41213	1.73128	2.36831	4.65493	0.0309644	0.26972
ENSMUSG00000019726	17101	Lyst	chr13:13764982-13953388	0.884169	6.67605	7.22852	6.74182	4.64757	0.0310976	0.270013
ENSMUSG00000043953	54199	Ccrl2	chr9:110883554-110886587	0.913176	5.36569	5.93097	5.63999	4.64586	0.0311285	0.270057
ENSMUSG00000041187	101540	Prkd2	chr7:16576827-16604389	0.718126	6.40048	6.89338	6.51561	4.63597	0.0313085	0.271393
ENSMUSG00000003812	13423	Dnase2a	chr8:85635189-85649544	-0.898811	3.61351	2.80118	3.29755	4.63198	0.0313814	0.271573
ENSMUSG00000003812	100503676	Dnase2a	chr8:85635189-85649544	-0.898811	3.61351	2.80118	3.29755	4.63198	0.0313814	0.271573
ENSMUSG00000031333	11306	Abcb7	chrX:103324263-103457462	-0.700522	4.31452	3.68362	4.13978	4.63211	0.0313789	0.271573
ENSMUSG00000010751	79202	Tnfrsf22	chr7:143188543-143203398	1.31597	0.0622556	1.30779	1.70609	4.62711	0.0314704	0.271638
ENSMUSG00000021144	116870	Mta1	chr12:113061898-113100826	-0.900091	2.52595	1.87528	2.42211	4.62184	0.0315674	0.271638
ENSMUSG00000024911	58249	Fibp	chr19:5510643-5515079	-0.581032	4.633	4.13419	4.4704	4.62265	0.0315524	0.271638
ENSMUSG00000033411	329506	Ctdspl2	chr2:121786482-121844123	-0.565725	4.63586	4.16665	4.56245	4.62239	0.0315573	0.271638
ENSMUSG00000033720	94282	Sfxn5	chr6:85190031-85310404	0.906168	4.57882	5.14708	4.51619	4.62714	0.03147	0.271638
ENSMUSG00000041685	218503	Fcho2	chr13:98859911-98951957	0.695484	7.37402	7.82395	7.20447	4.62276	0.0315504	0.271638
ENSMUSG00000053553	73212	3110082I17Rik	chr5:139345494-139446282	-0.59236	4.98436	4.48148	4.90411	4.62163	0.0315713	0.271638
ENSMUSG00000027371	68126	Fahd2a	chr2:127278135-127286485	-0.916865	2.23139	1.4817	2.01975	4.61696	0.0316573	0.272153
ENSMUSG00000016637	67042	Ift27	chr15:78043663-78058307	-1.02616	2.9339	1.87078	3.05295	4.60469	0.0318846	0.273294
ENSMUSG00000022747	54613	St3gal6	chr16:58288488-58344606	0.860312	5.65102	6.27909	5.75034	4.60452	0.0318877	0.273294
ENSMUSG00000031681	17125	Smad1	chr8:80065024-80126147	-0.628538	3.72868	3.2111	3.75838	4.60554	0.0318688	0.273294
ENSMUSG00000075040	381410	Zfp408	chr2:91474014-91480136	0.686566	4.33175	4.78655	4.38486	4.60372	0.0319027	0.273294
ENSMUSG00000095351	NA	Igkv3-2	chr6:70675433-70676051	2.09472	0.973928	1.64436	2.27647	4.60273	0.031921	0.273294
ENSMUSG00000039357	73068	Fut11	chr14:20745036-20751084	-0.953078	3.60597	2.65329	3.11983	4.59663	0.032035	0.274045
ENSMUSG00000062901	75785	Klhl24	chr16:19916292-19947971	0.716972	7.1481	7.63517	6.85446	4.59458	0.0320732	0.274147
ENSMUSG00000053964	16855	Lgals4	chr7:28533279-28541133	0.676628	3.93279	4.39193	3.862	4.58404	0.032271	0.275554
ENSMUSG00000056054	20201	S100a8	chr3:90576285-90577342	-0.610879	14.5183	14.0006	14.6283	4.5816	0.032317	0.275554
ENSMUSG00000092395	NA	Gm20463	chr17:34820125-34820550	-0.496498	5.76786	5.34303	5.41668	4.58223	0.0323052	0.275554
ENSMUSG00000090016	105245508	Gm16578	chr13:54373472-54377042	1.23914	1.14858	1.92128	1.90242	4.57513	0.0324394	0.276371
ENSMUSG00000051316	24074	Taf7	chr18:37773544-37777257	0.670244	4.63436	5.12257	5.4338	4.57171	0.032504	0.276696
ENSMUSG00000002428	20585	Hltf	chr3:20111975-20172654	-0.509439	5.59072	5.14856	5.32471	4.55698	0.0327848	0.276908
ENSMUSG00000009293	22213	Ube2g2	chr10:77458109-77481827	0.49848	5.83323	6.20124	6.25158	4.55678	0.0327887	0.276908
ENSMUSG00000017747	80860	Ghdc	chr11:100656858-100661783	0.832601	3.51681	4.10196	3.821	4.55749	0.0327751	0.276908
ENSMUSG00000018381	66610	Abi3	chr11:95720900-95733302	0.67831	5.33246	5.74163	5.19391	4.55761	0.0327728	0.276908
ENSMUSG00000023892	22709	Zfp51	chr17:21670636-21685849	0.58039	4.8723	5.31409	5.15095	4.5683	0.0325688	0.276908
ENSMUSG00000026234	17975	Ncl	chr1:86272441-86287122	0.648887	5.98173	6.43748	7.11953	4.55739	0.032777	0.276908
ENSMUSG00000032085	21345	Tagln	chr9:45840917-45847356	1.0542	1.46878	2.24904	2.0448	4.56577	0.0326171	0.276908
ENSMUSG00000056629	14227	Fkbp2	chr19:6955109-6957869	-0.766623	4.60365	3.81582	4.89657	4.55826	0.0327603	0.276908
ENSMUSG00000056629	114841036	Fkbp2	chr19:6955109-6957869	-0.766623	4.60365	3.81582	4.89657	4.55826	0.0327603	0.276908
ENSMUSG00000069873	73988	4930438A08Rik	chr11:58165625-58185115	-0.506653	7.3832	6.9472	7.00337	4.55647	0.0327946	0.276908
ENSMUSG00000100465	NA	Gm29264	chr5:149171626-149184492	0.816738	2.39606	3.00662	3.63762	4.56559	0.0326204	0.276908
ENSMUSG00000051457	20737	Spn	chr7:126731404-126736995	-0.51406	5.57244	5.14694	5.26269	4.55156	0.0328888	0.277479
ENSMUSG00000039159	22214	Ube2h	chr6:30211288-30304538	0.791468	6.72498	7.24234	7.02885	4.54815	0.0329543	0.277617
ENSMUSG00000087477	NA	Gm13822	chr5:115055377-115061336	0.94338	2.54671	3.20921	3.55444	4.54794	0.0329584	0.277617
ENSMUSG00000026094	98267	Stk17b	chr1:53794665-53824383	0.725674	9.46808	9.94028	9.36744	4.54421	0.0330303	0.277861
ENSMUSG00000030201	16974	Lrp6	chr6:134423439-134543928	-0.836808	2.80441	2.02368	2.70133	4.54368	0.0330406	0.277861
ENSMUSG00000026669	70024	Mcm10	chr2:4994525-5017602	-0.836633	4.6013	3.67213	4.91237	4.54196	0.0330738	0.277916
ENSMUSG00000066440	211978	Zfyve26	chr12:79279120-79343078	0.975759	6.17889	6.81699	6.11417	4.53798	0.0331507	0.278338
ENSMUSG00000003992	66970	Ssbp2	chr13:91608402-91851548	-0.630984	4.74442	4.16475	4.61408	4.52667	0.0333704	0.279732
ENSMUSG00000032322	19200	Pstpip1	chr9:55997246-56036172	0.575079	7.99037	8.38824	8.0803	4.52778	0.0333489	0.279732
ENSMUSG00000009575	12419	Cbx5	chr15:103099971-103148243	-0.938536	4.32053	3.27201	4.50023	4.51082	0.0336811	0.28063
ENSMUSG00000020961	108800	Ston2	chr12:91599783-91755161	1.10746	2.9656	3.66985	3.35104	4.51181	0.0336617	0.28063
ENSMUSG00000024737	65221	Slc15a3	chr19:10817091-10836726	0.823445	5.00374	5.5887	5.264	4.5141	0.0336166	0.28063
ENSMUSG00000033684	104009	Qsox1	chr1:155651775-155688635	0.662127	6.48153	6.94789	7.84546	4.51461	0.0336066	0.28063
ENSMUSG00000043872	68310	Zmym1	chr4:126940887-126954945	0.649031	3.116	3.59979	3.44725	4.51022	0.0336929	0.28063
ENSMUSG00000056537	19820	Rlim	chrX:103000769-103024890	0.577638	5.52137	5.93517	5.93647	4.51348	0.0336288	0.28063
ENSMUSG00000080058	NA	Gm11175	chr8:71151811-71152729	0.625206	6.75715	7.20779	7.00328	4.51755	0.0335489	0.28063
ENSMUSG00000091144	628705	Phf11c	chr14:59618282-59632830	1.1034	-0.750549	0.0585188	1.96657	4.5138	0.0336225	0.28063
ENSMUSG00000000826	13002	Dnajc5	chr2:181162278-181196926	0.695421	7.24523	7.71134	7.31729	4.50537	0.0337887	0.281093
ENSMUSG00000062397	68036	Zfp706	chr15:36997271-37008017	-0.637218	6.82854	6.23762	6.77707	4.50468	0.0338023	0.281093
ENSMUSG00000035781	109284	R3hdm4	chr10:79745886-79757042	0.737816	9.34047	9.8332	9.37062	4.50143	0.0338666	0.281379
ENSMUSG00000043017	19222	Ptgir	chr7:16640415-16644830	-0.750918	5.5783	4.87476	5.02265	4.50021	0.0338907	0.281379
ENSMUSG00000035578	69707	Iqcg	chr16:32833053-32876588	0.737645	4.151	4.63525	4.26078	4.49782	0.0339381	0.281548
ENSMUSG00000050555	76832	Hyls1	chr9:35472116-35481694	-0.633034	3.92445	3.39901	3.95226	4.49556	0.033983	0.281697
ENSMUSG00000062510	381318	Nsl1	chr1:190795209-190818671	-0.93304	4.48433	3.44439	4.61562	4.49318	0.0340303	0.281865
ENSMUSG00000026447	240752	Pik3c2b	chr1:132973405-133036425	0.971453	2.10005	2.91484	2.34239	4.49073	0.034079	0.281928
ENSMUSG00000029605	23961	Oas1b	chr5:120950700-120962228	0.923775	2.16683	2.814	2.96652	4.48534	0.0341868	0.281928
ENSMUSG00000030214	66857	Plbd1	chr6:136589068-136638926	-0.560214	10.539	10.0546	10.1103	4.48649	0.0341638	0.281928
ENSMUSG00000063234	80910	Gpr84	chr15:103216662-103219039	-0.682696	4.8773	4.19223	5.76833	4.48854	0.0341228	0.281928
ENSMUSG00000071454	13528	Dtnb	chr12:3622381-3831796	0.654527	4.30233	4.78913	4.61572	4.48627	0.0341682	0.281928
ENSMUSG00000103041	NA	Gm37305	chr3:65865179-65869457	0.67029	4.49856	4.92142	4.81767	4.48467	0.0342002	0.281928
ENSMUSG00000029772	74340	Ahcyl2	chr6:29768010-29912309	-0.700896	4.86592	4.22165	4.36826	4.48167	0.0342602	0.2822
ENSMUSG00000042029	76044	Ncapg2	chr12:116369022-116427351	-0.693044	5.41841	4.76577	5.47962	4.47936	0.0343067	0.28236
ENSMUSG00000032381	68250	Ciao2a	chr9:66033893-66046237	-0.785138	7.04827	6.27012	7.23355	4.47535	0.0343871	0.282799
ENSMUSG00000014599	12977	Csf1	chr3:107648364-107667785	0.64823	4.94179	5.40852	5.14057	4.47118	0.0344712	0.283048
ENSMUSG00000038068	218215	Rnf144b	chr13:47276132-47401467	-0.915279	3.33794	2.48653	2.53723	4.47115	0.0344717	0.283048
ENSMUSG00000118210	NA	Gm50394	chr19:53517040-53518086	1.21176	2.10239	2.7896	2.5992	4.46376	0.0346213	0.284052
ENSMUSG00000047909	320816	Ankrd16	chr2:11782687-11795140	0.732055	5.28921	5.74692	5.39945	4.46194	0.0346581	0.284131
ENSMUSG00000022664	74102	Slc35a5	chr16:44959936-44979069	0.596999	7.40001	7.81703	7.45982	4.45615	0.0347757	0.284609
ENSMUSG00000025162	104318	Csnk1d	chr11:120849816-120882156	0.60741	7.15054	7.55342	7.2085	4.45505	0.0347983	0.284609
ENSMUSG00000040033	20847	Stat2	chr10:128106428-128128718	0.92869	5.14052	5.82694	6.9739	4.45665	0.0347656	0.284609
ENSMUSG00000029708	74375	Gcc1	chr6:28416090-28428389	0.806253	5.11494	5.56104	5.56651	4.44991	0.034903	0.284956
ENSMUSG00000054484	96957	Tmem62	chr2:120807498-120838333	-0.766195	3.75752	3.08805	3.22675	4.44926	0.0349163	0.284956
ENSMUSG00000094345	NA	Igkv14-126	chr6:67873156-67873626	1.76585	0.335945	1.6746	3.46991	4.44895	0.0349227	0.284956
ENSMUSG00000032899	243659	Styk1	chr6:131276105-131330560	-0.96463	2.13832	1.39611	2.09815	4.43856	0.0351359	0.286391
ENSMUSG00000097572	NA	Gm26797	chr9:122124935-122139994	-1.01873	2.60744	1.6774	1.7799	4.43771	0.0351534	0.286391
ENSMUSG00000020451	16886	Limk2	chr11:3294256-3359189	0.736983	6.07758	6.58302	6.36788	4.43493	0.0352106	0.286632
ENSMUSG00000028578	67770	Caap1	chr4:94388318-94445033	-0.620798	3.81678	3.29698	3.7181	4.42934	0.0353262	0.287349
ENSMUSG00000039275	68837	Foxk2	chr11:121150816-121200722	-0.590044	4.2777	3.80587	4.28086	4.42392	0.0354384	0.288037
ENSMUSG00000027465	67231	Tbc1d20	chr2:152135748-152155916	0.659937	6.15849	6.62372	6.2004	4.42044	0.0355108	0.288401
ENSMUSG00000038495	229603	Otud7b	chr3:96011839-96068446	0.774681	3.85235	4.38237	4.06056	4.4149	0.0356265	0.289115
ENSMUSG00000000326	12846	Comt	chr16:18225636-18245602	-0.711376	5.35015	4.637	5.22531	4.41259	0.0356746	0.289198
ENSMUSG00000035202	102436	Lars2	chr9:123195992-123291731	-0.555421	9.57032	9.07087	9.48545	4.41175	0.0356922	0.289198
ENSMUSG00000051396	NA	Gm45902	chr2:3505564-3513827	0.848986	1.94502	2.63617	2.7052	4.39754	0.0359907	0.291184
ENSMUSG00000073434	106618	Wdr90	chr17:26063745-26080475	-0.819701	3.80523	3.10653	3.69072	4.39743	0.0359932	0.291184
ENSMUSG00000018858	68572	Mrpl58	chr11:115294578-115303500	-0.865325	4.33245	3.41288	4.47742	4.39181	0.0361119	0.291919
ENSMUSG00000020069	432467	Hnrnph3	chr10:62850443-62859996	0.568846	3.87398	4.31116	4.10699	4.38198	0.0363208	0.292479
ENSMUSG00000030609	68048	Aen	chr7:78545602-78560957	0.874584	2.68259	3.24857	4.44664	4.38195	0.0363215	0.292479
ENSMUSG00000032218	12442	Ccnb2	chr9:70314974-70328829	-0.886689	6.77672	5.72155	7.07008	4.38631	0.0362286	0.292479
ENSMUSG00000049999	228966	Ppp1r3d	chr2:178052999-178056265	0.766029	6.40358	6.92799	6.72689	4.3824	0.0363119	0.292479
ENSMUSG00000055116	11865	Arntl	chr7:112806672-112913333	-1.17963	2.21245	1.22172	1.49832	4.38258	0.0363079	0.292479
ENSMUSG00000042015	218460	Wdr41	chr13:95112852-95159822	-0.57506	4.80752	4.32201	4.4715	4.37997	0.0363636	0.292592
ENSMUSG00000023262	109652	Acy1	chr9:106310180-106315518	1.38879	0.0699662	0.966847	2.21874	4.37144	0.0365461	0.293834
ENSMUSG00000000555	16402	Itga5	chr15:103252713-103275190	-0.618464	4.71898	4.19214	4.47725	4.36412	0.0367034	0.293859
ENSMUSG00000004768	19335	Rab23	chr1:33758968-33781645	0.86753	3.95747	4.55297	3.91754	4.35166	0.0369729	0.293859
ENSMUSG00000009555	107951	Cdk9	chr2:32595796-32603088	0.539715	7.29199	7.66899	7.35402	4.35283	0.0369475	0.293859
ENSMUSG00000010277	72503	2610507B11Rik	chr11:78152578-78181449	0.612466	5.6772	6.12257	6.03573	4.36477	0.0366893	0.293859
ENSMUSG00000015522	11863	Arnt	chr3:95341699-95404551	0.645689	5.89185	6.33287	6.21501	4.34652	0.0370846	0.293859
ENSMUSG00000015880	54392	Ncapg	chr5:45827261-45857888	-0.854137	5.46515	4.4657	5.74009	4.3499	0.037011	0.293859
ENSMUSG00000017639	268451	Rab11fip4	chr11:79482038-79588849	1.02076	5.24287	5.82353	5.03327	4.34938	0.0370224	0.293859
ENSMUSG00000022419	97998	Deptor	chr15:54975713-55122667	-1.56443	2.30504	0.410866	1.65293	4.36714	0.0366384	0.293859
ENSMUSG00000027427	70408	Polr3f	chr2:144369638-144383915	0.570696	3.63486	4.05012	3.97909	4.34737	0.0370662	0.293859
ENSMUSG00000029474	80751	Rnf34	chr5:122988111-123009354	0.62626	6.3499	6.82611	6.69552	4.35039	0.0370005	0.293859
ENSMUSG00000034957	12606	Cebpa	chr7:34818718-34821353	-0.636959	4.28861	3.74305	3.67464	4.35013	0.037006	0.293859
ENSMUSG00000035941	108837	Ibtk	chr9:85569413-85631387	0.645439	6.79587	7.23262	6.73231	4.3553	0.036894	0.293859
ENSMUSG00000037400	76295	Atp11b	chr3:35808255-35910425	0.633362	8.25453	8.67116	8.36512	4.35529	0.0368942	0.293859
ENSMUSG00000037773	319513	Pced1a	chr2:130259167-130266621	-0.701231	3.60145	2.991	3.29142	4.36585	0.0366662	0.293859
ENSMUSG00000039656	20182	Rxrb	chr17:34250786-34257373	0.547991	6.20504	6.59468	6.06566	4.34838	0.0370442	0.293859
ENSMUSG00000048087	11615	Gm4737	chr16:45973348-45975440	-2.15332	0.632901	-1.09616	1.36405	4.34882	0.0370346	0.293859
ENSMUSG00000064373	20363	Selenop	chr15:3298029-3309990	-0.574028	7.3806	6.88697	6.53391	4.34704	0.0370733	0.293859
ENSMUSG00000068742	12953	Cry2	chr2:92233991-92264388	0.909586	2.6101	3.48651	3.44535	4.3695	0.0365877	0.293859
ENSMUSG00000085436	629777	Zfp335os	chr2:164753274-164761873	0.862172	1.94051	2.57273	2.19105	4.35269	0.0369506	0.293859
ENSMUSG00000018796	14081	Acsl1	chr8:46924074-46989088	0.623516	8.06737	8.49856	8.17113	4.34426	0.037134	0.294027
ENSMUSG00000041779	170829	Tram2	chr1:21066523-21149453	0.925826	2.21829	2.86479	2.45326	4.34278	0.0371663	0.294059
ENSMUSG00000020808	109212	Pimreg	chr11:71932858-71938196	-0.964775	4.96331	3.80508	5.05035	4.33928	0.0372426	0.294232
ENSMUSG00000061904	18674	Slc25a3	chr10:90952436-90959921	0.575077	7.0027	7.38361	7.23785	4.3392	0.0372445	0.294232
ENSMUSG00000020647	17977	Ncoa1	chr12:4297362-4527182	0.795043	6.20878	6.72046	6.20386	4.33334	0.0373729	0.294439
ENSMUSG00000042569	216820	Dhrs7b	chr11:60721457-60751021	-0.751978	4.24744	3.57771	4.1282	4.33027	0.0374402	0.294439
ENSMUSG00000044906	269033	4930503L19Rik	chr18:70585283-70605580	-0.95772	2.18109	1.17222	2.71265	4.33046	0.0374361	0.294439
ENSMUSG00000045268	195522	Zfp691	chr4:119026710-119031392	1.51904	0.797464	1.8653	1.6608	4.33316	0.0373769	0.294439
ENSMUSG00000056724	235627	Nbeal2	chr9:110453857-110483229	1.03427	7.15149	7.75961	7.12928	4.33071	0.0374306	0.294439
ENSMUSG00000064267	74096	Hvcn1	chr5:122344867-122380360	-0.569689	7.85216	7.31178	7.42688	4.33109	0.0374223	0.294439
ENSMUSG00000027496	20878	Aurka	chr2:172198110-172212455	-0.812444	6.15229	5.23215	6.55306	4.32708	0.0375106	0.29477
ENSMUSG00000025058	71398	Tasl	chrX:84913960-84935105	0.703019	4.78999	5.28975	5.27914	4.3203	0.0376604	0.294837
ENSMUSG00000029627	67235	Zkscan14	chr5:145131756-145138678	0.546094	4.40837	4.80736	4.24672	4.32091	0.0376469	0.294837
ENSMUSG00000034342	12402	Cbl	chr9:44054273-44145346	0.797725	6.2153	6.74107	6.3569	4.32104	0.0376438	0.294837
ENSMUSG00000044224	78244	Dnajc21	chr15:10446842-10470602	-0.66983	2.78573	2.21051	2.9978	4.32202	0.0376222	0.294837
ENSMUSG00000087700	NA	Gm15283	chr12:73889813-73996588	0.67574	4.9783	5.43295	5.43664	4.32215	0.0376194	0.294837
ENSMUSG00000014402	22088	Tsg101	chr7:46538697-46569717	-0.471462	5.85441	5.4457	5.82707	4.3102	0.0378846	0.295625
ENSMUSG00000024066	22436	Xdh	chr17:74190890-74257191	0.814383	9.73911	10.2511	9.87113	4.3081	0.0379312	0.295625
ENSMUSG00000026491	226747	Ahctf1	chr1:179572459-179631245	0.771391	4.08025	4.65131	4.64316	4.31097	0.0378673	0.295625
ENSMUSG00000035495	272027	Tstd2	chr4:46114746-46138694	-0.523125	5.73175	5.28239	5.65513	4.31264	0.0378302	0.295625
ENSMUSG00000073144	75379	4930599N23Rik	chr6:39095407-39125246	0.738005	5.12475	5.56797	5.44536	4.31222	0.0378396	0.295625
ENSMUSG00000100147	67330	1700047M11Rik	chr1:182115555-182130890	-0.670179	6.70599	6.06959	6.09073	4.3091	0.0379091	0.295625
ENSMUSG00000030681	78388	Mvp	chr7:126586032-126613793	0.733407	5.77482	6.27373	6.57217	4.30114	0.0380868	0.296616
ENSMUSG00000007987	67286	Ift22	chr5:136937004-136944258	-1.40358	2.00387	0.366203	1.7034	4.28716	0.0384012	0.297311
ENSMUSG00000019055	18822	Plod1	chr4:147994210-148021224	0.644873	5.67475	6.11202	5.57786	4.29119	0.0383102	0.297311
ENSMUSG00000022070	77744	Bora	chr14:99283658-99311976	-0.95006	3.92723	2.76961	4.35312	4.29379	0.0382519	0.297311
ENSMUSG00000026399	13136	Cd55	chr1:130366764-130390481	-0.723375	6.16369	5.48307	5.80736	4.29573	0.0382082	0.297311
ENSMUSG00000030655	233789	Smg1	chr7:117730531-117842893	0.689712	4.39577	4.84716	4.67429	4.28381	0.0384769	0.297311
ENSMUSG00000031608	108150	Galnt7	chr8:57976862-58106066	0.704766	4.37974	4.83853	4.49091	4.28499	0.0384504	0.297311
ENSMUSG00000039396	234258	Neil3	chr8:54039902-54092100	-0.623633	5.37721	4.74368	5.44354	4.28298	0.0384958	0.297311
ENSMUSG00000053334	231630	Ficd	chr5:113873864-113878661	0.841441	2.74271	3.3655	3.07863	4.28837	0.038374	0.297311
ENSMUSG00000053754	67772	Chd8	chr14:52435608-52495237	0.674806	3.96179	4.40298	4.23473	4.29187	0.0382951	0.297311
ENSMUSG00000087066	NA	Gm15518	chr16:49578939-49619233	-0.704393	2.32126	1.70398	2.99304	4.28912	0.0383571	0.297311
ENSMUSG00000112023	14727	Lilr4b	chr10:51356728-51362799	0.828761	10.1279	10.6341	10.7131	4.28199	0.0385181	0.297311
ENSMUSG00000118664	80286	TUSC3	chr8:39472999-39619367	-0.987807	2.93666	1.89866	3.10313	4.28702	0.0384045	0.297311
ENSMUSG00000005871	11789	Apc	chr18:34353977-34455605	0.916709	3.49711	4.12896	3.83052	4.27061	0.0387769	0.297645
ENSMUSG00000010609	19165	Psen2	chr1:180054569-180091003	0.57526	4.34418	4.74894	4.36543	4.26882	0.0388179	0.297645
ENSMUSG00000025218	56626	Poll	chr19:45540714-45548970	0.68232	3.12299	3.62329	3.23967	4.27287	0.0387254	0.297645
ENSMUSG00000025956	67099	Mettl21a	chr1:64645632-64656401	-1.09673	2.14336	1.21498	1.78648	4.27685	0.0386349	0.297645
ENSMUSG00000026349	72949	Ccnt2	chr1:127701901-127735798	0.55327	5.44101	5.85081	5.57043	4.27042	0.0387813	0.297645
ENSMUSG00000033233	229644	Trim45	chr3:100829518-100844236	1.35819	0.431775	1.34699	1.55212	4.2713	0.0387612	0.297645
ENSMUSG00000033386	20321	Frrs1	chr3:116653113-116701826	-0.542623	5.29892	4.82974	5.06508	4.2688	0.0388183	0.297645
ENSMUSG00000035199	65106	Arl6ip5	chr6:97187650-97210276	-0.526708	6.19522	5.7383	5.93592	4.27519	0.0386726	0.297645
ENSMUSG00000087370	621976	Tmem170b	chr13:41759383-41794831	0.702577	6.44496	6.90131	6.39043	4.27232	0.0387381	0.297645
ENSMUSG00000040018	226139	Cox15	chr19:43721693-43741439	0.493303	4.98662	5.35437	5.74505	4.26744	0.0388495	0.297665
ENSMUSG00000046862	242736	Pramel12	chr4:143138996-143147661	0.667947	5.4091	5.85021	5.46116	4.26567	0.0388899	0.297729
ENSMUSG00000068587	232714	Mgam	chr6:40605765-40746057	0.989764	4.44702	4.89331	4.92204	4.26458	0.0389149	0.297729
ENSMUSG00000024014	18712	Pim1	chr17:29709727-29715086	1.15915	5.21397	6.0129	7.41671	4.24999	0.0392505	0.300028
ENSMUSG00000027699	13605	Ect2	chr3:27151371-27208027	-0.84777	5.40521	4.43735	5.64269	4.24902	0.0392729	0.300028
ENSMUSG00000022034	71988	Esco2	chr14:66056487-66071443	-0.989603	4.60045	3.35028	4.57929	4.24569	0.0393501	0.300177
ENSMUSG00000031824	234797	6430548M08Rik	chr8:120840891-120892045	0.835444	8.76533	9.29672	8.84079	4.24673	0.0393259	0.300177
ENSMUSG00000027346	74182	Gpcpd1	chr2:132371002-132429649	0.720617	7.97204	8.48566	7.99796	4.24177	0.0394409	0.300415
ENSMUSG00000028274	24018	Rngtt	chr4:33310311-33502614	-0.578345	4.46762	3.94529	4.69734	4.23885	0.0395089	0.300415
ENSMUSG00000036202	51869	Rif1	chr2:51962844-52012395	-0.785984	4.34707	3.52572	4.66169	4.23862	0.0395142	0.300415
ENSMUSG00000046341	NA	Gm11223	chr4:69843867-69844316	-1.01804	2.90559	2.07688	3.08672	4.24222	0.0394307	0.300415
ENSMUSG00000117313	NA	Gm49838	chr17:28643697-28645404	1.03327	1.79441	2.47337	1.91604	4.23815	0.0395253	0.300415
ENSMUSG00000027550	71710	Lrrcc1	chr3:14598848-14637718	-1.05373	2.74972	1.57016	2.55062	4.23331	0.039638	0.300473
ENSMUSG00000034189	72552	Hsdl1	chr8:120288728-120301922	0.474433	7.08957	7.4375	7.00166	4.23469	0.0396058	0.300473
ENSMUSG00000035047	215194	Kri1	chr9:21184753-21199265	0.570736	4.80816	5.211	5.68567	4.23288	0.0396482	0.300473
ENSMUSG00000038593	654470	Tctn1	chr5:122375911-122402523	-0.537935	7.59922	7.09485	7.18004	4.23432	0.0396144	0.300473
ENSMUSG00000041977	213498	Arhgef11	chr3:87524866-87645341	0.819076	4.20497	4.76112	4.35311	4.22822	0.0397572	0.301061
ENSMUSG00000076672	NA	Ighv3-6	chr12:114251772-114252202	1.32005	2.19814	3.17769	3.1582	4.2271	0.0397834	0.301061
ENSMUSG00000034636	414872	Zyg11b	chr4:108086921-108158293	0.713575	5.3388	5.81602	5.32292	4.22412	0.0398532	0.30137
ENSMUSG00000026029	12370	Casp8	chr1:58834533-58886662	-0.513858	6.08889	5.65414	6.58266	4.21977	0.0399557	0.301421
ENSMUSG00000028649	11426	Macf1	chr4:123243426-123578153	0.848502	4.66297	5.17211	4.79201	4.22147	0.0399156	0.301421
ENSMUSG00000035007	217201	Rundc1	chr11:101315911-101326499	0.638353	3.87554	4.33723	4.018	4.21892	0.0399756	0.301421
ENSMUSG00000056666	67442	Retsat	chr6:72575458-72585408	0.792232	2.74986	3.30579	3.4686	4.21975	0.0399561	0.301421
ENSMUSG00000006920	14055	Ezh1	chr11:101081941-101117289	0.669861	6.08907	6.52887	5.94388	4.21758	0.0400071	0.301441
ENSMUSG00000014444	234839	Piezo1	chr8:123208437-123278068	-0.789236	4.3478	3.65443	4.18798	4.21434	0.0400837	0.3018
ENSMUSG00000001280	20683	Sp1	chr15:102314578-102344839	0.615326	4.46178	4.89201	4.63451	4.20416	0.0403251	0.303392
ENSMUSG00000001729	11651	Akt1	chr12:112620255-112641318	0.579166	8.54158	8.93026	8.56505	4.20052	0.0404115	0.303392
ENSMUSG00000019731	270066	Slc35e1	chr8:73234485-73246458	0.645734	8.31219	8.74285	8.31191	4.20072	0.0404067	0.303392
ENSMUSG00000061577	382045	Adgrg5	chr8:95650322-95669908	-2.79992	1.93977	0.590808	1.95623	4.20058	0.04041	0.303392
ENSMUSG00000040760	72993	Appl1	chr14:26640945-26693189	-0.508191	4.87588	4.44299	4.88443	4.19552	0.0405309	0.304069
ENSMUSG00000022221	56532	Ripk3	chr14:56022452-56026322	-0.806272	4.46366	3.53819	4.63908	4.19214	0.0406118	0.304457
ENSMUSG00000001138	94218	Cnnm3	chr1:36550948-36567318	0.628546	4.67234	5.10478	4.46575	4.17267	0.0410809	0.305522
ENSMUSG00000014418	246694	Hps5	chr7:46409890-46445488	-0.563146	5.23916	4.74896	4.85923	4.17415	0.0410452	0.305522
ENSMUSG00000020877	217140	Scrn2	chr11:96920764-96924784	1.02219	1.13311	1.83898	1.93932	4.17349	0.0410611	0.305522
ENSMUSG00000028559	100273	Osbpl9	chr4:108918342-109059469	0.606221	8.48956	8.90697	8.55346	4.17166	0.0411054	0.305522
ENSMUSG00000038188	380713	Scarf1	chr11:75404366-75417408	1.31438	0.158919	0.911553	1.94193	4.17485	0.0410283	0.305522
ENSMUSG00000038963	108115	Slco4a1	chr2:180098038-180116660	0.662092	4.22688	4.72117	5.37853	4.17731	0.0409687	0.305522
ENSMUSG00000039849	228866	Pcif1	chr2:164721224-164736374	0.567228	6.72804	7.11091	6.86648	4.17178	0.0411025	0.305522
ENSMUSG00000041483	226442	Zfp281	chr1:136552639-136557791	0.726359	5.50354	6.00254	5.84261	4.18056	0.0408902	0.305522
ENSMUSG00000066406	75547	Akap13	chr7:75105282-75404357	0.923285	8.03231	8.58744	8.16816	4.18055	0.0408905	0.305522
ENSMUSG00000071645	70044	Tut1	chr19:8931211-8943574	0.637444	3.30074	3.78643	3.93505	4.17286	0.0410764	0.305522
ENSMUSG00000097262	NA	4933416M07Rik	chr8:27632938-27636332	0.84082	4.93129	5.44438	4.77344	4.17196	0.0410983	0.305522
ENSMUSG00000116308	NA	Gm49482	chr15:103209492-103217504	-0.634193	4.36417	3.74991	5.24061	4.18457	0.0407937	0.305522
ENSMUSG00000068551	68910	Zfp467	chr6:48404631-48422759	-0.818257	3.41313	2.67984	2.52086	4.16921	0.041165	0.305747
ENSMUSG00000031488	75767	Rab11fip1	chr8:27628801-27664674	0.840266	7.41527	7.93334	7.27254	4.16396	0.0412929	0.306478
ENSMUSG00000040675	270685	Mthfd1l	chr10:3923118-4117081	-1.04792	3.93104	2.62301	3.91895	4.16137	0.041356	0.306728
ENSMUSG00000000275	217069	Trim25	chr11:88890202-88911119	0.606121	6.38411	6.80899	6.673	4.1561	0.0414849	0.306889
ENSMUSG00000007837	65116	Prrg2	chr7:44703008-44712101	0.603461	4.6289	5.09149	4.57153	4.14466	0.0417662	0.306889
ENSMUSG00000009013	56455	Dynll1	chr5:115435169-115439058	-0.610216	7.11818	6.53659	7.15149	4.15085	0.0416136	0.306889
ENSMUSG00000021572	74470	Cep72	chr13:74184619-74210418	-0.734858	3.59969	2.90641	3.41499	4.14668	0.0417161	0.306889
ENSMUSG00000025574	21877	Tk1	chr11:117706352-117716918	-0.927768	5.49272	4.37012	5.46215	4.14655	0.0417194	0.306889
ENSMUSG00000026019	57750	Wdr12	chr1:60108944-60137804	1.07204	2.97459	3.47423	4.78868	4.14251	0.0418191	0.306889
ENSMUSG00000027556	12346	Car1	chr3:14831276-14873428	1.30545	5.02848	5.52163	5.64136	4.14617	0.0417288	0.306889
ENSMUSG00000030246	16832	Ldhb	chr6:142435975-142453683	-0.929938	4.6449	3.53765	4.73391	4.14749	0.0416964	0.306889
ENSMUSG00000030987	20866	Stim1	chr7:101917013-102086526	0.691615	6.08376	6.53725	6.1376	4.15191	0.0415875	0.306889
ENSMUSG00000039050	228983	Osbpl2	chr2:179761099-179804473	0.564349	7.6232	8.00941	7.38183	4.15801	0.041438	0.306889
ENSMUSG00000041679	234684	Lrrc29	chr8:106038897-106052910	0.893981	2.17008	2.93249	2.49261	4.15066	0.0416183	0.306889
ENSMUSG00000047604	212398	Frat2	chr19:41834411-41836571	0.70449	4.66108	5.16656	4.35055	4.14357	0.0417929	0.306889
ENSMUSG00000056687	100036768	Gm11696	chr11:109243661-109254480	0.618035	3.3693	3.81909	3.58245	4.15065	0.0416185	0.306889
ENSMUSG00000070730	67809	Rmdn3	chr2:118967482-118987515	-0.880029	3.35914	2.36811	3.71682	4.15841	0.0414282	0.306889
ENSMUSG00000085148	100042498	Mir22hg	chr11:75352365-75357502	0.826066	4.73048	5.24597	4.89095	4.1434	0.0417971	0.306889
ENSMUSG00000021785	59007	Ngly1	chr14:6157837-6220483	0.52317	6.53993	6.91384	6.36883	4.14131	0.0418489	0.306892
ENSMUSG00000027620	170791	Rbm39	chr2:155989159-156022158	0.490502	7.89887	8.26035	8.09967	4.14009	0.041879	0.306897
ENSMUSG00000020611	14674	Gna13	chr11:109253657-109292195	0.604293	6.32904	6.75383	6.47416	4.13616	0.0419762	0.307393
ENSMUSG00000032420	23959	Nt5e	chr9:88209250-88254145	-0.916	6.19859	5.18066	5.19294	4.13186	0.0420831	0.30796
ENSMUSG00000026708	70454	Cenpl	chr1:160898283-160914294	-0.552038	5.16211	4.65196	5.24989	4.13063	0.0421136	0.307967
ENSMUSG00000018143	17135	Mafk	chr5:139777268-139788408	0.727403	6.16269	6.63433	6.34419	4.12505	0.0422528	0.308348
ENSMUSG00000030342	12527	Cd9	chr6:125437229-125471754	-0.588452	9.51342	9.00191	9.31013	4.12614	0.0422256	0.308348
ENSMUSG00000042570	70427	Mier2	chr10:79376079-79391033	-0.990464	2.44382	1.56953	2.18004	4.12498	0.0422545	0.308348
ENSMUSG00000025040	72018	Fundc1	chrX:17422803-17438564	-0.527445	5.0274	4.58625	4.87087	4.1186	0.0424142	0.309118
ENSMUSG00000035021	217578	Baz1a	chr12:54939774-55061133	0.530731	5.90959	6.30939	6.9404	4.1184	0.0424192	0.309118
ENSMUSG00000053769	217779	Lysmd1	chr3:95041399-95046829	0.772126	3.1503	3.68396	3.09505	4.11537	0.0424953	0.309456
ENSMUSG00000006127	19062	Inpp5k	chr11:75521814-75539697	0.641606	7.50556	7.91492	7.33709	4.11215	0.0425762	0.30976
ENSMUSG00000067787	53619	Blcap	chr2:157398282-157413194	0.689418	5.35702	5.87557	5.37509	4.11134	0.0425967	0.30976
ENSMUSG00000085072	NA	Ict1os	chr11:115297412-115299140	-0.857621	2.85802	2.00352	2.99658	4.11016	0.0426262	0.30976
ENSMUSG00000030374	97387	Strn4	chr7:16549814-16574856	0.522065	6.33415	6.69176	6.4835	4.1053	0.0427489	0.310436
ENSMUSG00000027602	66734	Map1lc3a	chr2:155118217-155119993	-0.685065	4.2308	3.66417	4.34439	4.10047	0.0428713	0.311108
ENSMUSG00000024169	106633	Ift140	chr17:25235059-25318469	-0.710747	4.15223	3.5413	3.7117	4.09713	0.0429562	0.311291
ENSMUSG00000038893	215512	Fam117a	chr11:95227844-95272698	-0.545222	5.02929	4.56641	4.57389	4.09778	0.0429396	0.311291
ENSMUSG00000026718	20844	Stam	chr2:14078909-14154445	0.571979	4.46492	4.87415	4.75752	4.09062	0.0431217	0.311624
ENSMUSG00000029103	16976	Lrpap1	chr5:35248845-35263110	-0.497265	6.14494	5.71924	6.02848	4.09195	0.0430878	0.311624
ENSMUSG00000034973	320615	Dop1a	chr9:86349207-86437976	0.819174	3.79833	4.38371	4.31066	4.09317	0.0430569	0.311624
ENSMUSG00000053819	108058	Camk2d	chr3:126389951-126639975	-0.631417	3.80727	3.27835	4.29485	4.09158	0.0430974	0.311624
ENSMUSG00000037876	108829	Jmjd1c	chr10:66931904-67092105	0.730637	5.49577	5.94584	5.63032	4.08807	0.043187	0.311879
ENSMUSG00000002055	54141	Spag5	chr11:78192355-78213283	-0.773235	5.74807	4.832	5.86059	4.0853	0.0432579	0.312175
ENSMUSG00000031996	11804	Aplp2	chr9:31060853-31123111	-0.546386	6.71996	6.26799	6.22185	4.07805	0.0434438	0.313083
ENSMUSG00000101674	NA	4930444A19Rik	chr1:54720888-54806683	0.946877	4.31335	4.86926	4.29842	4.07824	0.043439	0.313083
ENSMUSG00000020608	67241	Smc6	chr12:11315887-11369786	-0.623471	5.22822	4.61038	5.46582	4.07372	0.0435552	0.313368
ENSMUSG00000038866	227449	Zcchc2	chr1:105918136-105961804	0.957242	4.9598	5.55289	5.54679	4.07302	0.0435733	0.313368
ENSMUSG00000097899	100047133	Gm16894	chr1:40115388-40125011	0.831262	3.2946	3.81499	3.65059	4.07431	0.0435402	0.313368
ENSMUSG00000035569	77087	Ankrd11	chr8:123610561-123769016	0.70034	7.25002	7.70089	7.36202	4.07124	0.0436193	0.313418
ENSMUSG00000056718	791411	Gm13199	chr2:5866891-5867745	-1.09445	2.72352	1.52185	3.28424	4.07042	0.0436405	0.313418
ENSMUSG00000035365	75317	Parpbp	chr10:87927294-87982803	-1.0699	3.55299	2.11079	3.82848	4.06483	0.0437851	0.314241
ENSMUSG00000018698	16869	Lhx1	chr11:84409110-84416361	1.17812	3.87877	4.72129	3.76719	4.05585	0.0440184	0.315484
ENSMUSG00000057729	19152	Prtn3	chr10:79710310-79719008	1.22648	6.67029	7.02957	8.49666	4.05583	0.044019	0.315484
ENSMUSG00000000157	16415	Itgb2l	chr16:96223488-96244819	-0.634016	9.76644	9.25544	9.34151	4.04255	0.0443667	0.316887
ENSMUSG00000010517	14084	Faf1	chr4:109533785-109821157	-0.504774	5.80928	5.37343	6.01964	4.04344	0.0443434	0.316887
ENSMUSG00000020534	20425	Shmt1	chr11:60678930-60702544	1.09863	2.55599	2.98707	4.63402	4.04458	0.0443133	0.316887
ENSMUSG00000029570	16848	Lfng	chr5:140593075-140601300	0.664618	5.62798	6.05017	5.37008	4.04624	0.0442697	0.316887
ENSMUSG00000034641	217305	Cd300ld	chr11:114873100-114880748	0.817559	8.49178	9.09118	8.23061	4.04474	0.0443092	0.316887
ENSMUSG00000027351	114715	Spred1	chr2:116951855-117012760	-0.720558	2.60409	1.92176	3.18607	4.0366	0.0445234	0.317789
ENSMUSG00000048327	70466	Ckap2l	chr2:129110130-129139132	-0.825585	5.78692	4.81064	5.89659	4.03113	0.044668	0.318603
ENSMUSG00000049775	19241	Tmsb4x	chrX:165990089-165992311	-0.625035	12.9493	12.3861	12.6503	4.02887	0.0447278	0.318812
ENSMUSG00000050144	229517	Slc25a44	chr3:88317805-88332446	0.65587	5.41968	5.84199	5.36111	4.02576	0.0448103	0.319182
ENSMUSG00000074238	211556	Ap1ar	chr3:127600656-127631172	-0.754994	3.93288	3.21773	3.99756	4.02173	0.0449175	0.319727
ENSMUSG00000009630	19053	Ppp2cb	chr8:34089653-34109469	0.490882	6.6128	6.95752	6.98013	4.02026	0.0449567	0.319787
ENSMUSG00000053684	270802	BC048403	chr10:121575842-121588783	0.769575	2.74311	3.25559	2.69567	4.01741	0.0450328	0.320111
ENSMUSG00000001376	73288	Vps50	chr6:3498382-3603531	-0.790573	3.72583	2.92371	3.6726	4.01348	0.0451378	0.320144
ENSMUSG00000026696	53330	Vamp4	chr1:162398084-162426653	-0.494267	5.55382	5.13045	5.40889	4.01134	0.0451953	0.320144
ENSMUSG00000027883	76123	Gpsm2	chr3:108585954-108629625	-0.752622	5.05319	4.21978	5.15714	4.00956	0.0452431	0.320144
ENSMUSG00000034022	94230	Cpsf1	chr15:76480003-76491791	-0.532082	5.84786	5.40499	5.81683	4.00921	0.0452524	0.320144
ENSMUSG00000035697	70719	Arhgap45	chr10:79852487-79867306	0.676378	9.82498	10.2594	9.72542	4.01034	0.0452219	0.320144
ENSMUSG00000052656	22644	Rnf103	chr6:71470878-71487865	0.623407	4.94617	5.38538	4.83262	4.0114	0.0451935	0.320144
ENSMUSG00000060216	216869	Arrb2	chr11:70323461-70331654	0.555171	8.7648	9.17094	8.93349	4.01512	0.0450941	0.320144
ENSMUSG00000000686	67477	Abhd15	chr11:77405947-77429433	0.637648	6.0114	6.41426	5.57957	3.99574	0.0456154	0.320557
ENSMUSG00000001999	109778	Blvra	chr2:126912585-126939004	-0.913979	4.54275	3.49579	4.50211	4.00208	0.0454443	0.320557
ENSMUSG00000019214	214901	Chtf18	chr17:25937900-25946393	-0.755836	4.32607	3.5545	4.3262	4.00463	0.0453755	0.320557
ENSMUSG00000033170	105844	Card10	chr15:78659338-78687242	0.792106	5.87109	6.39914	5.79586	4.00283	0.045424	0.320557
ENSMUSG00000033253	230676	Szt2	chr4:118219940-118266470	0.821718	2.73085	3.33167	3.0999	4.00052	0.0454861	0.320557
ENSMUSG00000038872	11906	Zfhx3	chr8:108669276-109688262	1.04004	3.16768	3.86398	3.50377	4.00158	0.0454576	0.320557
ENSMUSG00000042705	69456	Commd10	chr18:47091883-47367351	-0.816886	3.48072	2.71497	3.6233	3.99563	0.0456183	0.320557
ENSMUSG00000043061	211986	Tmem18	chr12:30634425-30641214	0.566037	3.65529	4.0744	4.40209	3.9979	0.045557	0.320557
ENSMUSG00000048285	319710	Frmd6	chr12:70872288-70949008	0.860813	1.58804	2.30601	2.42592	3.99889	0.0455304	0.320557
ENSMUSG00000086949	NA	Gm13066	chr4:149650077-149652247	0.930465	2.60052	3.20516	2.64216	3.99758	0.0455657	0.320557
ENSMUSG00000028683	108067	Eif2b3	chr4:116876599-116944503	0.944523	1.88167	2.41019	3.79636	3.9921	0.0457139	0.321013
ENSMUSG00000057363	67883	Uxs1	chr1:43786126-43866960	-0.605398	4.34831	3.82884	4.11135	3.99082	0.0457488	0.321042
ENSMUSG00000035392	227801	Dennd1a	chr2:37689003-38177402	-0.796272	3.95004	3.25444	3.48631	3.98941	0.0457871	0.321095
ENSMUSG00000017679	76080	Ttpal	chr2:163444234-163460933	0.587011	4.937	5.33336	5.14612	3.97796	0.0460995	0.322202
ENSMUSG00000025260	15108	Hsd17b10	chrX:150784841-150787438	-0.573469	5.90481	5.37251	5.99303	3.97821	0.0460925	0.322202
ENSMUSG00000026456	72017	Cyb5r1	chr1:134333297-134339478	0.506436	6.62578	6.97702	6.29001	3.98132	0.0460076	0.322202
ENSMUSG00000045763	70350	Basp1	chr15:25363363-25413850	-1.11212	4.86162	3.7815	4.9042	3.97913	0.0460674	0.322202
ENSMUSG00000117725	NA	Gm50240	chr17:30795274-30801568	0.918631	1.96627	2.55287	2.57274	3.9808	0.0460218	0.322202
ENSMUSG00000020638	22169	Cmpk2	chr12:26519203-26529836	0.871142	7.51461	8.15778	8.47329	3.97128	0.0462826	0.323117
ENSMUSG00000096515	NA	Igkv14-100	chr6:68495996-68496461	3.26662	-2.23819	-0.680359	1.67959	3.97092	0.0462924	0.323117
ENSMUSG00000000579	100040563	Dynlt1c	chr17:6869070-6877173	-0.562788	4.83584	4.33898	4.32076	3.96442	0.0464716	0.324035
ENSMUSG00000022961	20658	Son	chr16:91444394-91476109	0.68669	7.45441	7.86674	7.68016	3.96389	0.0464861	0.324035
ENSMUSG00000003660	320632	Snrnp200	chr2:127050306-127082371	0.679606	6.27454	6.73663	6.63695	3.9618	0.0465439	0.324222
ENSMUSG00000004568	102098	Arhgef18	chr8:3403415-3506601	0.742755	6.48281	6.92302	6.33308	3.9583	0.0466407	0.324679
ENSMUSG00000027642	20014	Rpn2	chr2:157120937-157168239	-0.643232	7.05933	6.39673	7.13342	3.95682	0.0466819	0.324749
ENSMUSG00000044934	238673	Zfp367	chr13:64280832-64301016	-0.841913	3.61218	2.70087	3.49844	3.95493	0.0467343	0.324897
ENSMUSG00000025995	73674	Wdr75	chr1:45834326-45862779	0.947157	2.23146	2.71149	4.30329	3.95231	0.046807	0.325186
ENSMUSG00000024736	98170	Tmem132a	chr19:10835186-10847304	1.02113	2.56003	3.2568	2.88243	3.95008	0.0468693	0.325401
ENSMUSG00000002204	16541	Napsa	chr7:44221804-44236286	-0.490432	8.17741	7.74104	8.21421	3.94852	0.0469126	0.325408
ENSMUSG00000015027	50917	Galns	chr8:123304981-123338202	-0.469876	6.42214	6.01664	6.16584	3.9478	0.0469327	0.325408
ENSMUSG00000002015	27061	Bcap31	chrX:72729784-72759781	-0.57044	7.45193	6.93757	7.40402	3.94351	0.0470524	0.325805
ENSMUSG00000074622	16658	Mafb	chr2:160205623-160208985	-1.07261	2.07671	0.995701	2.91608	3.94358	0.0470504	0.325805
ENSMUSG00000110774	NA	Gm39318	chr9:35099959-35105113	0.679727	5.52055	5.97484	5.6734	3.93942	0.0471669	0.326381
ENSMUSG00000031820	68251	Babam1	chr8:71849505-71857263	-0.57089	5.2073	4.65513	5.21162	3.93536	0.0472809	0.326953
ENSMUSG00000030748	16190	Il4ra	chr7:125151292-125178646	0.739264	7.5325	7.98995	8.97724	3.93395	0.0473206	0.327011
ENSMUSG00000025059	14933	Gk	chrX:84745543-84820425	0.805952	5.66788	6.49334	6.70794	3.93008	0.0474296	0.327547
ENSMUSG00000031792	101985	Usb1	chr8:96058912-96074135	0.495882	5.96299	6.32056	6.5094	3.92514	0.0475692	0.328294
ENSMUSG00000041623	276852	D11Wsu47e	chr11:113575238-113585473	0.535493	4.08627	4.47469	4.49932	3.91875	0.0477503	0.329325
ENSMUSG00000000804	237898	Usp32	chr11:84875268-85030987	0.742301	5.65121	6.11981	5.4814	3.91575	0.0478356	0.32937
ENSMUSG00000015133	233328	Lrrk1	chr7:65876660-66038098	-0.788094	3.66594	3.06349	3.42164	3.91216	0.047938	0.32937
ENSMUSG00000019433	67903	Gipc1	chr8:84379306-84391323	-0.567954	5.39862	4.87057	5.48957	3.91111	0.0479678	0.32937
ENSMUSG00000019864	170728	Rtn4ip1	chr10:43777803-43833197	-0.712302	3.5566	2.93885	3.46723	3.91076	0.0479779	0.32937
ENSMUSG00000020653	194655	Klf11	chr12:24701273-24712788	0.718874	4.60251	5.08673	4.6146	3.91207	0.0479404	0.32937
ENSMUSG00000022010	21807	Tsc22d1	chr14:76652401-76745205	0.876924	3.15902	3.88959	3.74223	3.91262	0.0479247	0.32937
ENSMUSG00000025648	270198	Pfkfb4	chr9:108820846-108861296	0.675587	8.60673	9.0671	8.64196	3.91331	0.0479052	0.32937
ENSMUSG00000024855	107975	Pacs1	chr19:5183186-5323147	0.805478	7.72192	8.22738	7.51149	3.90933	0.0480188	0.329434
ENSMUSG00000024137	13560	E4f1	chr17:24662752-24689287	0.597831	5.54432	5.96621	5.61284	3.89932	0.0483057	0.330533
ENSMUSG00000027002	50884	Nckap1	chr2:80330856-80411724	1.1636	1.16514	2.27059	1.9299	3.90014	0.048282	0.330533
ENSMUSG00000032086	23821	Bace1	chr9:45749878-45775697	0.672825	3.9267	4.43436	4.03078	3.90079	0.0482635	0.330533
ENSMUSG00000052837	16477	Junb	chr8:85701113-85705347	0.792432	10.9931	11.4949	11.0124	3.8996	0.0482975	0.330533
ENSMUSG00000001642	11677	Akr1b3	chr6:34279369-34294413	-0.93606	5.32797	4.25644	5.34227	3.89559	0.048413	0.330809
ENSMUSG00000004609	12489	Cd33	chr7:43173640-43193852	0.814147	9.31676	9.81907	9.4917	3.89358	0.048471	0.330809
ENSMUSG00000037628	72391	Cdkn3	chr14:46997998-47009126	-0.898821	4.71495	3.62406	5.43619	3.89351	0.0484729	0.330809
ENSMUSG00000042599	338523	Kdm7a	chr6:39113557-39183723	0.702981	7.88283	8.30679	8.17929	3.89442	0.0484469	0.330809
ENSMUSG00000054874	104401	Pcnx3	chr19:5714663-5738936	0.761675	4.32057	4.84295	4.41895	3.89162	0.0485277	0.330966
ENSMUSG00000045576	229681	St7l	chr3:104771321-104837380	0.45534	5.75096	6.08306	5.90318	3.88888	0.0486069	0.33129
ENSMUSG00000000976	217026	Heatr6	chr11:83644522-83674580	0.593322	4.87538	5.32132	5.36706	3.88489	0.0487225	0.33186
ENSMUSG00000011158	72308	Brf1	chr12:112923705-112964324	-0.520641	5.64182	5.17953	5.25433	3.87562	0.0489923	0.333263
ENSMUSG00000085890	NA	Tnfsf13os	chr11:69572964-69581967	-1.07936	3.31299	2.01604	3.13391	3.87665	0.0489621	0.333263
ENSMUSG00000019951	75089	Uhrf1bp1l	chr10:89580853-89655733	0.65205	6.77262	7.20851	6.96226	3.86962	0.0491677	0.334238
ENSMUSG00000000902	20587	Smarcb1	chr10:75732603-75757451	-0.598291	5.03434	4.43436	5.22087	3.85577	0.0495753	0.334741
ENSMUSG00000001829	20480	Clpb	chr7:101312840-101444713	-0.80197	3.88742	3.05613	3.84245	3.85212	0.0496831	0.334741
ENSMUSG00000005078	104771	Jkamp	chr12:72132363-72148235	-0.631337	4.91071	4.38183	4.70779	3.86141	0.0494089	0.334741
ENSMUSG00000008855	15184	Hdac5	chr11:102085258-102120992	0.728215	5.97786	6.40715	5.71553	3.84752	0.0498195	0.334741
ENSMUSG00000011884	56356	Gltp	chr5:114807459-114829045	-0.473341	7.08716	6.67621	6.62684	3.84933	0.0497658	0.334741
ENSMUSG00000015889	16993	Lta4h	chr10:93289273-93320737	-0.521317	9.09373	8.61862	9.16736	3.84814	0.0498013	0.334741
ENSMUSG00000018449	69723	Rpain	chr11:70861039-70868659	0.498397	4.5798	4.93728	5.11997	3.85339	0.0496454	0.334741
ENSMUSG00000022414	66513	Tab1	chr15:80017328-80045908	0.568103	4.09854	4.53138	4.40054	3.85634	0.0495583	0.334741
ENSMUSG00000028741	69902	Mrto4	chr4:139074746-139079887	0.698037	3.87832	4.37363	5.07078	3.85578	0.0495748	0.334741
ENSMUSG00000028744	212555	Slc66a1	chr4:139021340-139038019	0.660797	3.48598	3.94778	3.64941	3.86467	0.0493128	0.334741
ENSMUSG00000034327	105440	Kctd9	chr14:67953386-67979759	-0.589592	3.5842	3.0968	3.67778	3.85752	0.0495236	0.334741
ENSMUSG00000038811	14710	Gngt2	chr11:95728042-95736560	-0.803674	3.75275	3.06775	3.26049	3.85338	0.0496458	0.334741
ENSMUSG00000043424	100042807	Eif3j2	chr18:43608483-43610861	-1.25092	1.86861	0.575967	2.30097	3.86285	0.0493665	0.334741
ENSMUSG00000047793	208777	Sned1	chr1:93163563-93228787	1.09682	2.47214	3.24035	2.90664	3.8631	0.0493591	0.334741
ENSMUSG00000052435	110794	Cebpe	chr14:54947817-54949631	-0.722028	6.81155	6.07495	6.63015	3.8479	0.0498084	0.334741
ENSMUSG00000059742	170738	Kcnh7	chr2:62523758-63014631	-0.626955	3.5171	2.89721	4.34794	3.85642	0.0495561	0.334741
ENSMUSG00000070394	69186	Tmem256	chr11:69729340-69730444	-0.989989	4.58051	3.36077	5.19102	3.85368	0.0496369	0.334741
ENSMUSG00000097412	66263	1810014B01Rik	chr10:86521389-86530670	-0.644307	6.57673	5.88738	6.74777	3.84925	0.0497682	0.334741
ENSMUSG00000022515	72615	Anks3	chr16:4759300-4782069	0.573317	5.51946	5.88861	5.49617	3.84506	0.0498927	0.33494
ENSMUSG00000053581	100494	Zfand2a	chr5:139456966-139470304	0.654538	3.70057	4.15133	4.26351	3.84437	0.0499134	0.33494
ENSMUSG00000025037	17161	Maoa	chrX:16485937-16554057	1.77827	-0.654269	0.580262	1.92526	3.84324	0.049947	0.33495
ENSMUSG00000070939	73122	Tgfbrap1	chr1:43086360-43137797	0.620019	3.84727	4.27312	4.01977	3.84007	0.0500415	0.335368
ENSMUSG00000033624	319518	Pdpr	chr8:111821262-111863706	0.801756	3.17219	3.74081	3.1616	3.83845	0.0500899	0.335477
ENSMUSG00000055541	52855	Lair1	chr7:4006401-4066203	-0.700895	4.93069	4.24483	5.10296	3.83703	0.0501323	0.335545
ENSMUSG00000046897	68744	Zfp740	chr15:102111684-102124041	0.634873	6.69021	7.08076	6.44674	3.83501	0.0501928	0.335735
ENSMUSG00000048440	70101	Cyp4f16	chr17:32755532-32770772	-0.690872	4.214	3.56878	4.11138	3.83306	0.0502511	0.335802
ENSMUSG00000056071	20202	S100a9	chr3:90599939-90603028	-0.49781	14.8658	14.4384	14.8857	3.83252	0.0502673	0.335802
ENSMUSG00000028328	21916	Tmod1	chr4:46038935-46116032	-0.55158	3.96522	3.49002	3.88623	3.83026	0.0503351	0.33604
ENSMUSG00000003355	66120	Fkbp11	chr15:98622247-98626079	1.41681	-0.663396	0.366539	1.56111	3.82536	0.0504826	0.336663
ENSMUSG00000040710	20452	St8sia4	chr1:95515407-95595296	-0.587139	6.94461	6.39862	6.04062	3.82416	0.0505187	0.336663
ENSMUSG00000066684	170741	Pilrb1	chr5:137850409-137856368	0.499676	7.39886	7.75944	7.5007	3.82394	0.0505253	0.336663
ENSMUSG00000003119	69131	Cdk12	chr11:98093885-98169330	0.758807	3.53693	4.05836	3.78732	3.8216	0.050596	0.336704
ENSMUSG00000041949	272538	Tango6	chr8:107409700-107578071	-0.612037	4.06825	3.56189	3.72295	3.82173	0.050592	0.336704
ENSMUSG00000027187	12359	Cat	chr2:103284194-103315505	-0.569292	5.33678	4.80851	4.89687	3.81825	0.0506973	0.337163
ENSMUSG00000037847	225994	Nmrk1	chr19:18609314-18629792	0.633318	4.08553	4.50273	4.04867	3.81516	0.0507908	0.33757
ENSMUSG00000019773	67141	Fbxo5	chr10:5749160-5755600	-0.837291	4.92248	3.89546	5.11501	3.81194	0.0508884	0.337595
ENSMUSG00000022750	224023	Klhl22	chr16:17577482-17611246	0.822352	2.54846	3.01378	3.2208	3.81233	0.0508767	0.337595
ENSMUSG00000090192	NA	Gm16556	chr6:122537003-122547808	0.638805	5.63632	6.06156	5.20764	3.81183	0.0508918	0.337595
ENSMUSG00000066894	231668	Vsig10	chr5:117457148-117493070	0.827058	2.7642	3.30495	2.70725	3.80948	0.0509632	0.337854
ENSMUSG00000042426	218629	Dhx29	chr13:113063988-113105966	0.525606	3.95843	4.35301	4.58375	3.80256	0.0511744	0.339039
ENSMUSG00000024666	72982	Tmem138	chr19:10547842-10554726	-0.604951	3.36262	2.80467	3.71843	3.80093	0.0512241	0.339152
ENSMUSG00000028771	19248	Ptpn12	chr5:21191643-21260909	0.601044	5.3118	5.71178	5.50947	3.79771	0.0513227	0.33959
ENSMUSG00000025280	218832	Polr3a	chr14:24498764-24537126	0.688529	2.86106	3.39063	3.47162	3.79377	0.0514435	0.340173
ENSMUSG00000021770	67630	Samd8	chr14:21800599-21848794	0.601827	5.26679	5.6514	5.29802	3.79008	0.0515573	0.34041
ENSMUSG00000035783	11475	Acta2	chr19:34218490-34232990	-0.831545	5.58254	4.78509	4.63925	3.79031	0.0515502	0.34041
ENSMUSG00000094872	NA	Igkv9-120	chr6:68026967-68027440	1.61802	1.02719	2.12587	2.99203	3.78943	0.0515773	0.34041
ENSMUSG00000021986	72125	Amer2	chr14:60610708-60625646	0.707726	5.27561	5.74118	5.14777	3.78382	0.0517504	0.340668
ENSMUSG00000027540	19246	Ptpn1	chr2:167773977-167821305	0.655492	8.2836	8.70163	8.51308	3.78582	0.0516885	0.340668
ENSMUSG00000036333	77480	Kidins220	chr12:25024924-25113151	0.734296	5.87262	6.31751	6.03588	3.78287	0.0517796	0.340668
ENSMUSG00000041264	231915	Uspl1	chr5:149121160-149152244	0.441107	5.18154	5.50412	5.6117	3.78394	0.0517468	0.340668
ENSMUSG00000068732	67495	Tmem167b	chr3:108463741-108469782	0.560077	5.28946	5.66862	5.45532	3.78501	0.0517137	0.340668
ENSMUSG00000001100	67811	Poldip2	chr11:78403019-78413562	0.599365	4.74338	5.1388	5.39913	3.77184	0.0521222	0.341778
ENSMUSG00000022201	22763	Zfr	chr15:12117917-12185769	0.497866	5.5153	5.84495	5.83743	3.77111	0.0521451	0.341778
ENSMUSG00000023345	70235	Poc1a	chr9:106158260-106227720	-0.729082	4.09365	3.29989	4.26527	3.77113	0.0521443	0.341778
ENSMUSG00000026179	56695	Pnkd	chr1:74324089-74392853	-0.697586	3.42102	2.82315	2.895	3.77402	0.0520543	0.341778
ENSMUSG00000029004	69188	Kmt2e	chr5:23639439-23709233	0.646056	6.76681	7.17259	6.74497	3.77118	0.0521427	0.341778
ENSMUSG00000029414	208628	Kntc1	chr5:123887779-123959656	-0.760116	4.18212	3.4396	4.59356	3.77448	0.05204	0.341778
ENSMUSG00000006289	66246	Osgep	chr14:51143935-51162350	-0.883261	4.95382	4.00482	4.85108	3.76994	0.0521815	0.341802
ENSMUSG00000018697	56321	Aatf	chr11:84313681-84404348	0.585315	3.78004	4.19974	4.3073	3.76764	0.0522534	0.342058
ENSMUSG00000084835	NA	Gm12352	chr11:98328863-98329872	-0.584465	5.4751	4.95514	5.32365	3.76591	0.0523075	0.342197
ENSMUSG00000019792	73681	Trmt11	chr10:30410221-30476745	-1.19484	2.29461	0.748056	2.73048	3.76117	0.0524558	0.342308
ENSMUSG00000034640	99929	Tiparp	chr3:65435831-65462939	0.656741	6.60338	7.0244	6.92918	3.76124	0.0524536	0.342308
ENSMUSG00000040151	23908	Hs2st1	chr3:144135467-144275942	-0.856877	2.82895	2.13335	2.58057	3.76166	0.0524406	0.342308
ENSMUSG00000074569	654821	Gcnt7	chr2:172292233-172300516	1.26292	1.60999	2.04897	2.11739	3.7637	0.0523765	0.342308
ENSMUSG00000006442	20810	Srm	chr4:148675960-148679450	1.05224	3.30985	3.60184	5.73694	3.75427	0.0526728	0.342424
ENSMUSG00000017716	11799	Birc5	chr11:117740077-117746569	-0.937372	6.57932	5.3567	6.88339	3.75162	0.0527564	0.342424
ENSMUSG00000017929	56336	B4galt5	chr2:167140364-167191103	-0.568744	4.57514	4.06137	4.42075	3.75088	0.0527796	0.342424
ENSMUSG00000022558	223658	Mroh1	chr15:76264461-76337238	0.75565	5.65982	6.07237	5.77651	3.75177	0.0527516	0.342424
ENSMUSG00000026039	68549	Sgo2a	chr1:58035130-58065058	-0.889384	4.19401	3.06705	4.19912	3.74955	0.0528219	0.342424
ENSMUSG00000036109	171170	Mbnl3	chrX:50206146-50295409	-0.63418	3.79122	3.22874	3.7718	3.75729	0.0525777	0.342424
ENSMUSG00000044465	74349	Fam160a2	chr7:105020418-105049261	0.677587	7.69976	8.1271	7.64444	3.75574	0.0526265	0.342424
ENSMUSG00000051615	76108	Rap2a	chr14:120715856-120744606	-0.517593	5.97129	5.50056	5.36919	3.75619	0.0526122	0.342424
ENSMUSG00000068267	12616	Cenpb	chr2:131017102-131021987	0.560563	3.23697	3.65994	3.90653	3.75832	0.0525455	0.342424
ENSMUSG00000079427	100039707	Mthfsl	chr9:88570655-88602349	-0.549385	5.2976	4.81513	4.88194	3.74914	0.0528347	0.342424
ENSMUSG00002075420	NA		chr14:61880820-61880904	-0.784614	3.54665	2.82005	2.71819	3.75287	0.0527169	0.342424
ENSMUSG00000012483	68240	Rpa3	chr6:8255936-8259173	-0.942186	3.79952	2.74743	4.12275	3.74398	0.052998	0.342843
ENSMUSG00000056167	78893	Cnot10	chr9:114414946-114469252	0.493561	4.57045	4.93215	4.90365	3.74565	0.0529452	0.342843
ENSMUSG00000093483	613254	AA465934	chr11:83182525-83185458	-1.26685	2.12924	0.890083	2.28724	3.74464	0.0529772	0.342843
ENSMUSG00000029649	66537	Pomp	chr5:147797271-147813266	-0.577399	6.4767	5.9566	6.5487	3.74154	0.0530754	0.343131
ENSMUSG00000040918	116914	Slc19a2	chr1:164076615-164092954	0.792526	2.48959	3.09231	3.11876	3.73901	0.053156	0.343439
ENSMUSG00000025350	19682	Rdh5	chr10:128749462-128758757	1.09869	1.6185	2.41447	1.81561	3.73424	0.053308	0.344208
ENSMUSG00000036833	241274	Pnpla7	chr2:24866045-24944069	0.745606	7.84127	8.31331	7.6359	3.73252	0.0533627	0.344348
ENSMUSG00000022474	29858	Pmm1	chr15:81835309-81845131	0.85815	1.87777	2.46036	2.43445	3.72943	0.0534615	0.344772
ENSMUSG00000073412	16988	Lst1	chr17:35404071-35407415	-0.540391	6.62391	6.12366	6.04826	3.7227	0.0536775	0.345951
ENSMUSG00000022514	16180	Il1rap	chr16:26400454-26548867	0.753505	5.79844	6.34763	7.66991	3.71959	0.0537777	0.346058
ENSMUSG00000030225	232449	Dera	chr6:137731544-137834338	-0.697718	5.33406	4.60266	5.52261	3.72096	0.0537334	0.346058
ENSMUSG00000030861	66885	Acadsb	chr7:131012330-131050673	-0.483704	5.49478	5.06017	5.37924	3.71806	0.0538269	0.346058
ENSMUSG00000039477	231861	Tnrc18	chr5:142710416-142803417	0.832651	5.30017	5.80254	5.40513	3.71832	0.0538186	0.346058
ENSMUSG00000069917	110257	Hba-a2	chr11:32246489-32247298	-1.26471	3.26001	1.87909	4.57049	3.7146	0.0539386	0.346563
ENSMUSG00000021670	15357	Hmgcr	chr13:96785475-96807444	-0.513822	5.95031	5.53592	5.99874	3.70964	0.054099	0.346739
ENSMUSG00000027951	56417	Adar	chr3:89622329-89660753	0.736201	6.65056	7.18692	7.44014	3.71198	0.0540231	0.346739
ENSMUSG00000034518	70823	Hmgxb4	chr8:75719984-75758606	-0.583184	3.80407	3.28434	3.80247	3.71097	0.0540561	0.346739
ENSMUSG00000058799	53605	Nap1l1	chr10:111309084-111334011	-0.764339	5.87871	5.06539	5.99404	3.70964	0.054099	0.346739
ENSMUSG00000056536	27392	Pign	chr1:105446147-105591402	0.559671	4.18382	4.58706	4.91602	3.70836	0.0541406	0.346792
ENSMUSG00000040652	18247	Oaz2	chr9:65575283-65597582	0.484268	6.98998	7.33436	6.95301	3.70683	0.0541901	0.346897
ENSMUSG00000020048	22027	Hsp90b1	chr10:86526073-86541373	-0.65043	7.63443	6.93663	7.79556	3.69358	0.0546221	0.347741
ENSMUSG00000022033	52033	Pbk	chr14:66043286-66055271	-0.9638	5.77254	4.48447	6.35974	3.70114	0.0543753	0.347741
ENSMUSG00000022895	23872	Ets2	chr16:95502942-95522095	1.02127	6.437	6.95337	6.88307	3.6958	0.0545496	0.347741
ENSMUSG00000027195	56348	Hsd17b12	chr2:93863034-93988309	-0.840701	4.58834	3.54382	5.24518	3.69371	0.0546181	0.347741
ENSMUSG00000028859	12986	Csf3r	chr4:125918343-125938233	0.830474	11.0429	11.5686	10.9434	3.6949	0.0545791	0.347741
ENSMUSG00000034867	245886	Ankrd27	chr7:35285669-35338651	0.487198	5.19137	5.53902	5.40936	3.69573	0.0545519	0.347741
ENSMUSG00000036644	76795	Tbc1d9b	chr11:50022223-50063612	0.61613	5.85363	6.29401	6.10453	3.69404	0.0546071	0.347741
ENSMUSG00000040472	56187	Rabggta	chr14:55952873-55959720	0.541961	5.31891	5.69972	5.58502	3.69712	0.0545064	0.347741
ENSMUSG00000078653	68107	Cntd1	chr11:101169838-101187143	0.480745	6.64415	6.99154	6.8092	3.69867	0.0544558	0.347741
ENSMUSG00000057691	69228	Zfp746	chr6:48039329-48063527	0.598805	5.46948	5.84864	5.3421	3.69185	0.0546788	0.34789
ENSMUSG00000008226	74616	Scrn3	chr2:73142945-73168162	-0.630489	3.91383	3.35769	3.65369	3.68778	0.0548126	0.348528
ENSMUSG00000037410	67016	Tbc1d2b	chr9:90084080-90152857	0.688067	7.06945	7.49049	7.2133	3.68391	0.05494	0.349125
ENSMUSG00000001844	72881	Zdhhc4	chr5:143302244-143315011	0.481203	4.83426	5.178	5.01607	3.67369	0.0552778	0.34968
ENSMUSG00000023908	268930	Pkmyt1	chr17:23945310-23955709	-0.745655	5.17816	4.27446	5.18492	3.6737	0.0552774	0.34968
ENSMUSG00000031168	13595	Ebp	chrX:8051568-8059751	-0.48481	5.62215	5.195	5.57488	3.67371	0.0552769	0.34968
ENSMUSG00000031451	14456	Gas6	chr8:13515374-13544490	1.51372	1.6899	3.28384	2.82868	3.67315	0.0552955	0.34968
ENSMUSG00000038005	72612	Hpf1	chr8:61343452-61361705	-0.76501	4.68294	3.8219	5.0919	3.67654	0.0551832	0.34968
ENSMUSG00000041075	14369	Fzd7	chr1:59521583-59526114	-1.04998	1.59895	0.897606	1.85545	3.67865	0.0551135	0.34968
ENSMUSG00000042207	75605	Kdm5b	chr1:134487909-134563023	0.726621	6.23526	6.66091	6.16068	3.67359	0.0552812	0.34968
ENSMUSG00000061353	20315	Cxcl12	chr6:117145496-117158328	1.02194	5.14615	5.81695	5.60806	3.67584	0.0552065	0.34968
ENSMUSG00000022808	69150	Snx4	chr16:33071812-33120639	0.474094	6.96543	7.29379	6.95774	3.67179	0.0553407	0.349753
ENSMUSG00000001366	71538	Fbxo9	chr9:77988781-78016347	0.453071	5.95757	6.28636	6.01067	3.66614	0.0555285	0.350728
ENSMUSG00000009035	223693	Tmem184b	chr15:79244884-79287769	0.758187	6.66174	7.13071	6.6699	3.66082	0.0557061	0.351302
ENSMUSG00000023055	67488	Calcoco1	chr15:102615212-102630613	0.717037	4.78347	5.23577	4.50113	3.66039	0.0557205	0.351302
ENSMUSG00000074677	100038947	Sirpb1c	chr3:15849309-15902692	-0.704387	5.64824	5.02602	4.58514	3.66212	0.0556628	0.351302
ENSMUSG00000030047	232201	Arhgap25	chr6:87435527-87510241	0.60245	8.04528	8.44725	7.94422	3.65531	0.0558909	0.352163
ENSMUSG00000020074	67500	Ccar1	chr10:62579707-62628065	0.45596	5.78584	6.11989	6.02595	3.65404	0.0559333	0.352218
ENSMUSG00000026455	240756	Klhl12	chr1:134383269-134418756	0.654112	5.69973	6.13694	5.60963	3.64874	0.0561117	0.353128
ENSMUSG00000050697	105787	Prkaa1	chr15:5173343-5211380	0.513582	6.41186	6.76503	6.36419	3.64046	0.0563914	0.354674
ENSMUSG00000042489	269582	Clspn	chr4:126450728-126487696	-0.880934	2.47692	1.67385	2.58668	3.63893	0.0564432	0.354786
ENSMUSG00000018677	68066	Slc25a39	chr11:102293811-102298772	0.463873	5.64	5.98449	5.81696	3.63752	0.0564911	0.354786
ENSMUSG00000025450	NA	Gm9752	chr13:119610340-119613297	0.751414	3.56842	4.07482	3.51111	3.63692	0.0565112	0.354786
ENSMUSG00000021453	23882	Gadd45g	chr13:52000714-52002504	0.629772	6.05204	6.43745	6.2704	3.63407	0.0566081	0.35489
ENSMUSG00000052776	246730	Oas1a	chr5:121034319-121045584	0.759105	5.60786	6.32781	7.26874	3.63389	0.0566144	0.35489
ENSMUSG00000118087	100503392	4833438C02Rik	chr19:46292030-46294050	-0.566225	4.13102	3.65142	3.68384	3.63343	0.05663	0.35489
ENSMUSG00000016940	70382	Kctd2	chr11:115310954-115322100	0.537395	4.63251	4.98573	4.63322	3.62747	0.0568332	0.355868
ENSMUSG00000029516	12704	Cit	chr5:115983337-116147006	-0.72916	3.68575	3.02528	3.88778	3.62585	0.0568884	0.355868
ENSMUSG00000106609	NA	Gm43181	chr5:43941388-43943459	0.643289	3.83792	4.30911	4.50841	3.62623	0.0568755	0.355868
ENSMUSG00000027131	68032	Emc4	chr2:112193356-112198372	-0.577036	4.76172	4.25211	5.0727	3.62331	0.0569754	0.356199
ENSMUSG00000032425	71640	Zfp949	chr9:88430073-88453114	0.654664	3.57888	4.02779	3.46198	3.61843	0.0571429	0.356686
ENSMUSG00000032594	27399	Ip6k1	chr9:107879700-107925981	0.683655	7.73852	8.18114	7.50916	3.61606	0.0572243	0.356686
ENSMUSG00000035673	216161	Sbno2	chr10:79892826-79941405	0.78323	8.03274	8.51266	8.59983	3.61916	0.0571178	0.356686
ENSMUSG00000037280	207839	Galnt6	chr15:100589694-100627257	0.720619	2.73726	3.26201	3.24197	3.61606	0.0572244	0.356686
ENSMUSG00000037525	75284	Bcdin3d	chr15:99367960-99372611	0.70502	2.64883	3.18769	2.96777	3.61689	0.0571956	0.356686
ENSMUSG00000110711	NA	Gm45760	chr8:96597442-96599223	0.485788	5.83854	6.17328	5.8827	3.61473	0.05727	0.356757
ENSMUSG00000027368	13537	Dusp2	chr2:127178079-127180296	0.954	2.35191	2.91559	3.18987	3.61174	0.057373	0.357186
ENSMUSG00000057541	78697	Pus7	chr5:23945646-23988709	1.08757	1.69354	2.1221	4.03573	3.60722	0.0575292	0.357518
ENSMUSG00000071713	12983	Csf2rb	chr15:78209952-78238047	0.694361	8.07988	8.51269	8.75221	3.60791	0.0575054	0.357518
ENSMUSG00000086425	NA	F730016J06Rik	chr2:27985489-28017743	-0.621711	5.92069	5.35681	5.14418	3.6078	0.0575091	0.357518
ENSMUSG00000002948	26400	Map2k7	chr8:4288740-4297897	0.622054	3.3527	3.80966	3.58327	3.60457	0.0576211	0.357587
ENSMUSG00000029456	71985	Acad10	chr5:121759089-121798577	1.02135	1.68405	2.4609	2.19501	3.60549	0.0575892	0.357587
ENSMUSG00000073131	67048	Vma21	chrX:70859530-70883363	-0.716985	3.91425	3.18325	4.19969	3.60393	0.0576432	0.357587
ENSMUSG00000066677	100033459	Ifi208	chr1:173501241-173525961	1.1867	0.372474	1.6443	2.55388	3.60236	0.0576977	0.357712
ENSMUSG00000005800	17394	Mmp8	chr9:7558457-7568486	0.752724	12.5623	13.0625	12.7685	3.60103	0.0577439	0.357785
ENSMUSG00000022223	654795	Sdr39u1	chr14:56134740-56137750	0.694879	5.25951	5.68651	5.1339	3.59868	0.0578255	0.357866
ENSMUSG00000027867	74362	Spag17	chr3:99792722-100050638	-0.789936	2.34165	1.6763	2.20136	3.59909	0.0578112	0.357866
ENSMUSG00000037486	75302	Asxl2	chr12:3476857-3556852	0.580663	4.07263	4.49967	4.43717	3.5957	0.0579293	0.358296
ENSMUSG00000032640	269941	Chsy1	chr7:65759263-65823546	0.544479	6.34256	6.69577	6.19991	3.58575	0.058277	0.360019
ENSMUSG00000037519	233977	Ppfia1	chr7:144030495-144107466	0.49194	4.45857	4.82364	4.74381	3.58634	0.0582564	0.360019
ENSMUSG00000008393	52502	Carhsp1	chr16:8476444-8490019	0.615376	8.2225	8.63595	8.16288	3.56153	0.0591332	0.360102
ENSMUSG00000010290	98404	AI597479	chr1:43137870-43155107	0.618656	3.48402	4.00719	3.87741	3.57901	0.058514	0.360102
ENSMUSG00000020654	104111	Adcy3	chr12:4183103-4263525	0.651798	2.64354	3.11774	2.76941	3.55912	0.0592191	0.360102
ENSMUSG00000020790	11736	Ankfy1	chr11:72580832-72662972	0.644106	6.94504	7.3927	7.4524	3.57056	0.0588124	0.360102
ENSMUSG00000022391	19387	Rangap1	chr15:81588449-81629731	-0.690587	5.76728	4.95652	6.03694	3.57887	0.0585189	0.360102
ENSMUSG00000023927	20230	Satb1	chr17:52043215-52140318	0.655282	5.52843	5.95298	5.26125	3.57842	0.058535	0.360102
ENSMUSG00000024104	28006	Washc2	chr6:116184999-116239647	0.651084	7.90621	8.31024	7.77026	3.57233	0.0587498	0.360102
ENSMUSG00000026430	54354	Rassf5	chr1:131104147-131172995	0.692656	8.7349	9.1826	8.7886	3.57427	0.0586814	0.360102
ENSMUSG00000028614	72787	Ndc1	chr4:107224981-107273543	-0.702106	4.96732	4.19092	5.36419	3.58065	0.0584564	0.360102
ENSMUSG00000030533	101869	Unc45a	chr7:79975040-79997741	0.52864	5.33888	5.70768	5.56283	3.56325	0.059072	0.360102
ENSMUSG00000031352	15159	Hccs	chrX:168033189-168103368	-0.524108	4.96097	4.505	5.01978	3.5664	0.05896	0.360102
ENSMUSG00000031604	66234	Msmo1	chr8:65171173-65186826	-0.562013	6.62177	6.12137	6.37183	3.57342	0.0587114	0.360102
ENSMUSG00000032245	76524	Cln6	chr9:62746067-62759288	-0.81671	3.58166	2.60221	3.45884	3.56372	0.0590553	0.360102
ENSMUSG00000036672	320394	Cenpt	chr8:106571305-106579910	-0.62305	3.65544	3.02997	3.9053	3.58282	0.05838	0.360102
ENSMUSG00000037533	192786	Rapgef6	chr11:54413673-54590111	0.57666	6.87859	7.2488	7.11394	3.56005	0.0591859	0.360102
ENSMUSG00000038456	209773	Dennd2a	chr6:39439312-39534801	-0.852183	3.21399	2.42206	2.61951	3.56544	0.058994	0.360102
ENSMUSG00000039047	329777	Pigk	chr3:152419737-152686045	-0.549954	4.70682	4.23715	4.62753	3.56432	0.0590339	0.360102
ENSMUSG00000039262	227723	Prrc2b	chr2:32041094-32124549	0.812715	3.08188	3.62126	3.3511	3.56153	0.0591333	0.360102
ENSMUSG00000039361	233489	Picalm	chr7:89779421-89862673	0.687258	6.26079	6.70329	6.39248	3.57513	0.0586509	0.360102
ENSMUSG00000041439	98682	Mfsd6	chr1:52695445-52766621	0.897786	6.78711	7.34701	6.82497	3.57703	0.0585837	0.360102
ENSMUSG00000050600	100043757	Zfp831	chr2:174485327-174552625	1.37414	3.25494	4.21016	3.38057	3.5656	0.0589883	0.360102
ENSMUSG00000061079	20841	Zfp143	chr7:109660424-109694601	0.574277	5.22249	5.58424	5.44667	3.56681	0.0589453	0.360102
ENSMUSG00000063550	269966	Nup98	chr7:101768605-101859383	0.515312	5.35617	5.7174	5.69955	3.56466	0.0590218	0.360102
ENSMUSG00000073096	243371	Lrrc61	chr6:48531730-48547656	0.734194	4.16189	4.67348	3.97377	3.55902	0.0592227	0.360102
ENSMUSG00000091119	100039139	Ccdc152	chr15:3309552-3333008	-0.567756	5.25654	4.76579	4.41393	3.56147	0.0591352	0.360102
ENSMUSG00000103975	NA	Gm37676	chr1:131860202-131860708	-1.07037	1.78249	0.57755	1.90315	3.56085	0.0591576	0.360102
ENSMUSG00000112980	319545	D430020J02Rik	chr12:116365567-116368830	0.832716	1.78441	2.2949	2.75077	3.55919	0.0592165	0.360102
ENSMUSG00000021366	110521	Hivep1	chr13:42205497-42346013	0.874577	2.55748	3.28626	2.8527	3.555	0.0593662	0.360344
ENSMUSG00000032267	235323	Usp28	chr9:48896675-48953817	-0.635299	3.55259	3.02528	3.31024	3.55549	0.0593488	0.360344
ENSMUSG00000056579	544752	Tug1	chr11:3589785-3599673	0.527743	5.70515	6.07012	5.73912	3.55589	0.0593344	0.360344
ENSMUSG00000026942	22030	Traf2	chr2:25407994-25436952	0.433549	5.38167	5.70221	5.60755	3.54846	0.0596008	0.361557
ENSMUSG00000020393	84035	Kremen1	chr11:5141552-5211558	0.884701	3.12957	3.77216	3.18835	3.54087	0.0598739	0.362792
ENSMUSG00000022824	17063	Muc13	chr16:33614407-33640304	1.60764	-0.835724	0.838121	1.43928	3.54171	0.0598436	0.362792
ENSMUSG00000049907	68939	Rasl11b	chr5:74355947-74360142	-0.509673	5.08125	4.6331	4.80643	3.53707	0.0600113	0.363413
ENSMUSG00000024947	17283	Men1	chr19:6385009-6390921	0.440684	5.26692	5.58792	5.28412	3.53546	0.0600696	0.363555
ENSMUSG00000035168	66860	Tanc1	chr2:59442386-59676493	0.792926	2.25547	2.78543	3.66933	3.53352	0.0601402	0.363771
ENSMUSG00000001175	12313	Calm1	chr12:100165694-100176073	-0.470668	9.63947	9.23375	9.50027	3.53042	0.0602527	0.36388
ENSMUSG00000025759	72175	Mfsd8	chr3:40772538-40801321	0.573627	3.14957	3.56641	3.77272	3.53048	0.0602504	0.36388
ENSMUSG00000025925	21749	Terf1	chr1:15875870-15914276	-0.515862	3.97513	3.53921	4.03223	3.53013	0.0602629	0.36388
ENSMUSG00000022314	19357	Rad21	chr15:51825636-51855143	-0.432631	6.2543	5.8719	6.29372	3.52592	0.0604164	0.364061
ENSMUSG00000024581	108123	Napg	chr18:63110902-63132521	0.52937	4.59022	5.00834	4.96346	3.52548	0.0604325	0.364061
ENSMUSG00000031575	23808	Ash2l	chr8:26306024-26337722	-0.73219	4.78218	3.95076	4.93746	3.52832	0.060329	0.364061
ENSMUSG00000032892	57785	Rangrf	chr11:68863310-68866011	1.29944	0.687207	1.28319	2.34259	3.52617	0.060407	0.364061
ENSMUSG00000030509	117589	Asb7	chr7:66294313-66339344	0.744664	5.93403	6.36157	5.98432	3.52316	0.0605169	0.364359
ENSMUSG00000038578	634731	Susd1	chr4:59314683-59438633	-0.479719	5.5311	5.09334	5.23019	3.52126	0.0605865	0.364568
ENSMUSG00000004100	235036	Ppan	chr9:20799471-20803474	0.790134	2.97425	3.44366	4.5694	3.51632	0.0607672	0.365092
ENSMUSG00000026027	227154	Stradb	chr1:59012681-59034874	-0.537355	5.3906	4.92551	5.80974	3.51678	0.0607504	0.365092
ENSMUSG00000066258	76681	Trim12a	chr7:103949101-103964673	0.701999	6.07856	6.59291	6.38559	3.51601	0.0607786	0.365092
ENSMUSG00000032485	235623	Scap	chr9:110162356-110214018	0.570539	4.42089	4.86225	4.68969	3.51262	0.060903	0.365629
ENSMUSG00000005198	20020	Polr2a	chr11:69624823-69649463	0.704628	5.12124	5.59702	5.23029	3.50555	0.0611635	0.365875
ENSMUSG00000027654	71878	Fam83d	chr2:158610013-158628557	-0.656566	3.29743	2.62963	3.45845	3.50535	0.061171	0.365875
ENSMUSG00000028228	70568	Cpne3	chr4:19519254-19570108	-0.522788	8.23466	7.76323	8.25996	3.50933	0.0610243	0.365875
ENSMUSG00000028893	230784	Sesn2	chr4:132219343-132237812	0.724903	6.34742	6.81818	6.15233	3.50552	0.0611646	0.365875
ENSMUSG00000032965	73916	Ift57	chr16:49519596-49585489	-0.554354	3.96123	3.45438	4.69425	3.50804	0.0610716	0.365875
ENSMUSG00000040195	72243	Nemp1	chr10:127502770-127536918	0.549583	4.10077	4.46013	5.03434	3.51027	0.0609894	0.365875
ENSMUSG00000040195	210035	Nemp1	chr10:127502770-127536918	0.549583	4.10077	4.46013	5.03434	3.51027	0.0609894	0.365875
ENSMUSG00000041231	79560	Ublcp1	chr11:44345398-44361325	0.527402	5.80425	6.20915	5.7935	3.50484	0.0611896	0.365875
ENSMUSG00000039844	107746	Rapgef1	chr2:29509732-29630990	0.647692	4.47085	4.85148	4.55692	3.49978	0.0613768	0.366784
ENSMUSG00000089796	NA	Gm16575	chr15:79623775-79625999	0.577115	4.77749	5.16784	4.8006	3.49584	0.0615233	0.367449
ENSMUSG00000035944	239570	Ttc38	chr15:85716507-85743023	0.888372	2.07301	2.66556	2.04617	3.49205	0.061664	0.368078
ENSMUSG00000029458	72399	Brap	chr5:121798626-121825319	0.530048	5.63889	5.98165	5.71133	3.48966	0.0617532	0.368359
ENSMUSG00000034156	207777	Tspoap1	chr11:87651367-87676754	0.904427	1.92039	2.51244	2.55089	3.4889	0.0617817	0.368359
ENSMUSG00000021340	14756	Gpld1	chr13:25127135-25176484	0.64872	2.98136	3.46668	4.07019	3.48619	0.061883	0.368369
ENSMUSG00000026662	109079	Sephs1	chr2:4886375-4915368	-0.613797	5.43542	4.7767	5.6363	3.48526	0.0619178	0.368369
ENSMUSG00000037761	109275	Actr5	chr2:158466808-158481131	0.505776	4.10427	4.47888	4.3003	3.48633	0.0618775	0.368369
ENSMUSG00000039531	72580	Zup1	chr10:33795138-33827265	-0.561979	4.79806	4.32143	5.19874	3.48507	0.0619247	0.368369
ENSMUSG00000020806	217344	Rhbdf2	chr11:116488991-116517845	0.778728	6.83408	7.32666	7.1194	3.47283	0.0623844	0.368433
ENSMUSG00000021902	71838	Phf7	chr14:30959646-30973274	-0.66503	3.51967	2.90276	3.18038	3.47574	0.0622749	0.368433
ENSMUSG00000022521	12914	Crebbp	chr16:3899192-4031861	0.70734	5.0755	5.52288	5.19679	3.47328	0.0623674	0.368433
ENSMUSG00000024188	66978	Luc7l	chr17:26471870-26504478	-0.48103	5.16005	4.74793	5.29736	3.47991	0.0621183	0.368433
ENSMUSG00000026104	20846	Stat1	chr1:52158599-52201024	0.574611	5.65266	6.07812	6.10227	3.483	0.0620024	0.368433
ENSMUSG00000030795	233908	Fus	chr7:127566629-127584873	0.476885	4.91107	5.23782	5.26656	3.47256	0.0623947	0.368433
ENSMUSG00000039480	319638	Nt5dc1	chr10:34164284-34294548	0.465927	5.3665	5.73526	5.75577	3.47445	0.0623235	0.368433
ENSMUSG00000056737	12332	Capg	chr6:72521374-72539966	-0.503585	9.31033	8.86087	8.99833	3.47847	0.0621722	0.368433
ENSMUSG00000058833	66462	Rex1bd	chr8:70956942-70959402	-0.691797	3.86673	3.19603	3.81961	3.47475	0.0623122	0.368433
ENSMUSG00000060147	20719	Serpinb6a	chr13:34101901-34186777	-0.453995	6.45951	6.07214	6.28276	3.48079	0.0620852	0.368433
ENSMUSG00000075122	12519	Cd80	chr16:38275923-38316697	-0.73493	4.31436	3.59844	3.74958	3.47813	0.0621848	0.368433
ENSMUSG00000086938	74931	4930481A15Rik	chr19:5456768-5472875	0.762834	2.86797	3.3942	2.73755	3.48029	0.0621038	0.368433
ENSMUSG00000111329	100101457	A830035O19Rik	chr9:45865399-45867296	0.743993	4.49543	4.95325	4.37543	3.47373	0.0623507	0.368433
ENSMUSG00000026628	11910	Atf3	chr1:190902493-190950236	-1.25666	4.69657	3.69628	4.11557	3.46813	0.0625622	0.368587
ENSMUSG00000034723	52837	Tmx4	chr2:134436105-134486065	0.448301	6.95978	7.2872	6.95321	3.46815	0.0625613	0.368587
ENSMUSG00000044811	140497	Cd300c2	chr11:114887547-114892706	0.560757	6.25288	6.66196	5.89679	3.46831	0.0625553	0.368587
ENSMUSG00000066880	170938	Zfp617	chr8:72662479-72688473	0.534586	3.40576	3.80296	3.50294	3.469	0.0625291	0.368587
ENSMUSG00000028884	19891	Rpa2	chr4:132495643-132506063	0.582907	5.05499	5.48233	5.62188	3.46522	0.0626722	0.369027
ENSMUSG00000025986	227059	Slc39a10	chr1:46846704-46932012	-0.848763	2.90902	1.99621	2.70721	3.46048	0.0628522	0.369669
ENSMUSG00000034110	212919	Kctd7	chr5:130173702-130184647	0.883883	2.80168	3.2884	3.04953	3.46127	0.0628219	0.369669
ENSMUSG00000109550	NA	Gm44892	chr7:131923324-131923811	1.17178	1.46619	2.37769	1.91709	3.45794	0.0629485	0.370027
ENSMUSG00000019487	106628	Trip10	chr17:57556455-57570665	-1.03363	1.98362	0.867418	1.98167	3.45524	0.0630514	0.370423
ENSMUSG00000039814	319581	Xkr5	chr8:18982745-19000991	0.717419	2.18618	2.70904	2.3159	3.45298	0.0631378	0.370721
ENSMUSG00000048878	192231	Hexim1	chr11:103007057-103010551	0.713755	3.1664	3.60122	3.30023	3.44809	0.0633248	0.37161
ENSMUSG00000034908	214597	Sidt2	chr9:45849155-45866556	0.748269	8.13449	8.59048	8.04904	3.44553	0.0634231	0.371894
ENSMUSG00000046985	231225	Tapt1	chr5:44332496-44383968	0.443866	6.31764	6.62961	6.41487	3.44497	0.0634444	0.371894
ENSMUSG00000018574	11370	Acadvl	chr11:69901009-69906237	0.420262	6.12141	6.42557	6.29239	3.4429	0.063524	0.372125
ENSMUSG00000021890	74427	Eaf1	chr14:31216356-31231815	0.438494	5.21203	5.53536	5.45769	3.44209	0.0635553	0.372125
ENSMUSG00000026923	18128	Notch1	chr2:26347915-26406675	0.897498	6.49791	6.91868	6.61752	3.4382	0.0637052	0.372793
ENSMUSG00000002227	17454	Mov10	chr3:104702152-104725879	0.935905	6.74273	7.39682	6.88612	3.43348	0.0638873	0.373011
ENSMUSG00000021375	16553	Kif13a	chr13:46902563-47083343	-0.609313	4.28841	3.75203	3.8271	3.43125	0.0639736	0.373011
ENSMUSG00000024670	12511	Cd6	chr19:10766705-10807422	1.11138	1.71854	2.69318	1.81775	3.43101	0.063983	0.373011
ENSMUSG00000025915	170755	Sgk3	chr1:9868332-9971070	-0.448598	7.10792	6.72907	7.04655	3.43237	0.0639302	0.373011
ENSMUSG00000047030	263876	Spata2	chr2:167323053-167334807	0.647181	4.96669	5.38101	5.11923	3.43076	0.0639928	0.373011
ENSMUSG00000090523	71683	Gypc	chr18:32661375-32693087	-0.849709	4.27537	3.30957	4.36868	3.43298	0.0639068	0.373011
ENSMUSG00000097636	NA	Mirt1	chr19:53431661-53453227	0.687938	6.99334	7.38994	6.76109	3.43168	0.0639569	0.373011
ENSMUSG00000022503	26425	Nubp1	chr16:10229812-10242292	-0.674882	5.07799	4.36915	5.37469	3.42728	0.0641278	0.373411
ENSMUSG00000029924	72144	Slc37a3	chr6:39311707-39354609	0.659102	4.8698	5.30353	5.00384	3.42714	0.0641331	0.373411
ENSMUSG00000033526	327655	Ppip5k1	chr2:121141042-121185877	0.605319	2.62082	3.08913	3.03057	3.42434	0.0642419	0.373627
ENSMUSG00000036473	224617	Tbc1d24	chr17:24394405-24424536	-0.829356	3.49934	2.9446	3.36015	3.42518	0.0642091	0.373627
ENSMUSG00000108321	NA	Gm44649	chr7:80401570-80408360	0.775988	7.4604	7.92513	7.62921	3.42184	0.0643393	0.373986
ENSMUSG00000024787	69024	Snx15	chr19:6169429-6178334	0.508432	3.50175	3.883	3.70125	3.41894	0.0644523	0.374434
ENSMUSG00000029014	22791	Dnajc2	chr5:21962265-21990249	-0.579259	3.7633	3.27326	4.23239	3.41775	0.0644989	0.374496
ENSMUSG00000052142	320484	Rasal3	chr17:32609633-32622557	-0.438026	6.04171	5.65858	5.70351	3.41389	0.0646501	0.374956
ENSMUSG00000060962	73712	Dmkn	chr7:30463181-30480488	1.21132	0.639696	1.29984	4.58599	3.41451	0.0646256	0.374956
ENSMUSG00000040785	22129	Ttc3	chr16:94171477-94270202	0.774565	3.06621	3.50998	3.68106	3.41163	0.0647387	0.375038
ENSMUSG00000053134	72195	Supt7l	chr5:31671908-31685151	-0.558137	3.63983	3.1796	3.52004	3.41077	0.064772	0.375038
ENSMUSG00000108511	NA	Gm44987	chr7:121580984-121588339	1.01838	1.12735	1.627	2.09748	3.41193	0.0647267	0.375038
ENSMUSG00000024906	71711	Mus81	chr19:5532373-5538430	-0.505511	4.15004	3.70714	4.19015	3.40616	0.0649533	0.375584
ENSMUSG00000040463	18432	Mybbp1a	chr11:72332181-72342594	0.794716	4.47867	4.77912	6.11447	3.40562	0.0649745	0.375584
ENSMUSG00000074671	241732	Tspyl3	chr2:153064290-153067361	-0.773021	3.38027	2.65867	2.57463	3.40618	0.0649526	0.375584
ENSMUSG00000026580	20344	Selp	chr1:163942833-163977595	0.583392	4.01765	4.42983	4.63919	3.40252	0.0650971	0.37564
ENSMUSG00000040174	69113	Alkbh3	chr2:93810895-93841152	0.534022	3.48245	3.88237	4.16164	3.4029	0.0650821	0.37564
ENSMUSG00000053317	66212	Sec61b	chr4:47474658-47483242	-0.575645	6.47077	5.92015	6.52712	3.40252	0.0650969	0.37564
ENSMUSG00000056216	12611	Cebpg	chr7:34745847-34755998	-0.46839	5.85994	5.4334	5.44933	3.40173	0.0651282	0.37564
ENSMUSG00000032306	110119	Mpi	chr9:57451539-57460046	0.551961	3.62235	3.98159	4.07238	3.39983	0.0652032	0.375865
ENSMUSG00000016427	54405	Ndufa1	chrX:36451241-36454816	-0.471814	6.06244	5.64567	6.08534	3.39602	0.0653538	0.376439
ENSMUSG00000041431	268697	Ccnb1	chr13:100915158-100923078	-0.797474	7.2557	6.26002	7.77422	3.39549	0.065375	0.376439
ENSMUSG00000028530	16451	Jak1	chr4:101009564-101122479	0.628374	8.92113	9.31734	8.88486	3.39268	0.0654864	0.376638
ENSMUSG00000039887	66789	Alg14	chr3:121085422-121156743	-0.791056	2.45372	1.6999	2.36902	3.38916	0.0656264	0.376638
ENSMUSG00000040761	56381	Spen	chr4:141195201-141265908	0.615146	5.08052	5.49739	5.25003	3.39123	0.0655441	0.376638
ENSMUSG00000047617	227622	Paxx	chr2:25345153-25351106	0.48979	5.021	5.3805	5.01636	3.39155	0.0655313	0.376638
ENSMUSG00000054855	223881	Rnd1	chr15:98561302-98575342	0.631704	5.51905	5.95059	5.60557	3.38959	0.0656094	0.376638
ENSMUSG00000072673	NA	Gm10392	chr11:77407486-77410024	0.68118	4.555	4.98694	4.12447	3.38984	0.0655994	0.376638
ENSMUSG00000020719	13207	Ddx5	chr11:106671181-106680011	0.482367	9.09185	9.41874	9.22388	3.38457	0.0658095	0.377274
ENSMUSG00000040451	208449	Sgms1	chr19:32100127-32367114	0.720599	6.91267	7.35135	6.94188	3.38483	0.0657989	0.377274
ENSMUSG00000005514	18984	Por	chr5:135698887-135764180	0.659857	8.43433	8.85281	8.24228	3.38096	0.0659537	0.377414
ENSMUSG00000031167	19652	Rbm3	chrX:8005214-8012119	0.601451	6.62363	7.02872	7.32064	3.38161	0.0659277	0.377414
ENSMUSG00000031167	100043257	Rbm3	chrX:8005214-8012119	0.601451	6.62363	7.02872	7.32064	3.38161	0.0659277	0.377414
ENSMUSG00000033792	11977	Atp7a	chrX:105070882-105168532	0.70803	5.83084	6.30697	5.82245	3.38144	0.0659343	0.377414
ENSMUSG00000035248	214290	Tut7	chr13:59919375-59970961	0.683912	7.86371	8.27106	8.03097	3.37915	0.0660261	0.377414
ENSMUSG00000071068	328833	Treml2	chr17:48606526-48619561	0.546869	5.89953	6.25212	6.59432	3.37853	0.0660511	0.377414
ENSMUSG00000073491	623121	Ifi213	chr1:173393849-173426840	-1.54929	1.50418	0.224652	1.90885	3.3799	0.0659959	0.377414
ENSMUSG00000026283	66262	Ing5	chr1:93731687-93749823	0.493849	5.04006	5.36265	5.06726	3.37319	0.0662652	0.378223
ENSMUSG00000031527	67276	Eri1	chr8:35932407-35963350	-0.545555	5.71446	5.17437	5.82857	3.37374	0.0662431	0.378223
ENSMUSG00000024340	547431	Btnl2	chr17:34573796-34588469	1.09023	1.64964	2.39828	1.61974	3.37188	0.066318	0.378318
ENSMUSG00000039982	207521	Dtx4	chr19:12443702-12478818	0.503548	4.51135	4.89146	4.51371	3.36928	0.0664226	0.378611
ENSMUSG00000058715	14127	Fcer1g	chr1:171057141-171061934	-0.465115	9.62633	9.22241	9.39683	3.3688	0.066442	0.378611
ENSMUSG00000001156	17119	Mxd1	chr6:86624024-86646143	0.717844	11.1718	11.6185	11.3534	3.34395	0.0674526	0.379014
ENSMUSG00000003062	76205	Stard3nl	chr13:19541846-19579965	-0.480609	5.11065	4.70508	4.92556	3.35164	0.067138	0.379014
ENSMUSG00000015776	20933	Med22	chr2:26795274-26800689	0.45838	5.66918	5.99497	5.68882	3.34566	0.0673825	0.379014
ENSMUSG00000021938	66645	Pspc1	chr14:56958167-57015773	-0.496325	4.61529	4.19061	4.68223	3.34766	0.0673007	0.379014
ENSMUSG00000024219	224650	Anks1	chr17:28128280-28281749	0.713664	5.39226	5.75568	5.26595	3.33939	0.0676395	0.379014
ENSMUSG00000024766	381236	Lipo3	chr19:33532560-33739351	-1.05811	2.09663	0.945208	1.98282	3.34392	0.0674537	0.379014
ENSMUSG00000026339	70829	Ccdc93	chr1:121358778-121434189	0.665681	3.8422	4.36724	4.02245	3.34261	0.0675073	0.379014
ENSMUSG00000027286	66606	Lrrc57	chr2:120434719-120440001	0.511535	4.4113	4.79256	4.91519	3.34791	0.0672902	0.379014
ENSMUSG00000028010	68147	Gar1	chr3:129618561-129625045	1.03371	1.26364	1.60793	2.98647	3.36022	0.0667893	0.379014
ENSMUSG00000028967	74155	Errfi1	chr4:150938376-150953349	0.837016	2.91592	3.56232	3.00368	3.34338	0.0674757	0.379014
ENSMUSG00000028991	56717	Mtor	chr4:148533068-148642140	0.535228	3.67081	4.0722	4.0145	3.34406	0.0674478	0.379014
ENSMUSG00000029482	78894	Aacs	chr5:125552878-125594474	0.634532	7.20379	7.60878	7.13572	3.34477	0.0674189	0.379014
ENSMUSG00000029512	22241	Ulk1	chr5:110932354-110957963	0.926954	6.09963	6.68345	5.93555	3.34724	0.0673177	0.379014
ENSMUSG00000030654	54208	Arl6ip1	chr7:117718114-117728885	-0.475611	8.41254	7.97813	8.54947	3.36316	0.06667	0.379014
ENSMUSG00000030769	233836	Slc5a11	chr7:122814003-122872476	-0.99588	2.67651	1.86872	1.86235	3.34188	0.0675372	0.379014
ENSMUSG00000032265	212943	Tent5a	chr9:85202492-85209401	-0.505091	5.57258	5.14719	5.36391	3.33958	0.0676317	0.379014
ENSMUSG00000032434	67213	Cmtm6	chr9:114560184-114578412	0.625679	9.70477	10.1089	9.81364	3.35132	0.067151	0.379014
ENSMUSG00000033191	21846	Tie1	chr4:118328388-118347258	1.53073	-0.218131	0.722005	1.50044	3.33942	0.0676384	0.379014
ENSMUSG00000034290	217718	Nek9	chr12:85346288-85386136	0.631076	5.98826	6.38817	5.91861	3.36233	0.0667038	0.379014
ENSMUSG00000036894	74012	Rap2b	chr3:61269059-61275851	-0.565932	4.03562	3.56751	3.68472	3.36074	0.0667682	0.379014
ENSMUSG00000039701	99526	Usp53	chr3:122725142-122778159	0.730207	3.50026	4.01669	3.50786	3.33943	0.0676379	0.379014
ENSMUSG00000040021	16798	Lats1	chr10:7556978-7592224	0.555354	3.95503	4.34331	4.31277	3.33969	0.0676274	0.379014
ENSMUSG00000046794	244416	Ppp1r3b	chr8:35842893-35855293	0.797636	7.28638	7.76272	7.454	3.34605	0.0673665	0.379014
ENSMUSG00000059866	231130	Tnip2	chr5:34653431-34671335	0.553378	4.2806	4.62488	4.85193	3.36322	0.0666677	0.379014
ENSMUSG00000067071	55927	Hes6	chr1:91339205-91341760	-0.481149	5.24586	4.83281	4.71031	3.34779	0.0672951	0.379014
ENSMUSG00000067370	54218	B3galt4	chr17:34168883-34170462	-0.573532	3.79007	3.28818	3.38718	3.35308	0.0670795	0.379014
ENSMUSG00000069792	100034251	Wfdc17	chr11:83594817-83597094	0.772283	5.70847	6.31872	7.78136	3.35788	0.066884	0.379014
ENSMUSG00000085546	NA	Gm14252	chr2:156174237-156181301	0.828394	2.54695	3.09047	2.6148	3.34625	0.0673584	0.379014
ENSMUSG00000085802	NA	Gm16059	chr15:79311420-79315829	0.681727	4.39043	4.8345	4.14729	3.34433	0.0674367	0.379014
ENSMUSG00000086341	NA	Gm15932	chr14:55803616-55813448	0.559037	4.61568	5.01334	4.72173	3.3469	0.0673316	0.379014
ENSMUSG00000092545	NA	Gm20319	chr16:26533196-26574252	0.763006	3.0657	3.61793	5.01564	3.33946	0.0676368	0.379014
ENSMUSG00000021357	66482	Exoc2	chr13:30997902-31158076	-0.487766	6.86982	6.42411	6.43806	3.33813	0.0676914	0.379101
ENSMUSG00000059278	78304	Naa38	chr11:69286313-69287506	-0.746409	3.68909	2.91725	3.83283	3.33712	0.0677331	0.379131
ENSMUSG00000021733	218756	Slc4a7	chr14:7669823-7767484	-0.84749	2.47849	1.75054	2.19303	3.33621	0.0677707	0.379138
ENSMUSG00000024048	67268	Myl12a	chr17:71300651-71309873	-0.490331	7.19553	6.7466	7.10263	3.33046	0.0680079	0.380261
ENSMUSG00000039298	214444	Cdk5rap2	chr4:70135093-70328680	-0.667429	3.73637	3.11811	3.93864	3.32929	0.0680562	0.380327
ENSMUSG00000005583	17260	Mef2c	chr13:83652153-83815199	-0.598623	4.03665	3.52667	3.55455	3.32618	0.0681851	0.380564
ENSMUSG00000022554	59053	Hgh1	chr15:76253098-76255637	0.872493	1.44089	2.03117	2.71616	3.32725	0.0681409	0.380564
ENSMUSG00000057738	20740	Sptan1	chr2:29855572-29921463	0.660662	5.84607	6.26682	6.02433	3.32562	0.0682082	0.380564
ENSMUSG00000040010	20539	Slc7a5	chr8:122607889-122634433	0.530633	3.51006	3.84996	5.93874	3.32419	0.0682678	0.380693
ENSMUSG00000024301	16580	Kifc5b	chr17:27136065-27151557	-0.867659	1.96255	1.1292	2.14355	3.31998	0.0684428	0.380861
ENSMUSG00000028106	75137	Rprd2	chr3:95667653-95726175	0.550411	3.54909	3.95476	4.09993	3.31958	0.0684595	0.380861
ENSMUSG00000028164	110173	Manba	chr3:135191372-135277165	-0.613115	5.10305	4.53378	4.36686	3.318	0.0685251	0.380861
ENSMUSG00000032299	66199	Commd4	chr9:57062319-57065615	-0.478716	5.22544	4.81787	5.11652	3.31732	0.0685535	0.380861
ENSMUSG00000043207	230709	Zmpste24	chr4:120916434-120955438	-0.533519	7.85839	7.35362	7.93573	3.31895	0.0684857	0.380861
ENSMUSG00000074698	12995	Csnk2a1	chr2:152068759-152123772	0.479237	4.30293	4.65286	4.59659	3.31803	0.0685239	0.380861
ENSMUSG00000098871	102465200	Mir6381	chr3:142329621-142329707	0.876694	1.62795	2.42218	4.22111	3.32101	0.0683996	0.380861
ENSMUSG00000018541	67480	Cwc25	chr11:97636307-97657382	0.547534	4.85267	5.21508	5.02921	3.31404	0.0686904	0.381167
ENSMUSG00000022489	18574	Pde1b	chr15:103411461-103438479	0.821276	3.43188	3.97832	3.52837	3.31163	0.0687914	0.381167
ENSMUSG00000033769	75914	Exoc6b	chr6:84595469-85046495	0.752669	3.97089	4.49622	4.18482	3.31169	0.0687889	0.381167
ENSMUSG00000060475	60532	Wtap	chr17:13185683-13213056	-0.516383	5.16136	4.71737	5.26771	3.31402	0.0686913	0.381167
ENSMUSG00000093598	NA	A730085K08Rik	chr9:122209640-122227866	-0.555806	3.46067	2.96984	3.5995	3.31263	0.0687495	0.381167
ENSMUSG00000019822	20598	Smpd2	chr10:41361638-41366365	0.512986	6.07676	6.42151	5.77951	3.30886	0.0689074	0.381607
ENSMUSG00000023909	76498	Paqr4	chr17:23955160-23959841	-0.731489	3.6609	2.85244	3.53704	3.30568	0.0690408	0.382143
ENSMUSG00000063108	22688	Zfp26	chr9:20339745-20371458	0.541675	4.21227	4.62949	4.55823	3.30061	0.0692543	0.383121
ENSMUSG00000026883	69601	Dab2ip	chr2:35448278-35621006	0.77912	3.55091	4.05254	3.44842	3.29958	0.0692976	0.383158
ENSMUSG00000018425	67487	Dhx40	chr11:86659672-86698572	0.964775	3.72658	4.54815	4.31279	3.29782	0.0693719	0.383162
ENSMUSG00000021764	17993	Ndufs4	chr13:114424331-114524794	-0.552215	5.75223	5.23179	5.98736	3.29786	0.0693702	0.383162
ENSMUSG00000042354	30877	Gnl3	chr14:30734390-30741109	0.955675	2.66014	3.20384	5.09909	3.29667	0.0694203	0.383226
ENSMUSG00000026116	56030	Tmem131	chr1:36831272-36982747	0.683411	5.76812	6.22653	5.89285	3.29525	0.0694805	0.383356
ENSMUSG00000024969	13728	Mark2	chr19:7252761-7319225	0.576807	7.41719	7.79334	7.54706	3.29079	0.0696696	0.384196
ENSMUSG00000000732	50723	Icosl	chr10:77905136-77919747	0.58079	5.82576	6.16656	5.49219	3.28457	0.069934	0.38545
ENSMUSG00000023066	246102	Rttn	chr18:88989914-89149140	-0.921415	2.19873	1.32663	2.23106	3.28019	0.0701208	0.385868
ENSMUSG00000055670	195018	Zzef1	chr11:72687052-72817946	0.800126	4.57552	5.05384	4.82554	3.28077	0.0700962	0.385868
ENSMUSG00000109491	NA	Gm15396	chr7:44229392-44240048	-0.43845	6.46266	6.06398	6.52607	3.28149	0.0700651	0.385868
ENSMUSG00000028959	66587	Fastk	chr5:24643438-24650285	0.484485	4.98469	5.35437	5.37503	3.27658	0.0702752	0.38624
ENSMUSG00000037001	22698	Zfp39	chr11:58778979-58795051	0.640918	2.51588	3.03644	2.6686	3.27742	0.0702393	0.38624
ENSMUSG00000039936	18707	Pik3cd	chr4:149733625-149787028	0.656662	8.25775	8.66074	8.27305	3.27601	0.0702996	0.38624
ENSMUSG00000019470	67439	Xab2	chr8:3658421-3671316	0.442675	6.47139	6.77486	6.61579	3.26595	0.0707322	0.386841
ENSMUSG00000020978	69554	Klhdc2	chr12:69343455-69357461	0.450836	5.89418	6.21283	5.84348	3.27071	0.070527	0.386841
ENSMUSG00000037993	64340	Dhx38	chr8:110274643-110292493	0.666842	6.86677	7.27039	6.9543	3.26617	0.0707227	0.386841
ENSMUSG00000046230	271564	Vps13a	chr19:16592730-16758297	-0.88431	2.67052	1.76304	2.44138	3.26897	0.070602	0.386841
ENSMUSG00000055204	81702	Ankrd17	chr5:90375025-90514436	0.578718	3.7102	4.11373	4.30215	3.26882	0.0706083	0.386841
ENSMUSG00000063656	NA	Gm10135	chr5:73123151-73132045	0.514682	4.06801	4.42441	4.03898	3.2657	0.0707428	0.386841
ENSMUSG00000071647	225898	Eml3	chr19:8906916-8918946	0.491877	5.34093	5.66667	5.37781	3.26643	0.0707112	0.386841
ENSMUSG00000078920	15953	Ifi47	chr11:48967414-48987801	0.777146	4.88937	5.52031	8.03498	3.26603	0.0707288	0.386841
ENSMUSG00000097779	NA	4833407H14Rik	chr19:53449053-53451154	0.662248	6.59818	6.98202	6.34197	3.26811	0.0706389	0.386841
ENSMUSG00000032026	104444	Rexo2	chr9:48379812-48391923	-0.766374	4.84043	3.99422	4.92343	3.26254	0.0708793	0.387385
ENSMUSG00000068101	66570	Cenpm	chr15:82117980-82128949	-0.813259	3.34258	2.38548	3.6259	3.26004	0.0709872	0.387771
ENSMUSG00000017760	19025	Ctsa	chr2:164674793-164682952	-0.466641	7.99814	7.57233	7.36837	3.25918	0.0710248	0.387773
ENSMUSG00000004798	29869	Ulk2	chr11:61666475-61745899	0.706023	5.13372	5.53858	5.01074	3.25534	0.0711914	0.388079
ENSMUSG00000036087	75991	Slain2	chr5:73071647-73136172	0.487807	6.79479	7.10829	6.75904	3.25595	0.0711649	0.388079
ENSMUSG00000079144	319266	A130010J15Rik	chr1:192850354-192860140	-0.574154	3.26421	2.77609	3.06338	3.25531	0.0711925	0.388079
ENSMUSG00000037904	74251	Ankrd9	chr12:110941787-110945474	0.649316	5.44027	5.77269	5.23803	3.24873	0.0714789	0.389223
ENSMUSG00000058022	109254	Adtrp	chr13:41916624-42001160	-0.615933	3.64043	3.09084	4.27726	3.24792	0.0715143	0.389223
ENSMUSG00000113679	100038713	Gm10432	chr12:100242868-100268574	0.747703	3.68448	4.16312	3.64061	3.24806	0.071508	0.389223
ENSMUSG00000034610	230594	Tut4	chr4:108316623-108416618	0.720833	3.46852	3.98648	3.65703	3.24406	0.0716826	0.389936
ENSMUSG00000016024	16803	Lbp	chr2:158148413-158174772	-0.47103	6.11634	5.66934	6.7352	3.23458	0.0720986	0.39146
ENSMUSG00000020423	12227	Btg2	chr1:134002908-134006858	0.849742	10.1089	10.5439	9.96059	3.23514	0.0720742	0.39146
ENSMUSG00000021374	218210	Nup153	chr13:46833381-46881416	0.495282	5.45922	5.81757	5.85143	3.23609	0.0720323	0.39146
ENSMUSG00000029521	50883	Chek2	chr5:110987845-111022011	-0.760788	3.78508	2.94908	3.56191	3.2334	0.0721506	0.39146
ENSMUSG00000067297	112419	Ifit1bl2	chr19:34594449-34618143	0.71361	6.77736	7.28065	6.96574	3.23352	0.0721454	0.39146
ENSMUSG00000029449	23912	Rhof	chr5:123241107-123270755	0.58255	5.13335	5.52837	4.9682	3.23025	0.0722897	0.39163
ENSMUSG00000043241	326622	Upf2	chr2:5956280-6061514	0.633827	4.34573	4.73881	4.51873	3.231	0.0722566	0.39163
ENSMUSG00000070315	78934	4930581F22Rik	chr9:35028024-35042218	0.44964	4.6374	4.95757	4.81612	3.23014	0.0722945	0.39163
ENSMUSG00000029148	192292	Nrbp1	chr5:31398208-31408910	0.467359	7.55893	7.88699	7.73607	3.22537	0.0725054	0.391695
ENSMUSG00000031613	15446	Hpgd	chr8:56747620-56774078	-1.31229	2.37957	0.82914	1.44957	3.22477	0.0725319	0.391695
ENSMUSG00000043192	NA	Gpi-ps	chr8:5689580-5691011	0.719728	2.34716	2.8787	2.59647	3.22723	0.072423	0.391695
ENSMUSG00000063856	14775	Gpx1	chr9:108216102-108217542	-0.52925	11.1697	10.685	10.977	3.22802	0.0723883	0.391695
ENSMUSG00000070002	13716	Ell	chr8:70992107-71045508	0.62899	5.89134	6.29387	5.72423	3.22642	0.0724589	0.391695
ENSMUSG00000106093	NA	Gm42722	chr3:105908877-105924855	-0.810765	4.07568	3.28651	3.48135	3.22558	0.0724961	0.391695
ENSMUSG00000020485	20922	Supt4a	chr11:87628378-87634449	-0.489956	7.24685	6.82926	6.62015	3.22177	0.0726651	0.391805
ENSMUSG00000116957	NA	Gm34680	chr16:32369029-32372526	-0.467372	6.17961	5.75554	5.99948	3.2221	0.0726506	0.391805
ENSMUSG00000117964	NA	Gm36043	chr19:29350817-29361871	0.73144	1.94279	2.61526	2.76088	3.22279	0.0726199	0.391805
ENSMUSG00000057176	233899	Ccdc189	chr7:127181555-127187767	0.482591	5.57569	5.90669	5.51955	3.21966	0.0727586	0.392107
ENSMUSG00000038563	101592	Efl1	chr7:82297822-82427060	-0.722863	2.87237	2.19996	2.90673	3.21815	0.0728257	0.392266
ENSMUSG00000038712	75007	Mindy1	chr3:95188656-95203477	0.668523	7.92251	8.36543	7.9423	3.21612	0.0729164	0.392551
ENSMUSG00000001755	71743	Coasy	chr11:100973391-100977445	0.489886	4.40048	4.76742	4.5199	3.21081	0.0731532	0.39261
ENSMUSG00000027714	50911	Exosc9	chr3:36606755-36619876	-0.652237	5.60561	4.83903	5.84931	3.21295	0.0730575	0.39261
ENSMUSG00000027806	72033	Tsc22d2	chr3:58322136-58374204	0.562248	4.8516	5.22622	4.94601	3.212	0.0731	0.39261
ENSMUSG00000029821	54722	Gsdme	chr6:50165868-50240842	0.493375	7.87696	8.214	7.81265	3.21092	0.0731482	0.39261
ENSMUSG00000034354	74302	Mtmr3	chr11:4430868-4544863	0.588063	8.33816	8.72865	8.71607	3.21339	0.0730379	0.39261
ENSMUSG00000047731	226178	Wbp1l	chr19:46587523-46645828	0.637072	7.23615	7.62146	7.17995	3.2131	0.0730511	0.39261
ENSMUSG00000028042	22724	Zbtb7b	chr3:89284951-89302083	0.641155	5.51564	5.91602	5.98065	3.20857	0.0732537	0.392947
ENSMUSG00000006301	69660	Tmbim1	chr1:74327406-74344781	-0.699439	3.6249	2.89122	3.68756	3.20668	0.073338	0.393197
ENSMUSG00000045248	70625	Med26	chr8:73248405-73302114	0.512247	4.33578	4.68997	4.47007	3.2047	0.0734269	0.393471
ENSMUSG00000029528	19303	Pxn	chr5:115644735-115694046	0.684244	8.8876	9.33245	8.91345	3.20346	0.0734825	0.393567
ENSMUSG00000020330	15366	Hmmr	chr11:40592222-40624249	-0.785406	5.43834	4.38945	5.87551	3.20098	0.073594	0.39376
ENSMUSG00000026103	14660	Gls	chr1:52202607-52272391	0.414448	6.01879	6.30954	6.11894	3.20111	0.0735884	0.39376
ENSMUSG00000018001	19159	Cyth3	chr5:143608202-143696005	0.630069	3.05959	3.47424	3.28029	3.19889	0.0736882	0.393823
ENSMUSG00000024013	26382	Fgd2	chr17:29579888-29598635	-0.583053	5.04172	4.5574	4.47841	3.1994	0.0736653	0.393823
ENSMUSG00000028672	15356	Hmgcl	chr4:135673759-135689928	0.4806	7.40487	7.76405	7.41741	3.19737	0.0737569	0.393823
ENSMUSG00000035929	15015	H2-Q4	chr17:35598593-35604266	0.765578	1.01236	1.59338	2.27713	3.19808	0.0737247	0.393823
ENSMUSG00000101599	NA	Gm20342	chr1:63156277-63165996	0.864084	2.16274	2.76876	2.29135	3.19055	0.0740649	0.395266
ENSMUSG00000034853	329910	Acot11	chr4:106601752-106662195	-1.08995	3.38415	2.48285	2.762	3.18948	0.0741137	0.395324
ENSMUSG00000019797	67851	Mtres1	chr10:43401129-43416990	-0.692444	2.60786	1.95845	2.95989	3.18673	0.0742383	0.395786
ENSMUSG00000026436	13714	Elk4	chr1:131935345-131960350	0.678074	3.74873	4.19296	3.92401	3.18506	0.0743144	0.395989
ENSMUSG00000026999	69482	Nup35	chr2:80447580-80489250	-0.694219	3.84622	3.12721	4.33608	3.1834	0.0743899	0.396189
ENSMUSG00000050552	66096	Lamtor4	chr5:138253744-138257660	-0.443221	6.28992	5.91426	6.0382	3.18168	0.0744681	0.396403
ENSMUSG00000000439	67027	Mkrn2	chr6:115578863-115599585	0.548607	8.01657	8.36477	7.77394	3.17433	0.0748037	0.397803
ENSMUSG00000071632	72307	2510002D24Rik	chr16:18655328-18658910	0.691679	2.20082	2.69581	2.51537	3.17425	0.0748075	0.397803
ENSMUSG00000037905	76809	Bri3bp	chr5:125518632-125537434	-0.693121	4.29341	3.64396	4.28642	3.17172	0.0749233	0.398013
ENSMUSG00000042063	56220	Zfp386	chr12:116011344-116026980	-0.609517	3.83811	3.33524	3.63937	3.17222	0.0749007	0.398013
ENSMUSG00000045551	14293	Fpr1	chr17:18096733-18104202	0.600056	9.46046	9.88582	9.45673	3.16887	0.0750543	0.398506
ENSMUSG00000032561	56318	Acpp	chr9:104165450-104214947	0.630805	6.60112	7.02089	6.613	3.16777	0.0751048	0.398571
ENSMUSG00000033416	68778	Gucd1	chr10:75186945-75353806	0.518103	6.87956	7.25501	7.35969	3.16494	0.0752352	0.398968
ENSMUSG00000057409	24132	Zfp53	chr17:21709260-21730735	0.441358	5.12784	5.46055	5.1887	3.16449	0.0752561	0.398968
ENSMUSG00000020585	17775	Laptm4a	chr12:8971664-8988742	-0.439299	6.92267	6.54531	6.82497	3.16338	0.0753071	0.399036
ENSMUSG00000026068	16174	Il18rap	chr1:40554522-40590865	0.569802	7.63473	7.99635	7.74359	3.16236	0.0753542	0.399082
ENSMUSG00000026356	226414	Dars	chr1:128291444-128345105	0.553198	7.14645	7.5433	7.55362	3.16075	0.0754284	0.399147
ENSMUSG00000038383	228812	Pigu	chr2:155120163-155199350	-0.570206	4.29885	3.71856	4.52498	3.15961	0.0754812	0.399147
ENSMUSG00000070476	71532	Fam217b	chr2:178056317-178066221	0.627578	4.51089	4.89667	4.77539	3.16035	0.0754469	0.399147
ENSMUSG00000006611	15216	Hfe	chr13:23886017-23894837	-1.01274	3.3402	2.13783	3.09885	3.15732	0.0755873	0.399193
ENSMUSG00000028647	56309	Mycbp	chr4:123798625-123806062	-0.626178	3.3397	2.79296	3.48233	3.15611	0.0756431	0.399193
ENSMUSG00000060860	77891	Ube2s	chr7:4797545-4815589	-0.4864	5.99638	5.54868	6.47251	3.15643	0.0756284	0.399193
ENSMUSG00000078429	52468	Ctdsp2	chr10:126814586-126835844	0.690299	5.98285	6.394	5.74655	3.15641	0.0756292	0.399193
ENSMUSG00000033964	226470	Zbtb41	chr1:139350026-139380743	0.558317	2.3603	2.76608	3.17945	3.15197	0.0758352	0.400005
ENSMUSG00000000605	12727	Clcn4	chr7:7285308-7303850	-0.437655	6.06146	5.66353	5.59855	3.14434	0.0761908	0.400383
ENSMUSG00000003873	12028	Bax	chr7:45111121-45116322	0.664417	3.73228	4.18284	4.45658	3.14668	0.0760816	0.400383
ENSMUSG00000010406	68836	Mrpl52	chr14:54664366-54667213	-0.879585	2.28168	1.32804	3.58842	3.14809	0.0760161	0.400383
ENSMUSG00000024293	77805	Esco1	chr18:10566507-10610352	0.414222	5.69943	6.00062	5.74867	3.14917	0.0759657	0.400383
ENSMUSG00000032515	215418	Csrnp1	chr9:119800229-119813724	1.11211	6.02428	6.54865	6.96882	3.14686	0.0760733	0.400383
ENSMUSG00000047810	78317	Ccdc88b	chr19:6821991-6835579	0.659664	6.56542	7.0007	6.87795	3.14404	0.076205	0.400383
ENSMUSG00000068245	219132	Phf11d	chr14:59584856-59602919	-1.6052	1.02968	-0.994014	2.2783	3.14384	0.076214	0.400383
ENSMUSG00000111685	NA	Gm10686	chr9:44166344-44169590	0.64783	5.2934	5.70482	5.54358	3.14555	0.0761342	0.400383
ENSMUSG00000036273	66725	Lrrk2	chr15:91557378-91700323	0.822294	7.2829	7.76496	7.4365	3.13871	0.0764543	0.401443
ENSMUSG00000015714	76893	Cers2	chr3:95222102-95230910	0.466136	8.26288	8.5965	8.40205	3.13519	0.0766195	0.402108
ENSMUSG00000047153	219094	Khnyn	chr14:56122404-56136232	0.681813	7.12688	7.53943	7.00381	3.13415	0.0766685	0.402163
ENSMUSG00000040479	104418	Dgkz	chr2:91763169-91806209	0.568015	7.1383	7.49677	7.04352	3.13102	0.0768155	0.402731
ENSMUSG00000027952	68603	Pmvk	chr3:89361848-89376320	-0.516557	3.70867	3.24373	3.68028	3.12261	0.0772132	0.404613
ENSMUSG00000030472	72431	Ceacam18	chr7:43284131-43298719	0.9545	2.02449	2.56585	2.29609	3.11781	0.0774407	0.405397
ENSMUSG00000068250	232566	Amn1	chr6:149058645-149090210	0.51636	4.34211	4.68561	4.66975	3.11792	0.0774358	0.405397
ENSMUSG00000025314	19271	Ptprj	chr2:90260098-90410991	0.770993	5.33117	5.76347	5.56851	3.11113	0.0777589	0.405737
ENSMUSG00000025825	66383	Iscu	chr5:113910809-113916349	0.442284	6.74932	7.05049	6.62266	3.11447	0.0775996	0.405737
[truncated: 8,480 more rows]

## Sheet: WT vs S34F infected
ensembl_gene_id	entrezgene_id	external_gene_name	location	logFC	log_mean_cpm_WT_Uninfected	log_mean_cpm_WT_Infected	logCPM	LR	PValue	FDR
ENSMUSG00000029084	12494	Cd38	chr5:44025895-44069717	5.88933	1.15095	7.00469	5.61415	249.343	3.6107e-56	3.76524e-52
ENSMUSG00000040026	20210	Saa3	chr7:46361422-46365124	10.2169	-1.81022	7.75854	7.50892	182.017	1.75768e-41	9.16453e-38
ENSMUSG00000018927	20305	Ccl6	chr11:83478708-83483913	-3.55882	10.3671	6.86879	9.72329	122.241	2.04446e-28	7.10653e-25
ENSMUSG00000070305	319742	Mpzl3	chr9:44966484-44988734	-3.59575	6.5507	3.03016	6.19112	118.031	1.70717e-27	4.45059e-24
ENSMUSG00000053846	16891	Lipg	chr18:75072393-75094334	8.29805	-0.739328	7.5877	7.17291	116.99	2.88573e-27	6.01848e-24
ENSMUSG00000037185	74127	Krt80	chr15:101245325-101268043	-4.11404	5.87603	1.82862	4.92214	114.695	9.17697e-27	1.59496e-23
ENSMUSG00000040010	20539	Slc7a5	chr8:122607889-122634433	3.30681	3.51006	6.85553	5.93874	110.301	8.42031e-26	1.25438e-22
ENSMUSG00000041132	100637	N4bp2l1	chr5:150495109-150520653	-2.6486	7.15727	4.55493	6.57738	109.856	1.05361e-25	1.37338e-22
ENSMUSG00000030283	20449	St8sia1	chr6:142767271-142910178	4.30122	-0.0250554	4.14987	3.42533	109.352	1.3591e-25	1.57474e-22
ENSMUSG00000074385	100038468	Gm10684	chr9:45018474-45046904	-4.38753	6.67797	2.29817	6.15555	108.943	1.67033e-25	1.74182e-22
ENSMUSG00000020826	18126	Nos2	chr11:78811613-78851080	10.2478	-3.52084	5.13014	5.15368	107.005	4.43975e-25	4.20888e-22
ENSMUSG00000086564	630146	Cd101	chr3:100900845-100936872	-6.26491	8.01461	1.52664	7.2565	105.929	7.64336e-25	6.64208e-22
ENSMUSG00000030340	20276	Scnn1a	chr6:125297622-125321906	-3.39775	5.74449	2.37493	5.50314	105.478	9.59654e-25	7.6979e-22
ENSMUSG00000117485	NA	Gm19696	chr17:84441461-84463868	-6.42926	4.48181	-2.14828	3.39086	104.107	1.91642e-24	1.42746e-21
ENSMUSG00000030069	50501	Prok2	chr6:99688260-99703353	3.88597	3.32408	7.14588	5.89044	103.405	2.73135e-24	1.89883e-21
ENSMUSG00000079293	56644	Clec7a	chr6:129438554-129449742	-3.89932	8.53761	4.6652	7.91893	102.189	5.04811e-24	3.2901e-21
ENSMUSG00000090665	NA	Gad1-ps	chr10:99279906-99281681	-3.88794	5.47333	1.48707	4.87887	97.5696	5.19954e-23	3.18946e-20
ENSMUSG00000048534	270152	Jaml	chr9:44990481-45019832	-4.4022	8.80317	4.43397	8.26545	96.9241	7.20354e-23	4.17325e-20
ENSMUSG00000022218	21816	Tgm1	chr14:55937466-55951383	4.58224	1.47996	6.19654	5.1887	94.6695	2.24976e-22	1.23476e-19
ENSMUSG00000074794	105171	Arrdc3	chr13:81031503-81044161	-3.85621	8.08291	4.18388	7.65763	94.3322	2.66777e-22	1.39098e-19
ENSMUSG00000032841	72446	Prr5l	chr2:101544630-101713372	-3.5886	5.35001	1.80175	4.77963	89.5822	2.9416e-21	1.46071e-18
ENSMUSG00000048473	330440	Sult6b2	chr6:142730930-142750228	10.8066	-4.04896	2.69264	1.47337	88.7108	4.56968e-21	2.16603e-18
ENSMUSG00000090192	NA	Gm16556	chr6:122537003-122547808	-3.34544	5.63632	2.28483	5.20764	86.598	1.32983e-20	6.02933e-18
ENSMUSG00000020010	26464	Vnn3	chr10:23727360-23745741	-5.47456	5.83582	0.122007	4.87965	85.7341	2.05831e-20	8.94337e-18
ENSMUSG00000078780	381484	Gm5150	chr3:16001034-16060601	-3.59574	6.56661	2.99458	5.64974	84.8321	3.24806e-20	1.35483e-17
ENSMUSG00000020577	66109	Tspan13	chr12:36064556-36092499	-2.68748	6.79858	4.16436	6.0458	84.1223	4.651e-20	1.86541e-17
ENSMUSG00000043157	219144	Arl11	chr14:61547202-61549385	-3.04758	6.46445	3.4386	5.62411	83.2253	7.32134e-20	2.82766e-17
ENSMUSG00000025854	80752	Fam20c	chr5:138740269-138795832	3.75481	2.95199	6.74488	5.79948	82.4312	1.09415e-19	4.07493e-17
ENSMUSG00000000686	67477	Abhd15	chr11:77405947-77429433	-3.11767	6.0114	2.91358	5.57957	81.0932	2.15321e-19	7.74264e-17
ENSMUSG00000021384	66329	Susd3	chr13:49384166-49402182	-2.73688	5.81185	3.12004	5.02872	80.4764	2.94199e-19	1.02264e-16
ENSMUSG00000017697	11486	Ada	chr2:163568504-163592159	2.86408	5.0603	7.96112	6.80927	80.2369	3.32109e-19	1.11717e-16
ENSMUSG00000031712	16168	Il15	chr8:83058261-83129851	-3.06649	5.75899	2.71309	4.89858	76.5916	2.10235e-18	6.85105e-16
ENSMUSG00000032369	22038	Plscr1	chr9:92131803-92154331	2.41363	6.9899	9.47057	8.60756	75.6629	3.3647e-18	1.06325e-15
ENSMUSG00000072683	665037	Gm7457	chr6:142759957-142779220	4.96052	-0.867788	4.357	3.30849	74.785	5.24874e-18	1.60982e-15
ENSMUSG00000025993	53945	Slc40a1	chr1:45947228-45965683	-2.52488	9.41677	6.94899	8.89883	73.8635	8.371e-18	2.49408e-15
ENSMUSG00000095028	668101	Sirpb1b	chr3:15560811-15640125	-3.37687	6.99034	3.59061	6.29256	73.1629	1.1938e-17	3.45805e-15
ENSMUSG00000052934	76454	Fbxo31	chr8:122276179-122305545	-3.0613	6.94068	3.93769	6.88129	71.9343	2.2248e-17	6.27032e-15
ENSMUSG00000115154	NA	Gm49067	chr14:55919375-55949739	4.40103	-0.685837	3.76917	2.78092	71.0815	3.42765e-17	9.4062e-15
ENSMUSG00000044328	216964	Trp53i13	chr11:77398925-77406806	-2.66908	4.96388	2.344	4.62003	70.3546	4.95474e-17	1.32482e-14
ENSMUSG00000045817	12193	Zfp36l2	chr17:84491359-84495375	-3.04412	8.27597	5.23605	7.70698	68.593	1.21035e-16	3.15537e-14
ENSMUSG00000114554	NA	5430425K12Rik	chr13:81088530-81096716	-5.08892	3.64707	-1.69283	3.01171	67.8518	1.76258e-16	4.48296e-14
ENSMUSG00000074677	100038947	Sirpb1c	chr3:15849309-15902692	-3.29042	5.64824	2.41235	4.58514	67.0436	2.65568e-16	6.59368e-14
ENSMUSG00000028431	230233	Elp1	chr4:56749680-56802331	-2.32785	6.98767	4.72274	6.24994	66.7985	3.00726e-16	7.29297e-14
ENSMUSG00000031805	16453	Jak3	chr8:72128940-72143219	2.63833	4.32209	6.89586	6.07592	66.2056	4.06251e-16	9.62816e-14
ENSMUSG00000072673	NA	Gm10392	chr11:77407486-77410024	-3.28323	4.555	1.22047	4.12447	65.2031	6.75647e-16	1.5657e-13
ENSMUSG00000057137	68487	Tmem140	chr6:34840081-34851881	-2.31651	6.03262	3.75119	5.54822	64.753	8.48984e-16	1.92461e-13
ENSMUSG00000063354	72027	Slc39a4	chr15:76496583-76501584	-4.12121	4.16641	-0.123875	3.55043	62.1991	3.10429e-15	6.88757e-13
ENSMUSG00000032122	56857	Slc37a2	chr9:37138881-37167034	-4.17432	4.56377	0.276273	3.91366	61.5185	4.38598e-15	9.52855e-13
ENSMUSG00000031497	24099	Tnfsf13b	chr8:10056467-10089072	-2.37476	6.18681	3.80324	5.18824	60.7063	6.62562e-15	1.41004e-12
ENSMUSG00000024030	11307	Abcg1	chr17:31276649-31336962	-3.90692	4.26025	0.346887	4.30753	60.2497	8.35555e-15	1.74263e-12
ENSMUSG00000113701	100503142	B230303A05Rik	chr13:15988133-16198008	3.05521	1.9842	5.07325	3.81778	59.8598	1.01863e-14	2.08279e-12
ENSMUSG00000101585	69781	1600010M07Rik	chr7:109597583-109750409	-2.37966	6.1312	3.75739	5.54362	59.1942	1.42857e-14	2.86484e-12
ENSMUSG00000029304	20750	Spp1	chr5:104582984-104588916	2.87012	4.29948	6.97778	6.09159	57.3618	3.6259e-14	7.13412e-12
ENSMUSG00000045382	12767	Cxcr4	chr1:128515936-128520030	-1.90913	6.49469	4.60944	5.74043	57.122	4.09603e-14	7.90988e-12
ENSMUSG00000039196	18405	Orm1	chr4:63262797-63266400	2.93872	5.71795	8.69106	7.8162	57.0684	4.20923e-14	7.98069e-12
ENSMUSG00000038387	20130	Rras	chr7:44667385-44671071	-3.20972	3.61298	0.486898	2.62023	56.9353	4.50389e-14	8.38689e-12
ENSMUSG00000031453	19414	Rasa3	chr8:13616948-13727603	-2.41348	8.41798	6.03376	7.82628	56.4715	5.70203e-14	1.04317e-11
ENSMUSG00000059839	408067	Zfp874b	chr13:67619632-67632377	-3.23142	3.15518	-0.0299228	2.63102	56.2352	6.43006e-14	1.15608e-11
ENSMUSG00000031791	74166	Tmem38a	chr8:73325899-73341126	-3.31695	5.39904	1.85117	4.89122	55.9008	7.6223e-14	1.32476e-11
ENSMUSG00000064373	20363	Selenop	chr15:3298029-3309990	-2.14202	7.3806	5.19814	6.53391	55.9326	7.49971e-14	1.32476e-11
ENSMUSG00000000594	14667	Gm2a	chr11:54988941-55003855	-2.22489	8.33685	6.11851	7.35098	55.4725	9.47767e-14	1.62022e-11
ENSMUSG00000072949	26897	Acot1	chr12:84056264-84065145	-3.1142	4.12353	1.03753	4.3881	55.3407	1.01347e-13	1.70459e-11
ENSMUSG00000047180	214854	Neurl3	chr1:36303678-36313760	-2.53584	7.49044	4.93078	6.96414	55.1072	1.14132e-13	1.88916e-11
ENSMUSG00000056888	73690	Glipr1	chr10:111821353-111838536	-2.13344	8.21871	6.11743	7.54581	55.0042	1.2027e-13	1.95964e-11
ENSMUSG00000022433	27373	Csnk1e	chr15:79302056-79339767	-2.43902	6.15407	3.74213	5.89537	54.9033	1.2661e-13	2.03122e-11
ENSMUSG00000036478	12226	Btg1	chr10:96452868-96458671	-2.57927	9.86534	7.27947	9.34562	53.8726	2.13922e-13	3.37997e-11
ENSMUSG00000045404	217826	Kcnk13	chr12:99930758-100028941	9.26718	-3.80599	3.44224	1.92484	53.6491	2.39692e-13	3.73061e-11
ENSMUSG00000046806	78412	Cyren	chr6:34848706-34854995	-2.02988	5.99538	4.02049	5.46077	53.5607	2.50727e-13	3.84497e-11
ENSMUSG00000115779	75880	4930592A05Rik	chr15:33594027-33653582	3.60227	1.20373	4.76382	3.45493	53.4913	2.59737e-13	3.92542e-11
ENSMUSG00000065389	NA	Gm23100	chr7:109602785-109602925	-2.47165	5.61513	3.15568	5.03403	53.3559	2.78275e-13	4.14551e-11
ENSMUSG00000042675	66090	Ypel3	chr7:126376127-126379686	-2.76903	8.55916	5.70471	7.89843	52.9632	3.39851e-13	4.99149e-11
ENSMUSG00000026360	19735	Rgs2	chr1:143875076-143879899	-2.18138	8.79666	6.67187	8.27064	52.8023	3.68861e-13	5.34234e-11
ENSMUSG00000025795	192678	Rassf3	chr10:121246255-121312252	-2.64311	8.13354	5.40523	7.53334	52.6334	4.01997e-13	5.74251e-11
ENSMUSG00000039908	268512	Slc26a11	chr11:119246383-119271905	-2.88147	4.48364	1.49939	3.99795	52.3692	4.59876e-13	6.39587e-11
ENSMUSG00000079227	12774	Ccr5	chr9:123921580-123947736	4.19803	0.754814	4.9901	3.47683	52.3687	4.60002e-13	6.39587e-11
ENSMUSG00000061186	353282	Sfmbt2	chr2:10375321-10600064	-5.33487	3.4733	-2.20732	3.07007	52.2108	4.98512e-13	6.84011e-11
ENSMUSG00000030315	232334	Vgll4	chr6:114837589-114946955	-2.33213	5.25532	2.97064	4.60332	51.9951	5.56396e-13	7.53519e-11
ENSMUSG00000102155	NA	Gm37468	chr3:15612539-15613659	-2.92469	5.18607	2.25599	4.60517	51.9327	5.74371e-13	7.67889e-11
ENSMUSG00000051344	241075	Plekhm3	chr1:64825142-64995983	-2.96238	5.08031	2.17923	4.34375	51.8881	5.87541e-13	7.75554e-11
ENSMUSG00000039899	14190	Fgl2	chr5:21577640-21583372	-2.03117	8.33855	6.32133	7.89973	51.7066	6.44452e-13	8.40043e-11
ENSMUSG00000032786	11655	Alas1	chr9:106110654-106125853	1.85453	7.89392	9.7716	9.16172	50.8004	1.02251e-12	1.31622e-10
ENSMUSG00000038147	12523	Cd84	chr1:171667265-171718285	-2.2256	8.30336	6.11913	7.82118	50.7766	1.035e-12	1.31622e-10
ENSMUSG00000024986	15242	Hhex	chr19:37423258-37429179	-1.84274	6.53869	4.71978	6.02861	50.1638	1.41435e-12	1.77697e-10
ENSMUSG00000062901	75785	Klhl24	chr16:19916292-19947971	-2.49348	7.1481	4.58386	6.85446	50.1357	1.43471e-12	1.78109e-10
ENSMUSG00000028412	100434	Slc44a1	chr4:53440413-53622478	-2.40252	6.15345	3.73654	6.09083	49.8128	1.69137e-12	2.07502e-10
ENSMUSG00000036944	213068	Tmem71	chr15:66398061-66432952	-2.46015	7.41402	4.94554	6.66045	49.5235	1.96013e-12	2.34265e-10
ENSMUSG00000044811	140497	Cd300c2	chr11:114887547-114892706	-2.21472	6.25288	4.09685	5.89679	49.537	1.94668e-12	2.34265e-10
ENSMUSG00000054619	70152	Mettl7a1	chr15:100202021-100226543	-2.9568	4.21817	1.25879	3.12505	49.5067	1.97692e-12	2.34265e-10
ENSMUSG00000018102	68024	H2bc4	chr13:23868182-23876891	-2.65277	5.58453	3.01228	4.87903	49.4752	2.00896e-12	2.35386e-10
ENSMUSG00000034641	217305	Cd300ld	chr11:114873100-114880748	-3.06835	8.49178	5.35876	8.23061	49.2487	2.25479e-12	2.61255e-10
ENSMUSG00000057561	13664	Eif1a	chr18:46730768-46749523	1.78919	4.96129	6.74857	6.08521	48.6895	2.99862e-12	3.43622e-10
ENSMUSG00000052446	234413	Zfp961	chr8:72704882-72747636	-2.55758	8.00487	5.46923	7.82811	48.6091	3.12418e-12	3.54119e-10
ENSMUSG00000032633	216805	Flcn	chr11:59682234-59700842	-1.85894	6.18873	4.36778	5.68685	48.5532	3.21442e-12	3.6043e-10
ENSMUSG00000033538	12363	Casp4	chr9:5308828-5336783	2.22225	4.09038	6.33432	6.03124	47.997	4.26871e-12	4.73554e-10
ENSMUSG00000022094	213053	Slc39a14	chr14:70540918-70588874	4.46202	-0.753338	4.43855	3.07246	47.5808	5.27839e-12	5.79401e-10
ENSMUSG00000038178	215113	Slc43a2	chr11:75422520-75468401	-2.44801	5.52812	3.16061	5.03921	47.4597	5.61471e-12	6.09898e-10
ENSMUSG00000018698	16869	Lhx1	chr11:84409110-84416361	-4.70663	3.87877	-1.24264	3.76719	47.3929	5.80916e-12	6.18765e-10
ENSMUSG00000047767	73683	Atg16l2	chr7:100912241-100951458	-2.09054	6.00957	3.93963	5.47669	47.391	5.81501e-12	6.18765e-10
ENSMUSG00000090307	73504	1700071M16Rik	chr17:43899231-43903333	-2.49766	6.98864	4.50797	6.83196	46.7543	8.04667e-12	8.47582e-10
ENSMUSG00000074743	21824	Thbd	chr2:148246386-148250108	-3.10243	4.87842	1.78022	3.54428	46.7183	8.19591e-12	8.54669e-10
ENSMUSG00000003484	72054	Cyp4f18	chr8:72742326-72763470	-2.89037	9.78677	6.83953	9.54745	46.6741	8.38293e-12	8.65517e-10
ENSMUSG00000037966	18081	Ninj1	chr13:49340961-49349720	-2.22495	7.50501	5.29803	7.13517	46.3268	1.00087e-11	1.02324e-09
ENSMUSG00000067235	15007	H2-Q10	chr17:35780986-35785460	-2.87336	8.202	5.16552	8.04711	46.1716	1.08337e-11	1.09683e-09
ENSMUSG00000020834	70451	Dhrs13	chr11:77923106-77928692	3.42945	1.82629	5.38456	4.43071	45.8258	1.2925e-11	1.29598e-09
ENSMUSG00000074398	100038464	Gm15441	chr3:96463081-96474117	-2.17376	7.62112	5.41679	7.12609	45.6716	1.39833e-11	1.38874e-09
ENSMUSG00000038393	56338	Txnip	chr3:96465273-96469199	-2.17319	9.08437	6.89298	8.57599	45.6239	1.43283e-11	1.40958e-09
ENSMUSG00000040710	20452	St8sia4	chr1:95515407-95595296	-2.10148	6.94461	4.86272	6.04062	45.4034	1.60357e-11	1.56281e-09
ENSMUSG00000026456	72017	Cyb5r1	chr1:134333297-134339478	-1.75955	6.62578	4.912	6.29001	45.3744	1.62751e-11	1.57145e-09
ENSMUSG00000038175	218203	Mylip	chr13:45543218-45565498	-2.38171	4.75085	2.36793	4.88889	45.2817	1.7064e-11	1.63251e-09
ENSMUSG00000052336	13051	Cx3cr1	chr9:119730682-119898945	-3.64655	4.84534	1.19486	3.34435	45.2507	1.73355e-11	1.6434e-09
ENSMUSG00000041797	217262	Abca9	chr11:109991575-110059022	-4.16206	4.32899	-0.172087	2.73138	45.0361	1.93436e-11	1.81726e-09
ENSMUSG00000043832	73149	Clec4a3	chr6:122929474-122946834	-2.26909	5.17421	2.9311	3.89555	44.8981	2.07564e-11	1.91546e-09
ENSMUSG00000048142	269642	Nat8l	chr5:34153328-34163260	-3.42077	4.10279	0.779902	3.28083	44.9005	2.07308e-11	1.91546e-09
ENSMUSG00000032204	64008	Aqp9	chr9:71017941-71075964	-2.75727	6.81503	4.03595	6.11516	44.8459	2.13164e-11	1.94989e-09
ENSMUSG00000059479	232984	B3gnt8	chr7:25326079-25334525	-1.7463	6.04797	4.34302	5.28117	44.364	2.72661e-11	2.47244e-09
ENSMUSG00000060376	12039	Bckdha	chr7:25329371-25358406	-1.75085	5.90718	4.18308	5.2495	44.0335	3.22797e-11	2.90183e-09
ENSMUSG00000074805	329514	Il1bos	chr2:129211817-129217668	-3.61071	5.62516	2.0129	4.89385	43.9737	3.32818e-11	2.96634e-09
ENSMUSG00000048249	77128	Crebrf	chr17:26934624-26995609	-2.33558	5.79636	3.3999	5.33962	43.8279	3.58552e-11	3.16863e-09
ENSMUSG00000039145	227541	Camk1d	chr2:5298268-5719326	-3.46518	5.4234	1.76094	4.98259	43.7099	3.80839e-11	3.3373e-09
ENSMUSG00000005125	17988	Ndrg1	chr15:66801167-66841489	-1.95622	7.07186	5.15848	6.26803	43.6741	3.87875e-11	3.37063e-09
ENSMUSG00000023913	27226	Pla2g7	chr17:43878989-43923092	-2.39121	8.7896	6.43159	8.59278	43.507	4.22441e-11	3.64068e-09
ENSMUSG00000022514	16180	Il1rap	chr16:26400454-26548867	2.71694	5.79844	8.31477	7.66991	43.0897	5.22857e-11	4.46914e-09
ENSMUSG00000028864	15234	Hgf	chr5:16758493-16825150	-2.3872	4.12048	1.74788	3.28167	42.9589	5.59021e-11	4.73941e-09
ENSMUSG00000047604	212398	Frat2	chr19:41834411-41836571	-2.38264	4.66108	2.21346	4.35055	42.6359	6.59368e-11	5.54507e-09
ENSMUSG00000021185	217830	Dglucy	chr12:100745316-100863240	-2.12479	5.37112	3.2715	4.96051	42.6125	6.67308e-11	5.56695e-09
ENSMUSG00000060962	73712	Dmkn	chr7:30463181-30480488	4.93702	0.639696	5.22374	4.58599	42.5593	6.85712e-11	5.67509e-09
ENSMUSG00000018909	109689	Arrb1	chr7:99184673-99255978	-2.61334	5.82263	3.1132	5.25299	41.8754	9.72771e-11	7.98745e-09
ENSMUSG00000101517	NA	4732465J04Rik	chr10:95581939-95633098	-2.98902	3.07375	0.126862	2.65926	41.6502	1.09157e-10	8.89286e-09
ENSMUSG00000069792	100034251	Wfdc17	chr11:83594817-83597094	2.89586	5.70847	8.68623	7.78136	41.4598	1.20318e-10	9.72616e-09
ENSMUSG00000031668	13666	Eif2ak3	chr6:70821499-70882229	-2.33926	6.09327	3.71423	6.10128	41.394	1.24438e-10	9.98185e-09
ENSMUSG00000091119	100039139	Ccdc152	chr15:3309552-3333008	-2.00799	5.25654	3.22471	4.41393	41.3786	1.25422e-10	9.984e-09
ENSMUSG00000027843	19260	Ptpn22	chr3:103767111-103819563	-2.2193	6.1702	3.92074	5.61602	41.2986	1.30663e-10	1.03224e-08
ENSMUSG00000024781	16889	Lipa	chr19:34469718-34504874	-1.57508	6.19285	4.66343	5.71977	41.0974	1.44829e-10	1.12477e-08
ENSMUSG00000036918	225049	Ttc7	chr17:87590314-87689197	-2.22991	7.32101	5.0178	6.77024	41.0869	1.45612e-10	1.12477e-08
ENSMUSG00000041040	72750	Fam117b	chr1:59952165-60024505	-2.01727	6.6774	4.66162	6.20501	41.1131	1.43669e-10	1.12477e-08
ENSMUSG00000055447	16423	Cd47	chr16:49620896-49735373	1.46545	8.76152	10.2672	9.73363	40.8944	1.60682e-10	1.23206e-08
ENSMUSG00000037235	17122	Mxd4	chr5:34331227-34345064	-1.93993	4.29319	2.39803	3.9374	40.816	1.67258e-10	1.27063e-08
ENSMUSG00000041920	104681	Slc16a6	chr11:109341681-109364424	1.74434	4.88878	6.71253	6.11536	40.8056	1.6815e-10	1.27063e-08
ENSMUSG00000024732	108673	Ccdc86	chr19:10918845-10926630	1.94921	3.6417	5.57713	5.25429	40.5834	1.88404e-10	1.41343e-08
ENSMUSG00000037058	67869	Paip2	chr18:35731670-35750240	-1.5686	7.44863	5.93195	6.90331	40.2774	2.20347e-10	1.64127e-08
ENSMUSG00000095788	320832	Sirpb1a	chr3:15436713-15491580	-3.03518	3.30559	0.400609	2.31062	40.0468	2.47946e-10	1.83375e-08
ENSMUSG00000108806	NA	Gm44729	chr7:126872436-126874487	-1.63332	7.30318	5.71142	7.08981	39.616	3.09144e-10	2.27025e-08
ENSMUSG00000028497	66775	Hacd4	chr4:88314381-88357165	-2.08306	7.97268	5.85685	7.23696	39.5581	3.18439e-10	2.32216e-08
ENSMUSG00000026986	140483	Hnmt	chr2:23892922-23939406	-2.0136	5.66198	3.61081	5.10864	39.3885	3.47336e-10	2.51529e-08
ENSMUSG00000102299	NA	Gm37539	chr1:155664870-155665104	2.0415	3.89645	5.86521	5.36932	39.1958	3.83371e-10	2.7571e-08
ENSMUSG00000050244	217995	Heatr1	chr13:12409908-12455170	1.89923	4.55299	6.53704	5.8683	39.117	3.99145e-10	2.85088e-08
ENSMUSG00000002885	26364	Adgre5	chr8:84449880-84467955	-1.87291	8.59529	6.70543	8.05661	38.9059	4.44746e-10	3.15497e-08
ENSMUSG00000021880	78416	Rnase6	chr14:51361365-51369644	-2.32672	5.25936	2.92209	4.01229	38.6547	5.05811e-10	3.56392e-08
ENSMUSG00000030750	67711	Nsmce1	chr7:125066812-125090768	2.18403	5.04861	7.22674	6.31584	38.5826	5.24837e-10	3.67316e-08
ENSMUSG00000029650	71706	Slc46a3	chr5:147815247-147831625	-2.81031	3.72204	0.891471	2.61262	38.5314	5.38794e-10	3.7457e-08
ENSMUSG00000049091	20768	Sephs2	chr7:126871051-126873227	-1.65961	8.34626	6.728	8.06945	38.5128	5.43951e-10	3.7565e-08
ENSMUSG00000025950	15926	Idh1	chr1:65197775-65225659	-1.5195	7.91711	6.43111	7.10633	38.3229	5.99561e-10	4.11331e-08
ENSMUSG00000084807	NA	Gm13073	chr4:149864481-149865171	-5.22541	2.68661	-2.36073	1.99235	38.3049	6.05112e-10	4.12425e-08
ENSMUSG00000005986	68423	Ankrd13d	chr19:4320208-4333165	-2.4026	5.18125	2.77613	4.4981	38.2482	6.22935e-10	4.21816e-08
ENSMUSG00000041607	17196	Mbp	chr18:82493271-82603762	-2.14896	7.1314	4.94088	6.69698	38.0729	6.81499e-10	4.58495e-08
ENSMUSG00000020407	22271	Upp1	chr11:9068103-9086170	2.27735	4.89581	7.27842	6.70857	37.9965	7.08705e-10	4.73742e-08
ENSMUSG00000026170	104086	Cyp27a1	chr1:74752733-74777051	-5.3734	4.41702	-1.94288	2.69451	37.9801	7.14686e-10	4.74697e-08
ENSMUSG00000040907	232975	Atp1a3	chr7:24677592-24705383	-2.97147	8.74643	5.44451	8.05567	37.837	7.69082e-10	5.07594e-08
ENSMUSG00000092545	NA	Gm20319	chr16:26533196-26574252	2.70952	3.0657	5.50856	5.01564	37.8087	7.80337e-10	5.11783e-08
ENSMUSG00000025578	30951	Cbx8	chr11:118927131-118931795	-2.13456	3.93493	1.8741	2.91148	37.7867	7.89176e-10	5.14345e-08
ENSMUSG00000028982	70556	Slc25a33	chr4:149828493-149858734	-2.22536	4.75819	2.55242	4.2981	37.1231	1.10904e-09	7.18329e-08
ENSMUSG00000085802	NA	Gm16059	chr15:79311420-79315829	-2.39227	4.39043	2.02024	4.14729	36.9701	1.19954e-09	7.72151e-08
ENSMUSG00000035064	13631	Eef2k	chr7:120442054-120506673	-2.16107	5.0405	2.91545	4.419	36.9353	1.22112e-09	7.81218e-08
ENSMUSG00000035863	18483	Palm	chr10:79629406-79656730	-1.71068	7.10182	5.41948	6.72837	36.8886	1.25076e-09	7.953e-08
ENSMUSG00000027589	245867	Pcmtd2	chr2:181479647-181499254	-1.79437	5.74756	4.00308	5.28643	36.8697	1.26293e-09	7.97137e-08
ENSMUSG00000029471	207565	Camkk2	chr5:122869233-122917472	-1.60759	5.79568	4.25933	4.94421	36.8605	1.26894e-09	7.97137e-08
ENSMUSG00000066026	20148	Dhrs3	chr4:144619397-144654779	-1.81711	4.89203	3.12859	4.42627	36.8059	1.30497e-09	8.14865e-08
ENSMUSG00000033684	104009	Qsox1	chr1:155651775-155688635	1.94402	6.48153	8.38012	7.84546	36.6439	1.41804e-09	8.80199e-08
ENSMUSG00000063193	217304	Cd300lb	chr11:114813607-114825212	-2.2225	9.37391	7.07228	8.94392	36.6118	1.4416e-09	8.89525e-08
ENSMUSG00000009585	80287	Apobec3	chr15:79775860-79800107	1.69376	5.21888	6.91351	6.72508	36.5006	1.52619e-09	9.36184e-08
ENSMUSG00000040820	110948	Hlcs	chr16:93929741-94114430	-1.88768	4.3114	2.49149	3.39331	36.4139	1.59565e-09	9.73067e-08
ENSMUSG00000078783	751864	Gm9733	chr3:15361611-15397362	-1.59097	6.04384	4.49475	5.45256	36.247	1.7383e-09	1.0539e-07
ENSMUSG00000025762	214048	Larp1b	chr3:40904263-40994669	1.90466	3.08165	5.04362	4.42483	36.2021	1.77882e-09	1.07223e-07
ENSMUSG00000008855	15184	Hdac5	chr11:102085258-102120992	-2.31713	5.97786	3.59002	5.71553	35.5654	2.46626e-09	1.47805e-07
ENSMUSG00000029776	58875	Hibadh	chr6:52523213-52617374	1.61748	5.346	7.00483	6.04786	35.5465	2.49033e-09	1.48395e-07
ENSMUSG00000026893	227960	Gca	chr2:62494629-62524453	1.86143	7.25574	9.15162	8.20623	35.438	2.63305e-09	1.56008e-07
ENSMUSG00000053436	26416	Mapk14	chr17:28910303-28967380	-1.67607	8.63174	6.97563	8.28841	35.2701	2.87e-09	1.69087e-07
ENSMUSG00000021000	338320	Mia2	chr12:59142585-59238369	-1.40322	7.67514	6.31789	7.10395	35.2561	2.8907e-09	1.69349e-07
ENSMUSG00000017639	268451	Rab11fip4	chr11:79482038-79588849	-3.12431	5.24287	1.96396	5.03327	35.0716	3.178e-09	1.85141e-07
ENSMUSG00000001419	17261	Mef2d	chr3:88049679-88079393	-1.79131	5.42731	3.66521	4.82391	35.0375	3.23423e-09	1.87263e-07
ENSMUSG00000040809	12655	Chil3	chr3:106054870-106074880	1.50447	13.127	14.6539	14.043	35.0278	3.25035e-09	1.87263e-07
ENSMUSG00000004730	13733	Adgre1	chr17:57665691-57790527	-2.11795	5.58582	3.51344	4.48091	34.9283	3.42065e-09	1.95992e-07
ENSMUSG00000110899	NA	Gm48840	chr9:44962722-44966642	-3.7801	2.01036	-1.74297	1.57921	34.7805	3.69051e-09	2.10298e-07
ENSMUSG00000047293	71223	Gpr15	chr16:58537796-58539433	2.83069	0.917506	3.89196	2.81958	34.7018	3.84281e-09	2.17787e-07
ENSMUSG00000059108	213002	Ifitm6	chr7:140595612-140597837	1.64644	9.22101	10.9198	9.9347	34.6906	3.86493e-09	2.17857e-07
ENSMUSG00000027398	16176	Il1b	chr2:129206490-129213059	-3.26628	9.88328	6.76835	9.37121	34.6178	4.01217e-09	2.2494e-07
ENSMUSG00000021340	14756	Gpld1	chr13:25127135-25176484	2.09978	2.98136	4.99716	4.07019	34.3455	4.61472e-09	2.57339e-07
ENSMUSG00000046805	17476	Mpeg1	chr19:12438143-12442647	-1.72486	8.77929	7.04668	7.87848	34.3348	4.64003e-09	2.57373e-07
ENSMUSG00000063334	52705	Krr1	chr10:111808569-111824337	-1.50446	7.4186	5.95214	6.92945	34.2961	4.73319e-09	2.61152e-07
ENSMUSG00000027605	60525	Acss2	chr2:155359868-155427644	-1.75585	5.08129	3.35791	4.75627	34.1293	5.15701e-09	2.83038e-07
ENSMUSG00000030126	330401	Tmcc1	chr6:115995572-116170447	-2.20058	8.2868	6.01078	7.78362	34.0563	5.35398e-09	2.9231e-07
ENSMUSG00000091479	NA	Gm17035	chr15:66801456-66802956	-1.94314	5.67226	3.75979	4.88871	34.0062	5.49376e-09	2.9838e-07
ENSMUSG00000028550	242557	Atg4c	chr4:99082171-99148024	-2.23873	3.57752	1.40334	2.8041	33.8978	5.80842e-09	3.13835e-07
ENSMUSG00000032192	14697	Gnb5	chr9:75213570-75253158	2.48948	1.21444	3.84561	2.78397	33.7845	6.15671e-09	3.30939e-07
ENSMUSG00000118590	NA	Gm15433	chr1:84936703-84942293	-3.68719	3.56905	-0.554402	2.85506	33.6241	6.68596e-09	3.57545e-07
ENSMUSG00000036764	30045	Dnajc12	chr10:63218222-63246355	2.96073	1.647	4.6387	3.40178	33.1988	8.32016e-09	4.42666e-07
ENSMUSG00000034652	217303	Cd300a	chr11:114780867-114795480	-1.64512	8.58966	6.97051	8.04234	33.1413	8.56978e-09	4.53633e-07
ENSMUSG00000021814	11750	Anxa7	chr14:20505328-20530201	1.53184	6.85974	8.44951	7.68725	33.1194	8.66717e-09	4.56471e-07
ENSMUSG00000000732	50723	Icosl	chr10:77905136-77919747	-1.90383	5.82576	3.89872	5.49219	33.0314	9.06841e-09	4.72827e-07
ENSMUSG00000019823	171580	Mical1	chr10:41352310-41363028	-1.85741	7.66979	5.77834	7.32345	33.0321	9.06489e-09	4.72827e-07
ENSMUSG00000037509	226970	Arhgef4	chr1:34717269-34852390	-2.21998	4.81118	2.58098	4.36053	33.0176	9.13271e-09	4.7381e-07
ENSMUSG00000001281	16421	Itgb7	chr15:102124430-102140379	-1.8022	7.60912	5.8047	6.33255	32.7524	1.04677e-08	5.37719e-07
ENSMUSG00000040713	433375	Creg1	chr1:165591315-165602877	-1.76354	8.27033	6.48091	7.47697	32.758	1.04375e-08	5.37719e-07
ENSMUSG00000048058	241576	Ldlrad3	chr2:101780548-102016730	-2.48998	5.16747	2.72971	3.90064	32.7033	1.07354e-08	5.48771e-07
ENSMUSG00000036181	50708	H1f2	chr13:23922791-23924350	-1.76824	7.0267	5.29274	6.70962	32.6626	1.09626e-08	5.57649e-07
ENSMUSG00000042345	328795	Ubash3a	chr17:31426847-31465866	2.0401	3.45765	5.5349	4.86671	32.6332	1.11297e-08	5.63401e-07
ENSMUSG00000078566	12176	Bnip3	chr7:138492565-138511248	-1.65672	6.15492	4.57674	5.62793	32.6057	1.12883e-08	5.68666e-07
ENSMUSG00000033096	71881	Apmap	chr2:150425000-150450487	1.29959	6.34477	7.68346	7.10493	32.4787	1.20505e-08	6.04147e-07
ENSMUSG00000026457	72674	Adipor1	chr1:134343116-134361089	-1.65558	10.049	8.41512	9.53094	32.4585	1.21764e-08	6.07539e-07
ENSMUSG00000043004	14702	Gng2	chr14:19922627-20027695	-1.6827	6.18258	4.50476	5.68838	32.2463	1.35818e-08	6.74432e-07
ENSMUSG00000079418	666468	Atg4a	chrX:139857656-139947266	1.62043	4.43989	6.10439	5.43467	32.2073	1.38566e-08	6.8482e-07
ENSMUSG00000006800	72043	Sulf2	chr2:165915009-165997583	-2.23198	4.46995	2.16318	3.64305	32.1838	1.40258e-08	6.8991e-07
ENSMUSG00000109881	NA	Gm45507	chr7:138492693-138496404	-1.67193	5.70718	4.10977	5.19131	32.1056	1.46013e-08	7.14846e-07
ENSMUSG00000024589	83814	Nedd4l	chr18:65020776-65350899	-1.91796	4.8143	2.94491	4.22526	32.0638	1.49192e-08	7.26995e-07
ENSMUSG00000060429	20649	Sntb1	chr15:55499784-55770345	-2.91902	4.05775	1.10005	2.92723	32.0409	1.50957e-08	7.32177e-07
ENSMUSG00000020865	76408	Abcc3	chr11:94234121-94283823	-5.14597	3.56127	-1.81021	2.62416	31.8117	1.69871e-08	8.16709e-07
ENSMUSG00000033697	223666	Arhgap39	chr15:76608185-76702370	-2.09868	4.58101	2.48148	3.82996	31.8107	1.69952e-08	8.16709e-07
ENSMUSG00000041736	12257	Tspo	chr15:83447793-83458404	1.47816	8.86557	10.3933	9.69625	31.7545	1.74942e-08	8.36833e-07
ENSMUSG00000024277	212307	Mapre2	chr18:23885390-24026918	-1.41042	6.26917	4.8932	5.69608	31.6421	1.85371e-08	8.82668e-07
ENSMUSG00000022848	224132	Slc49a4	chr16:35514432-35589726	-1.65579	5.5174	3.8459	4.90165	31.6259	1.86921e-08	8.86004e-07
ENSMUSG00000033174	23945	Mgll	chr6:88701394-88805342	-1.75591	5.39104	3.6415	4.99219	31.5862	1.90782e-08	9.00213e-07
ENSMUSG00000016756	12763	Cmah	chr13:24511387-24661360	2.09674	5.29732	7.32889	6.55951	31.5081	1.98607e-08	9.32917e-07
ENSMUSG00000105776	NA	Gm43292	chr6:70860338-70862786	-2.2984	3.65802	1.36233	3.69593	31.4757	2.01955e-08	9.44388e-07
ENSMUSG00000086146	NA	Gm15729	chr16:31927683-31932561	-2.14518	3.87913	1.68791	3.54784	31.4639	2.03188e-08	9.45911e-07
ENSMUSG00000027009	16401	Itga4	chr2:79085770-79163467	-1.7186	5.79566	4.15815	4.9366	31.4081	2.09108e-08	9.69144e-07
ENSMUSG00000020190	17347	Mknk2	chr10:80501161-80513946	-1.73627	7.11665	5.35113	6.52952	31.364	2.13913e-08	9.86293e-07
ENSMUSG00000023055	67488	Calcoco1	chr15:102615212-102630613	-2.19254	4.78347	2.50335	4.50113	31.3569	2.14699e-08	9.86293e-07
ENSMUSG00000027997	12368	Casp6	chr3:129695074-129707752	1.94343	3.34592	5.28757	4.00394	31.3429	2.16245e-08	9.87171e-07
ENSMUSG00000044338	23796	Aplnr	chr2:84966569-84970267	-2.58505	3.25077	0.741292	2.04428	31.3381	2.16784e-08	9.87171e-07
ENSMUSG00000031666	19651	Rbl2	chr8:91796685-91850472	-1.67075	6.43415	4.76468	5.7639	31.3052	2.20488e-08	9.99672e-07
ENSMUSG00000058318	192285	Phf21a	chr2:91923462-92195011	-2.21992	5.01748	2.71202	4.54469	31.168	2.36639e-08	1.06826e-06
ENSMUSG00000038145	20623	Snrk	chr9:121946332-121998768	-1.94717	7.65958	5.64507	7.34482	31.1459	2.39348e-08	1.07583e-06
ENSMUSG00000006442	20810	Srm	chr4:148675960-148679450	3.26208	3.30985	6.47286	5.73694	31.0612	2.50019e-08	1.11897e-06
ENSMUSG00000002996	73389	Hbp1	chr12:31976253-32000534	-1.64082	8.56016	6.91452	8.1451	31.0259	2.54605e-08	1.13463e-06
ENSMUSG00000028211	60599	Trp53inp1	chr4:11156431-11174379	-2.64386	8.07121	5.05724	7.99336	30.9136	2.6977e-08	1.19709e-06
ENSMUSG00000024521	58801	Pmaip1	chr18:66591604-66598636	-2.04778	4.19052	2.10726	3.48833	30.896	2.72227e-08	1.20109e-06
ENSMUSG00000042688	50772	Mapk6	chr9:75276344-75317287	1.50556	4.56964	6.09257	5.55847	30.8907	2.72976e-08	1.20109e-06
ENSMUSG00000000562	11542	Adora3	chr3:105778174-105816242	2.89638	-0.200455	2.67041	1.51592	30.8159	2.83699e-08	1.23991e-06
ENSMUSG00000000562	69296	Adora3	chr3:105778174-105816242	2.89638	-0.200455	2.67041	1.51592	30.8159	2.83699e-08	1.23991e-06
ENSMUSG00000033107	67664	Rnf125	chr18:21077682-21116919	-1.98436	4.82845	2.94281	4.46392	30.8127	2.84177e-08	1.23991e-06
ENSMUSG00000050627	333433	Gpd1l	chr9:114728409-114763055	-1.44866	6.53176	5.12283	6.19201	30.7156	2.98752e-08	1.29808e-06
ENSMUSG00000001288	19411	Rarg	chr15:102143373-102165952	-2.83576	3.96344	1.11251	2.81156	30.5817	3.20095e-08	1.37932e-06
ENSMUSG00000059742	170738	Kcnh7	chr2:62523758-63014631	1.79489	3.5171	5.33097	4.34794	30.588	3.19068e-08	1.37932e-06
ENSMUSG00000006345	14598	Ggt1	chr10:75397438-75422034	1.95555	3.80871	5.61464	5.17948	30.4914	3.35349e-08	1.4391e-06
ENSMUSG00000046897	68744	Zfp740	chr15:102111684-102124041	-1.84193	6.69021	4.85448	6.44674	30.454	3.41877e-08	1.46111e-06
ENSMUSG00000024480	11777	Ap3s1	chr18:46874943-46923893	1.56611	7.45653	9.05536	8.3708	30.427	3.46666e-08	1.47553e-06
ENSMUSG00000024037	57773	Wdr4	chr17:31713296-31738954	2.25904	2.80901	4.97651	4.27655	30.3392	3.62723e-08	1.53759e-06
ENSMUSG00000116114	NA	Gm35853	chr15:101220769-101303715	-1.79073	6.86317	5.02031	6.22566	30.2283	3.8407e-08	1.62149e-06
ENSMUSG00000042354	30877	Gnl3	chr14:30734390-30741109	3.09184	2.66014	5.76584	5.09909	30.0999	4.1036e-08	1.7255e-06
ENSMUSG00000043415	71198	Otud1	chr2:19662563-19665394	-3.25058	2.82858	-0.462453	1.88585	30.0774	4.15145e-08	1.73861e-06
ENSMUSG00000017466	21858	Timp2	chr11:118191895-118246566	-2.12111	8.63679	6.40933	8.09731	29.9884	4.34629e-08	1.79968e-06
ENSMUSG00000033706	232187	Smyd5	chr6:85408971-85423417	1.91964	2.49096	4.38392	3.75601	29.9927	4.33665e-08	1.79968e-06
ENSMUSG00000062585	12802	Cnr2	chr4:135622705-135647518	-2.017	7.45533	5.31889	6.97987	29.9872	4.34905e-08	1.79968e-06
ENSMUSG00000036411	68283	9530077C05Rik	chr9:22322809-22355977	-2.09083	4.60426	2.5143	4.13865	29.8464	4.67666e-08	1.9276e-06
ENSMUSG00000024621	12978	Csf1r	chr18:61233670-61265221	-1.87265	8.46453	6.61929	7.70788	29.821	4.73833e-08	1.94533e-06
ENSMUSG00000038264	20361	Sema7a	chr9:57847395-57870148	-3.62257	2.8158	-0.785694	2.40029	29.68	5.09574e-08	2.08386e-06
ENSMUSG00000053907	232087	Mat2a	chr6:72409782-72416541	1.77947	6.82419	8.55001	7.81311	29.5192	5.53669e-08	2.25534e-06
ENSMUSG00000029385	12452	Ccng2	chr5:93415116-93424090	-1.5644	8.01666	6.49329	7.51941	29.4755	5.66271e-08	2.28879e-06
ENSMUSG00000045538	71986	Ddx28	chr8:106736253-106738514	1.75372	2.9018	4.70405	4.19272	29.4805	5.64809e-08	2.28879e-06
ENSMUSG00000021687	107767	Scamp1	chr13:94337818-94422365	1.60573	5.83493	7.45563	6.87616	29.3693	5.98176e-08	2.38083e-06
ENSMUSG00000021830	70561	Txndc16	chr14:45370922-45457785	-1.87005	4.99844	3.1528	4.08534	29.3749	5.9644e-08	2.38083e-06
ENSMUSG00000026872	24136	Zeb2	chr2:44873644-45007407	-1.69217	6.01463	4.34733	5.12704	29.3851	5.93327e-08	2.38083e-06
ENSMUSG00000100783	NA	2310047D07Rik	chr5:149168142-149174794	2.08156	2.45249	4.62366	3.82863	29.3773	5.95706e-08	2.38083e-06
ENSMUSG00000037759	19217	Ptger2	chr14:45225652-45241277	-1.92725	5.32045	3.32323	4.66819	29.3497	6.04266e-08	2.39593e-06
ENSMUSG00000030748	16190	Il4ra	chr7:125151292-125178646	2.08535	7.5325	9.48966	8.97724	29.2315	6.42276e-08	2.53699e-06
ENSMUSG00000028683	108067	Eif2b3	chr4:116876599-116944503	2.68096	1.88167	4.47643	3.79636	29.2065	6.50607e-08	2.5602e-06
ENSMUSG00000044827	21897	Tlr1	chr5:65082022-65090906	1.8865	2.39043	4.31134	3.90539	29.0714	6.97591e-08	2.73477e-06
ENSMUSG00000024778	14102	Fas	chr19:34268066-34305172	-1.84834	6.46469	4.69011	5.96376	28.9873	7.2854e-08	2.8454e-06
ENSMUSG00000079037	19122	Prnp	chr2:131751848-131780349	3.00229	2.93168	5.67017	5.98933	28.9702	7.34994e-08	2.85989e-06
ENSMUSG00000004207	19156	Psap	chr10:60113449-60138376	-1.5268	11.2474	9.71726	10.3409	28.929	7.50807e-08	2.91056e-06
ENSMUSG00000023044	246277	Csad	chr15:102085434-102113159	-2.15893	4.47367	2.24412	4.04922	28.9113	7.57712e-08	2.91819e-06
ENSMUSG00000036611	67484	Eepd1	chr9:25392843-25515406	-1.6283	5.29796	3.69832	5.07865	28.9096	7.58372e-08	2.91819e-06
ENSMUSG00000035933	238123	Cog5	chr12:31704868-31987629	-1.52794	8.07912	6.54857	7.69496	28.8659	7.7567e-08	2.97378e-06
ENSMUSG00000039157	98952	Fam102a	chr2:32425344-32459768	-2.27935	5.10021	2.64384	4.78392	28.806	8.00039e-08	3.05597e-06
ENSMUSG00000028756	68943	Pink1	chr4:138040720-138053618	-1.76105	6.20369	4.44466	6.02974	28.7975	8.0353e-08	3.05811e-06
ENSMUSG00000025857	433956	Dnaaf5	chr5:139135978-139172265	2.07148	1.28958	3.43236	2.90843	28.7887	8.07214e-08	3.06096e-06
ENSMUSG00000038279	110109	Nop2	chr6:125108872-125121716	1.67347	4.48753	6.11945	5.67529	28.6909	8.49026e-08	3.20784e-06
ENSMUSG00000039621	277360	Prex1	chr2:166408262-166555752	-2.54428	7.72976	4.89231	7.45115	28.6817	8.53082e-08	3.21153e-06
ENSMUSG00000030282	12764	Cmas	chr6:142702412-142721440	1.24122	5.84992	7.141	6.28087	28.6737	8.56579e-08	3.21309e-06
ENSMUSG00000031765	17748	Mt1	chr8:94905710-94906955	2.39676	2.91269	5.2842	4.70963	28.6545	8.6511e-08	3.22447e-06
ENSMUSG00000111167	NA	Gm39321	chr9:42053289-42057802	-2.16923	5.83868	3.50983	5.08777	28.653	8.65796e-08	3.22447e-06
ENSMUSG00000025995	73674	Wdr75	chr1:45834326-45862779	2.67453	2.23146	4.86271	4.30329	28.555	9.10739e-08	3.37978e-06
ENSMUSG00000097944	NA	A130014A01Rik	chr8:120828321-120830643	-2.27628	4.23192	1.95708	3.60577	28.5383	9.18651e-08	3.39705e-06
ENSMUSG00000044734	66222	Serpinb1a	chr13:33026075-33035168	1.5374	9.53065	11.0957	10.4163	28.3716	1.00125e-07	3.68941e-06
ENSMUSG00000033508	67855	Asprv1	chr6:86605146-86606692	-2.1493	8.05217	5.9261	8.69405	28.3527	1.01105e-07	3.69938e-06
ENSMUSG00000042719	231713	Naa25	chr5:121535999-121582441	1.9673	3.85892	5.86998	5.24766	28.3536	1.01061e-07	3.69938e-06
ENSMUSG00000048232	269529	Fbxo10	chr4:45034247-45084604	-1.67359	5.70273	3.98753	5.2678	28.247	1.06778e-07	3.8933e-06
ENSMUSG00000042659	66412	Arrdc4	chr7:68386743-68398989	-1.58655	6.47524	4.92215	5.78023	28.2246	1.08023e-07	3.92495e-06
ENSMUSG00000026003	11363	Acadl	chr1:66869998-66902436	1.53316	5.84129	7.39202	7.38663	28.2109	1.0879e-07	3.9391e-06
ENSMUSG00000027405	67134	Nop56	chr2:130116350-130121233	2.28305	5.1564	7.32753	6.543	28.1977	1.09533e-07	3.95227e-06
ENSMUSG00000021451	20354	Sema4d	chr13:51839565-51947783	-2.25838	7.9935	5.52334	7.45339	28.1784	1.1063e-07	3.97811e-06
ENSMUSG00000048755	223722	Mcat	chr15:83430998-83447988	1.31677	5.78667	7.14492	6.55167	28.0475	1.18376e-07	4.24202e-06
ENSMUSG00000085403	NA	Gm13068	chr4:149832975-149834064	-2.06181	3.88287	1.86167	3.45333	27.9776	1.22725e-07	4.3828e-06
ENSMUSG00000067203	NA	H2-K2	chr17:34193633-34197801	-2.4067	5.18684	2.78509	4.84597	27.9695	1.23244e-07	4.3863e-06
ENSMUSG00000082286	NA	Pisd-ps1	chr11:3075904-3081004	-2.11921	4.93764	2.71319	4.39892	27.8946	1.28106e-07	4.54384e-06
ENSMUSG00000038520	233204	Tbc1d17	chr7:44484047-44498503	-1.61084	5.17606	3.59778	4.91218	27.8467	1.31321e-07	4.64207e-06
ENSMUSG00000000441	110157	Raf1	chr6:115595028-115653596	-1.75241	8.97202	7.19177	8.70669	27.807	1.34044e-07	4.72232e-06
ENSMUSG00000001707	66143	Eef1e1	chr13:38828183-38843034	2.98282	2.68455	5.45821	4.66027	27.727	1.397e-07	4.90501e-06
ENSMUSG00000019822	20598	Smpd2	chr10:41361638-41366365	-1.51639	6.07676	4.57531	5.77951	27.691	1.42325e-07	4.98043e-06
ENSMUSG00000031834	18709	Pik3r2	chr8:71220820-71229357	-1.98811	5.09331	3.01708	4.42526	27.6638	1.44341e-07	5.03407e-06
ENSMUSG00000025509	66853	Pnpla2	chr7:141035111-141040656	-1.9658	7.61706	5.58342	7.64057	27.6339	1.46586e-07	5.09532e-06
ENSMUSG00000020520	171212	Galnt10	chr11:57536268-57678340	-1.64302	6.17377	4.52509	5.22325	27.5848	1.50357e-07	5.20905e-06
ENSMUSG00000037095	76905	Lrg1	chr17:56426678-56429001	1.72284	10.2031	11.8771	11.2821	27.5334	1.54407e-07	5.33163e-06
ENSMUSG00000020029	71207	Nudt4	chr10:95382869-95400008	-1.57455	8.90413	7.3356	8.48632	27.4319	1.62724e-07	5.56999e-06
ENSMUSG00000022799	12549	Arhgap31	chr16:38418702-38533636	-2.08718	4.58551	2.60558	4.18656	27.4297	1.62912e-07	5.56999e-06
ENSMUSG00000026020	55989	Nop58	chr1:59724130-59758203	2.75251	4.0847	6.7398	6.03152	27.4301	1.62874e-07	5.56999e-06
ENSMUSG00000026073	16178	Il1r2	chr1:40113239-40164391	2.07687	8.9715	11.0289	10.5729	27.3652	1.68437e-07	5.74007e-06
ENSMUSG00000030787	114332	Lyve1	chr7:110449814-110462446	-4.40555	3.06755	-1.59082	1.56717	27.3097	1.73341e-07	5.88795e-06
ENSMUSG00000087381	NA	Gm16008	chr4:156106465-156116100	1.59473	2.84872	4.47896	3.66805	27.2347	1.80194e-07	6.10086e-06
ENSMUSG00000061458	217431	Nol10	chr12:17398459-17480096	1.94042	2.24193	4.2129	3.47325	27.152	1.88066e-07	6.34677e-06
ENSMUSG00000108524	NA	Gm44876	chr7:125169948-125171289	2.08195	4.1895	6.11392	5.65837	27.0347	1.99831e-07	6.72206e-06
ENSMUSG00000039382	54636	Wdr45	chrX:7580572-7594445	-1.71936	3.57723	1.92697	3.15845	26.9282	2.11151e-07	7.08e-06
ENSMUSG00000031129	331004	Slc9a9	chr9:94551962-95112498	-2.35943	3.95466	1.52778	2.87549	26.8636	2.18336e-07	7.29746e-06
ENSMUSG00000031381	18700	Piga	chrX:163202783-163216912	1.4405	3.77376	5.24591	4.76085	26.8422	2.2076e-07	7.35489e-06
ENSMUSG00000104002	NA	Gm38336	chr1:34848441-34850989	-2.26816	3.55585	1.29821	3.12238	26.715	2.35786e-07	7.83049e-06
ENSMUSG00000029578	74781	Wipi2	chr5:142613453-142656343	-1.31429	6.20603	4.93595	6.0351	26.6908	2.3876e-07	7.90411e-06
ENSMUSG00000042213	67492	Zfand4	chr6:116241183-116307263	-1.63024	5.52703	3.85192	5.16182	26.6735	2.40902e-07	7.94977e-06
ENSMUSG00000027832	19288	Ptx3	chr3:66127331-66133226	4.55686	-3.44334	0.458969	1.67703	26.6177	2.47966e-07	8.15705e-06
ENSMUSG00000002222	68477	Rmnd5a	chr6:71365618-71417621	-1.68785	5.22014	3.54659	4.90966	26.57	2.54158e-07	8.33445e-06
ENSMUSG00000025810	18186	Nrp1	chr8:129085085-129229844	-2.1798	5.61608	3.34259	4.39305	26.548	2.57067e-07	8.40342e-06
ENSMUSG00000020573	30955	Pik3cg	chr12:32223472-32258658	-1.84758	7.706	5.75013	7.24691	26.5375	2.5847e-07	8.42288e-06
ENSMUSG00000035824	57813	Tk2	chr8:104953317-104975190	-1.35479	6.33713	5.03965	5.89314	26.5267	2.59917e-07	8.44366e-06
ENSMUSG00000023046	16012	Igfbp6	chr15:102052797-102057946	2.62379	0.689394	3.30324	2.05184	26.4976	2.63871e-07	8.51901e-06
ENSMUSG00000034430	80292	Zxdc	chr6:90346474-90380472	-1.85816	6.23007	4.24707	5.9374	26.499	2.6367e-07	8.51901e-06
ENSMUSG00000041954	21936	Tnfrsf18	chr4:156110621-156113352	1.49588	3.49306	5.01879	4.2313	26.482	2.66004e-07	8.56138e-06
ENSMUSG00000021725	52552	Parp8	chr13:116991356-117162073	-1.38203	5.6967	4.33962	5.11721	26.4184	2.74912e-07	8.82086e-06
ENSMUSG00000041438	21771	Utp4	chr8:107620268-107649720	1.56208	4.0174	5.656	5.39891	26.3532	2.84345e-07	9.09555e-06
ENSMUSG00000024213	56409	Nudt3	chr17:27798356-27842469	1.3953	4.36452	5.80789	5.2918	26.3218	2.89011e-07	9.18844e-06
ENSMUSG00000055994	257632	Nod2	chr8:89373943-89415102	-2.41666	4.79903	2.18456	4.14345	26.3269	2.88239e-07	9.18844e-06
ENSMUSG00000026018	70375	Ica1l	chr1:60021649-60082343	-1.89663	4.10006	2.17864	3.7172	26.2877	2.94153e-07	9.3235e-06
ENSMUSG00000022139	105559	Mbnl2	chr14:120513081-120669109	-1.66441	6.40765	4.72377	6.08103	26.2491	3.001e-07	9.48315e-06
ENSMUSG00000026028	70827	Trak2	chr1:58939608-59012589	2.05193	4.95714	6.79703	6.53323	26.2331	3.02599e-07	9.53051e-06
ENSMUSG00000041057	72515	Wdr43	chr17:71922890-71966026	2.31896	4.05287	6.32271	5.73101	26.2278	3.03426e-07	9.53051e-06
ENSMUSG00000031431	14605	Tsc22d3	chrX:139440277-139501408	-1.69588	9.5488	7.85323	8.94927	26.1864	3.09993e-07	9.70752e-06
ENSMUSG00000026766	109129	Mmadhc	chr2:50169893-50186813	1.26027	5.85214	7.16132	6.57267	26.1727	3.12203e-07	9.74747e-06
ENSMUSG00000002733	83435	Plekha3	chr2:76505625-76527172	1.39009	3.73426	5.15138	4.54489	26.161	3.14097e-07	9.77732e-06
ENSMUSG00000055639	13134	Dach1	chr14:98024289-98407201	1.69342	4.6851	6.2411	5.70419	26.1072	3.22972e-07	9.99393e-06
ENSMUSG00000087050	100504178	Dhrs13os	chr11:77920838-77923491	2.13413	0.913539	3.02641	2.32806	26.1114	3.22268e-07	9.99393e-06
ENSMUSG00000030657	233781	Xylt1	chr7:116980214-117272803	-2.33741	4.56136	2.10579	4.27461	26.0601	3.30959e-07	1.02108e-05
ENSMUSG00000029570	16848	Lfng	chr5:140593075-140601300	-1.73093	5.62798	3.86321	5.37008	26.0271	3.36665e-07	1.03562e-05
ENSMUSG00000002871	24100	Tpra1	chr6:88879233-88889220	-1.48405	4.87717	3.43205	4.40464	25.9537	3.49713e-07	1.07259e-05
ENSMUSG00000058392	72462	Rrp1b	chr17:32255074-32281839	1.60931	3.23202	4.85206	4.33868	25.9419	3.51852e-07	1.07598e-05
ENSMUSG00000036046	223739	5031439G07Rik	chr15:84828137-84872752	-1.74332	7.46342	5.67408	6.99647	25.8747	3.64308e-07	1.11082e-05
ENSMUSG00000034902	18717	Pip5k1c	chr10:81128797-81155807	-2.05757	7.48481	5.38206	7.31094	25.8596	3.67178e-07	1.11631e-05
ENSMUSG00000028525	18578	Pde4b	chr4:101944740-102464456	-1.95377	6.46818	4.57984	6.06441	25.8074	3.77239e-07	1.14356e-05
ENSMUSG00000084970	NA	1700060J05Rik	chr4:53562983-53564697	-2.22737	2.73986	0.539851	2.88004	25.7846	3.8173e-07	1.15382e-05
ENSMUSG00000074340	12659	Ovgp1	chr3:105881027-105894739	-3.03301	2.83993	-0.546999	2.41217	25.6598	4.07221e-07	1.22731e-05
ENSMUSG00000060950	328162	Trmt61a	chr12:111644539-111650336	3.05516	1.21758	4.26147	3.41423	25.6155	4.16685e-07	1.25222e-05
ENSMUSG00000031438	66889	Rnf128	chrX:138464065-138573894	-2.23596	3.21001	0.946685	2.51026	25.6066	4.18608e-07	1.25438e-05
ENSMUSG00000086600	NA	C030005K06Rik	chr18:50175797-50186911	-1.67757	4.32683	2.62026	3.66487	25.5957	4.20984e-07	1.25789e-05
ENSMUSG00000052102	26384	Gnpda1	chr18:38460588-38472056	-1.30285	6.58768	5.30321	6.1986	25.5697	4.26684e-07	1.27128e-05
ENSMUSG00000086765	100503518	Gm11827	chr4:11122805-11126998	-2.42462	4.2716	1.74864	4.41554	25.5309	4.3536e-07	1.29343e-05
ENSMUSG00000000439	67027	Mkrn2	chr6:115578863-115599585	-1.58805	8.01657	6.43131	7.77394	25.4801	4.46964e-07	1.32302e-05
ENSMUSG00000028436	68970	Dcaf12	chr4:41291300-41314889	-1.29665	7.70088	6.43719	7.29568	25.4708	4.49126e-07	1.32302e-05
ENSMUSG00000074656	67204	Eif2s2	chr2:154713330-154734855	1.83616	5.22102	6.95229	6.36548	25.4713	4.4901e-07	1.32302e-05
ENSMUSG00000020883	72194	Fbxl20	chr11:97973382-98041229	-1.87907	4.84773	2.98512	4.49527	25.4611	4.51383e-07	1.32592e-05
ENSMUSG00000031812	67443	Map1lc3b	chr8:122317100-122325499	-1.40954	9.50555	8.1582	9.18861	25.3889	4.68613e-07	1.37267e-05
ENSMUSG00000028330	433702	Ncbp1	chr4:46138613-46172403	1.17966	6.04862	7.26333	6.53458	25.383	4.70036e-07	1.37298e-05
ENSMUSG00000002985	11816	Apoe	chr7:19430034-19433113	-2.2278	6.46304	4.26083	6.22607	25.2331	5.08017e-07	1.47978e-05
ENSMUSG00000108591	NA	Particl	chr6:72416034-72417593	1.6644	3.49202	5.10257	4.41046	25.1999	5.16837e-07	1.50127e-05
ENSMUSG00000041598	56699	Cdc42ep4	chr11:113617676-113642707	-1.43314	5.64019	4.23723	5.02329	25.1677	5.25544e-07	1.52232e-05
ENSMUSG00000024299	224697	Adamts10	chr17:33743178-33772756	-1.80211	5.85261	4.05862	5.1429	25.1545	5.29159e-07	1.52855e-05
ENSMUSG00000001138	94218	Cnnm3	chr1:36550948-36567318	-1.58023	4.67234	3.12179	4.46575	25.0757	5.51227e-07	1.58764e-05
ENSMUSG00000113035	76062	5830428M24Rik	chr12:69511561-69522324	-1.92572	4.47113	2.53083	3.70259	25.0707	5.52661e-07	1.58764e-05
ENSMUSG00000026768	241226	Itga8	chr2:12111443-12306733	-3.4091	2.97423	-0.432489	2.1279	25.0405	5.614e-07	1.60832e-05
ENSMUSG00000059013	27387	Sh2d3c	chr2:32611067-32645524	-2.06357	8.72796	6.50256	8.4227	25.0033	5.7231e-07	1.63508e-05
ENSMUSG00000097548	102635772	Gm26748	chr6:99702732-99709514	4.60729	-2.04374	3.06022	1.55037	24.9467	5.89375e-07	1.67923e-05
ENSMUSG00000086425	NA	F730016J06Rik	chr2:27985489-28017743	-1.67304	5.92069	4.18175	5.14418	24.9185	5.98071e-07	1.69937e-05
ENSMUSG00000039879	380629	Heca	chr10:17744360-17823815	-1.75484	6.06712	4.29381	5.66503	24.8946	6.05513e-07	1.71584e-05
ENSMUSG00000021482	66129	Prxl2c	chr13:64423094-64460524	-1.39451	5.73242	4.4019	5.14699	24.884	6.08867e-07	1.71602e-05
ENSMUSG00000030269	97287	Mtmr14	chr6:113214804-113258353	-1.26211	6.32031	5.09441	5.86859	24.8867	6.08018e-07	1.71602e-05
ENSMUSG00000100465	NA	Gm29264	chr5:149171626-149184492	1.94904	2.39606	4.3734	3.63762	24.8114	6.32221e-07	1.77704e-05
ENSMUSG00000032691	216799	Nlrp3	chr11:59432394-59457782	-3.02195	5.88913	2.62868	5.72105	24.7435	6.54905e-07	1.83585e-05
ENSMUSG00000059796	13681	Eif4a1	chr11:69557762-69563249	1.5667	8.12459	9.64635	9.05558	24.7363	6.57349e-07	1.83776e-05
ENSMUSG00000096472	12581	Cdkn2d	chr9:21199706-21202703	1.29278	8.15795	9.50865	8.89439	24.7211	6.62538e-07	1.84731e-05
ENSMUSG00000026234	17975	Ncl	chr1:86272441-86287122	1.53782	5.98173	7.49953	7.11953	24.7037	6.68565e-07	1.85915e-05
ENSMUSG00000032578	12700	Cish	chr9:107173225-107179983	2.09281	2.40804	4.37724	3.8288	24.6333	6.93445e-07	1.9232e-05
ENSMUSG00000039153	12393	Runx2	chr17:44806874-45125684	-2.00878	3.6673	1.71159	3.31759	24.5897	7.09287e-07	1.96192e-05
ENSMUSG00000025503	21351	Taldo1	chr7:140972112-140982881	-1.24353	10.811	9.62553	10.4676	24.5806	7.12646e-07	1.966e-05
ENSMUSG00000022018	66214	Rgcc	chr14:79526196-79539085	2.02973	5.20036	7.12	6.6567	24.5676	7.17489e-07	1.97414e-05
ENSMUSG00000006705	18771	Pknox1	chr17:31783708-31826667	-1.9096	6.55801	4.54638	6.08624	24.5557	7.21938e-07	1.98115e-05
ENSMUSG00000020484	22433	Xbp1	chr11:5470659-5475893	1.32359	7.76483	9.10801	8.60175	24.5382	7.28511e-07	1.99394e-05
ENSMUSG00000030095	74122	Tmem43	chr6:91450685-91465445	-1.38567	7.83057	6.47217	7.53382	24.5274	7.32601e-07	1.9961e-05
ENSMUSG00000049307	14345	Fut4	chr9:14659616-14663689	-1.69969	4.57658	2.86215	4.07844	24.526	7.33129e-07	1.9961e-05
ENSMUSG00000040746	70510	Rnf167	chr11:70538061-70542247	-1.55325	8.16633	6.57321	7.76115	24.4986	7.4365e-07	2.01948e-05
ENSMUSG00000110631	NA	Gm42047	chr8:122559986-122567917	2.80456	1.80875	4.45904	4.44513	24.4757	7.5254e-07	2.03831e-05
ENSMUSG00000113816	NA	Gm47003	chr13:64438891-64445853	-1.39763	4.52557	3.18672	3.96791	24.4106	7.7841e-07	2.10292e-05
ENSMUSG00000024681	170813	Ms4a3	chr19:11606860-11618215	2.97014	5.90525	8.70161	8.05347	24.3899	7.8681e-07	2.11465e-05
ENSMUSG00000024855	107975	Pacs1	chr19:5183186-5323147	-2.0812	7.72192	5.44727	7.51149	24.3907	7.86462e-07	2.11465e-05
ENSMUSG00000031161	15185	Hdac6	chrX:7796359-7814128	1.58215	3.13994	4.68157	4.03503	24.2828	8.31797e-07	2.22982e-05
ENSMUSG00000057554	56048	Lgals8	chr13:12454296-12479825	1.42001	5.49498	6.89838	6.74358	24.2595	8.41915e-07	2.25115e-05
ENSMUSG00000039050	228983	Osbpl2	chr2:179761099-179804473	-1.38461	7.6232	6.24091	7.38183	24.2403	8.50321e-07	2.26203e-05
ENSMUSG00000090709	NA	Gm17173	chr14:45209725-45244357	-2.24287	2.64008	0.413115	2.13039	24.243	8.49172e-07	2.26203e-05
ENSMUSG00000056124	56386	B4galt6	chr18:20817656-20879461	1.48915	3.81279	5.33825	4.90542	24.1406	8.95535e-07	2.37624e-05
ENSMUSG00000028927	18600	Padi2	chr4:140633655-140679897	-2.71848	4.72373	2.15037	3.29996	24.1157	9.07161e-07	2.40098e-05
ENSMUSG00000032010	53376	Usp2	chr9:43978318-44006924	1.71994	2.09205	3.84641	3.03747	24.0423	9.42447e-07	2.48806e-05
ENSMUSG00000051832	100504464	E230016K23Rik	chr11:83472882-83514519	-2.99708	2.99055	-0.231481	2.46938	24.0112	9.57785e-07	2.52217e-05
ENSMUSG00000022636	11658	Alcam	chr16:52069359-52274437	-1.35538	5.1617	3.84749	4.9779	23.9995	9.63593e-07	2.53107e-05
ENSMUSG00000041506	27966	Rrp9	chr9:106353162-106362623	2.55264	2.46924	4.89929	4.29498	23.9369	9.95464e-07	2.60821e-05
ENSMUSG00000019943	67972	Atp2b1	chr10:98750268-98862005	-1.47003	6.1531	4.71619	5.60181	23.9306	9.98724e-07	2.6102e-05
ENSMUSG00000085156	100041286	Snhg15	chr11:6475591-6478779	2.54341	0.674822	3.10419	2.69611	23.9226	1.0029e-06	2.61456e-05
ENSMUSG00000039910	17684	Cited2	chr10:17598966-17601422	-1.21314	7.54952	6.38019	7.22923	23.8973	1.01616e-06	2.64252e-05
ENSMUSG00000013707	69769	Tnfaip8l2	chr3:95046832-95049671	-1.24432	7.6791	6.46326	7.26326	23.8623	1.03476e-06	2.68421e-05
ENSMUSG00000073437	654822	D330041H03Rik	chr17:24623623-24633516	-1.68859	3.75583	2.13529	3.36218	23.8484	1.0423e-06	2.69704e-05
ENSMUSG00000062980	214642	Cped1	chr6:21985915-22256403	2.75546	0.242962	3.22028	2.00094	23.8388	1.04751e-06	2.69715e-05
ENSMUSG00000097754	102639566	Ptgs2os2	chr1:150034794-150040699	-2.39308	2.94303	0.62177	2.41217	23.843	1.04521e-06	2.69715e-05
ENSMUSG00000020589	76820	Cyria	chr12:12312140-12430966	-1.78793	4.55104	2.81325	3.42679	23.8286	1.05305e-06	2.70472e-05
ENSMUSG00000038831	241308	Ralgps1	chr2:33023429-33261498	-2.96329	4.16556	0.856862	3.98198	23.817	1.05943e-06	2.71442e-05
ENSMUSG00000029714	57330	Gigyf1	chr5:137516810-137526197	-1.80796	4.3306	2.47078	4.07269	23.7761	1.08219e-06	2.76595e-05
ENSMUSG00000039208	210029	Metrnl	chr11:121592370-121607132	-1.85071	6.15826	4.36474	5.56129	23.7049	1.12298e-06	2.86319e-05
ENSMUSG00000042331	432572	Specc1	chr11:61847589-62113839	-1.3696	5.76876	4.45566	5.00314	23.6664	1.14563e-06	2.91381e-05
ENSMUSG00000037295	100017	Ldlrap1	chr4:134468865-134495335	-1.26547	6.25773	4.99054	5.85869	23.6449	1.15855e-06	2.9395e-05
ENSMUSG00000057541	78697	Pus7	chr5:23945646-23988709	2.94995	1.69354	4.58234	4.03573	23.6186	1.17447e-06	2.97266e-05
ENSMUSG00000118607	101055758	Gm7592	chr1:85454323-85479899	-2.9611	2.73958	-0.672218	2.38717	23.6025	1.18432e-06	2.99033e-05
ENSMUSG00000032089	16154	Il10ra	chr9:45165135-45180447	-1.79225	6.51479	4.72731	5.89413	23.5952	1.18886e-06	2.9911e-05
ENSMUSG00000039747	269717	Orai2	chr5:136176313-136199567	-1.74058	7.10058	5.32959	7.01057	23.5927	1.19036e-06	2.9911e-05
ENSMUSG00000009551	70730	6330409D20Rik	chr2:32622632-32631028	-2.07464	5.35537	3.0983	5.03652	23.5305	1.22951e-06	3.08205e-05
ENSMUSG00000023927	20230	Satb1	chr17:52043215-52140318	-1.72254	5.52843	3.70458	5.26125	23.4558	1.2782e-06	3.19642e-05
ENSMUSG00000062604	20817	Srpk2	chr5:23708262-23889615	-1.3574	6.52201	5.17866	6.01704	23.4009	1.31519e-06	3.28105e-05
ENSMUSG00000040247	108995	Tbc1d10c	chr19:4233410-4241283	-1.48624	5.48769	3.99854	4.95298	23.3428	1.35547e-06	3.37347e-05
ENSMUSG00000004100	235036	Ppan	chr9:20799471-20803474	2.10007	2.97425	5.0524	4.5694	23.3313	1.36363e-06	3.38571e-05
ENSMUSG00000038949	226744	Cnst	chr1:179373935-179455043	-1.5932	5.19749	3.5631	4.80913	23.2955	1.38922e-06	3.44104e-05
ENSMUSG00000018931	24083	Natd1	chr11:60793072-60805576	-2.39958	3.68496	0.954758	3.10449	23.2693	1.4083e-06	3.48003e-05
ENSMUSG00000031988	69091	Vps26b	chr9:26919067-26941361	-1.25671	6.93777	5.71803	6.51802	23.2519	1.42108e-06	3.50332e-05
ENSMUSG00000040463	18432	Mybbp1a	chr11:72332181-72342594	2.14946	4.47867	6.61812	6.11447	23.2344	1.43406e-06	3.52698e-05
ENSMUSG00000026874	15139	Hc	chr2:34873343-34951450	2.29974	1.46389	3.78497	2.89605	23.2155	1.44823e-06	3.55344e-05
ENSMUSG00000000627	20355	Sema4f	chr6:82888866-82916750	-2.12148	4.56446	2.33428	4.26258	23.2082	1.45378e-06	3.55869e-05
ENSMUSG00000116030	NA	Gm49500	chr15:101301933-101302314	-1.66522	5.0708	3.33391	4.45043	23.1876	1.46941e-06	3.58853e-05
ENSMUSG00000026637	22033	Traf5	chr1:191729166-191776868	-1.86579	3.75799	1.91549	2.68599	23.1721	1.48128e-06	3.60906e-05
ENSMUSG00000119838	115487915	U2	chr11:83162324-83162514	3.51527	-1.44391	1.97357	1.29741	23.1047	1.53414e-06	3.72914e-05
ENSMUSG00000031770	64209	Herpud1	chr8:95113066-95122005	-1.24283	6.87138	5.67072	6.65998	23.0743	1.55858e-06	3.77098e-05
ENSMUSG00000041481	20715	Serpina3g	chr12:104202504-104208198	3.1952	-0.61309	2.7026	3.05388	23.0756	1.55758e-06	3.77098e-05
ENSMUSG00000024524	14680	Gnal	chr18:67221287-67359863	-1.08977	6.65484	5.60338	6.11528	23.0571	1.57259e-06	3.79606e-05
ENSMUSG00000040997	105501	Abhd4	chr14:54491645-54508094	-1.60193	4.69096	3.11427	4.60115	23.0454	1.58219e-06	3.8104e-05
ENSMUSG00000037999	212285	Arap2	chr5:62759788-62923502	1.65354	2.69288	4.38818	3.42998	22.9985	1.62124e-06	3.89546e-05
ENSMUSG00000049339	227298	Retreg2	chr1:75119422-75124557	-1.32772	6.66175	5.32711	6.27985	22.9914	1.62729e-06	3.90101e-05
ENSMUSG00000036833	241274	Pnpla7	chr2:24866045-24944069	-1.90177	7.84127	5.81154	7.6359	22.9326	1.67781e-06	4.01289e-05
ENSMUSG00000025232	15211	Hexa	chr9:59446823-59472392	-1.20478	8.68539	7.52029	8.27569	22.9146	1.69364e-06	4.03237e-05
ENSMUSG00000053101	353346	Gpr141	chr13:19933852-20008427	-1.44409	8.15659	6.67772	7.64884	22.9145	1.69369e-06	4.03237e-05
ENSMUSG00000028124	14630	Gclm	chr3:122039206-122064381	1.34267	5.53465	6.89382	6.27647	22.8643	1.73847e-06	4.12957e-05
ENSMUSG00000015850	229595	Adamtsl4	chr3:95583511-95595228	3.02672	2.42715	4.78543	4.20547	22.7339	1.8606e-06	4.39962e-05
ENSMUSG00000038683	68083	Pak1ip1	chr13:41154499-41166491	1.29541	5.39673	6.67576	6.14783	22.7354	1.85911e-06	4.39962e-05
ENSMUSG00000042500	76850	Ago4	chr4:126383334-126427265	-2.74393	3.95503	0.74104	3.54377	22.6988	1.89483e-06	4.47043e-05
ENSMUSG00000033545	170737	Znrf1	chr8:112262729-112352662	-1.57994	6.93816	5.29877	6.66206	22.6813	1.91217e-06	4.50116e-05
ENSMUSG00000001056	52530	Nhp2	chr11:51510562-51514541	2.04594	4.53335	6.36025	5.69383	22.6448	1.94885e-06	4.57716e-05
ENSMUSG00000034006	66943	Slc66a2	chr18:80296507-80335940	-1.22504	7.34438	6.14339	6.856	22.6335	1.96037e-06	4.59387e-05
ENSMUSG00000016024	16803	Lbp	chr2:158148413-158174772	1.25986	6.11634	7.40522	6.7352	22.6215	1.97265e-06	4.60196e-05
ENSMUSG00000020534	20425	Shmt1	chr11:60678930-60702544	2.73328	2.55599	5.17211	4.63402	22.623	1.9711e-06	4.60196e-05
ENSMUSG00000089701	NA	Gm15978	chr17:87637192-87639480	-2.27821	4.05089	1.50024	3.5317	22.6133	1.98111e-06	4.61139e-05
ENSMUSG00000028741	69902	Mrto4	chr4:139074746-139079887	1.7261	3.87832	5.48135	5.07078	22.5996	1.99528e-06	4.63402e-05
ENSMUSG00000018819	16985	Lsp1	chr7:142014546-142048604	-1.35941	10.7961	9.44377	10.2838	22.5776	2.01824e-06	4.67694e-05
ENSMUSG00000003031	12576	Cdkn1b	chr6:134897364-134902476	-1.35137	5.02921	3.73582	4.53911	22.5363	2.06212e-06	4.76802e-05
ENSMUSG00000037331	73158	Larp1	chr11:57899890-57952860	1.28647	5.01405	6.31259	6.26501	22.5198	2.07987e-06	4.79842e-05
ENSMUSG00000112539	NA	Gm40787	chr10:121324891-121326052	-3.51126	2.50902	-1.12802	1.56936	22.4959	2.10596e-06	4.84789e-05
ENSMUSG00000062526	225651	Mppe1	chr18:67358114-67378901	-1.07591	7.65365	6.61878	7.11019	22.3966	2.21766e-06	5.09378e-05
ENSMUSG00000004612	72310	Nkg7	chr7:43086497-43087673	2.78654	3.84177	6.46975	6.13334	22.3392	2.28496e-06	5.22534e-05
ENSMUSG00000106702	NA	Gm42846	chr5:34331231-34332231	-2.45293	1.96441	-0.35656	1.63012	22.3404	2.28352e-06	5.22534e-05
ENSMUSG00000026088	69028	Mitd1	chr1:37913882-37929492	1.48938	3.33618	4.80946	4.96282	22.3279	2.29842e-06	5.24462e-05
ENSMUSG00000024399	16994	Ltb	chr17:35413415-35415296	-1.39575	6.91436	5.55114	6.46008	22.2986	2.33376e-06	5.31364e-05
ENSMUSG00000026483	63913	Niban1	chr1:151446937-151597690	-1.85473	8.26918	6.28002	7.9059	22.2294	2.41936e-06	5.49652e-05
ENSMUSG00000028669	66193	Pithd1	chr4:135702771-135714575	-1.16606	6.13739	5.01878	6.06163	22.2076	2.44709e-06	5.54744e-05
ENSMUSG00000001305	67223	Rrp15	chr1:186453175-186481555	2.47587	2.07936	4.46209	3.9141	22.1862	2.47445e-06	5.59731e-05
ENSMUSG00000090570	NA	Gm17041	chr9:107177579-107179037	2.16438	1.17682	3.23405	2.68346	22.1254	2.55407e-06	5.76491e-05
ENSMUSG00000028599	21938	Tnfrsf1b	chr4:144940033-144973440	-1.53733	7.79663	6.21614	7.36238	22.095	2.59486e-06	5.84431e-05
ENSMUSG00000032594	27399	Ip6k1	chr9:107879700-107925981	-1.72548	7.73852	5.88371	7.50916	21.9582	2.78651e-06	6.26243e-05
ENSMUSG00000034789	19336	Rab24	chr13:55467556-55469759	1.18518	7.32268	8.55201	7.95932	21.9019	2.86956e-06	6.43521e-05
ENSMUSG00000062939	20849	Stat4	chr1:52026307-52146348	-1.63098	4.38011	2.68303	3.79271	21.8924	2.8837e-06	6.45305e-05
ENSMUSG00000089931	NA	Gm8459	chr6:122543674-122544433	-2.46373	3.16641	0.310526	3.32103	21.8722	2.91428e-06	6.50752e-05
ENSMUSG00000047412	235132	Zbtb44	chr9:30941940-30987181	-1.29281	4.64082	3.40662	4.43674	21.8281	2.98199e-06	6.64449e-05
ENSMUSG00000086529	74945	Acss2os	chr2:155388960-155398850	-2.14726	2.45443	0.375349	2.17518	21.8006	3.02502e-06	6.72599e-05
ENSMUSG00000109715	NA	Gm45606	chr11:75421103-75423897	-2.34766	2.87179	0.687361	2.41518	21.7728	3.06927e-06	6.80986e-05
ENSMUSG00000031367	108012	Ap1s2	chrX:162692013-162716662	-1.30752	7.2933	5.99246	6.61922	21.7373	3.12653e-06	6.92218e-05
ENSMUSG00000021094	66375	Dhrs7	chr12:72697127-72711683	-1.30882	9.03189	7.75248	8.76918	21.702	3.18456e-06	7.03332e-05
ENSMUSG00000115919	NA	Gm31583	chr16:23903833-23908839	-3.01272	4.10035	0.270873	4.10847	21.6986	3.19022e-06	7.03332e-05
ENSMUSG00000085741	74487	5430405H02Rik	chr2:156686271-156704883	-1.69996	3.86008	2.23043	3.53198	21.6816	3.21864e-06	7.081e-05
ENSMUSG00000021116	13665	Eif2s1	chr12:78908593-78933784	2.07898	5.6384	7.60519	6.9224	21.6693	3.23938e-06	7.09669e-05
ENSMUSG00000041324	16323	Inhba	chr13:16186436-16206206	1.20761	5.4343	6.66161	6.03357	21.6702	3.2378e-06	7.09669e-05
ENSMUSG00000039568	207740	Ubald1	chr16:4692642-4698179	-1.75146	3.84893	2.0941	3.35647	21.6161	3.33039e-06	7.28078e-05
ENSMUSG00000039031	73910	Arhgap18	chr10:26629417-26794644	-1.32026	4.80854	3.54704	4.36246	21.542	3.46156e-06	7.5517e-05
ENSMUSG00000059994	229499	Fcrl1	chr3:87283694-87310241	-1.84846	4.89339	3.16486	4.11911	21.5244	3.49358e-06	7.60565e-05
ENSMUSG00000044562	69903	Rasip1	chr7:45276912-45288517	-2.20292	3.42998	1.18722	3.01625	21.4927	3.55172e-06	7.71611e-05
ENSMUSG00000022817	16419	Itgb5	chr16:33650035-33769708	-1.81106	4.11078	2.23312	3.08038	21.4878	3.56094e-06	7.72006e-05
ENSMUSG00000027787	97112	Nmd3	chr3:69629318-69663706	1.58402	4.10496	5.62726	5.08037	21.4723	3.58972e-06	7.75332e-05
ENSMUSG00000034729	64657	Mrps10	chr17:47679812-47692342	2.05565	3.28927	5.15645	4.68169	21.4716	3.59115e-06	7.75332e-05
ENSMUSG00000117763	402757	9830166K06Rik	chr19:8629163-8640699	-1.7482	4.84193	2.97034	3.7451	21.445	3.64132e-06	7.8454e-05
ENSMUSG00000037257	66939	Aagab	chr9:63509942-63551870	-1.09345	6.56261	5.50555	6.12568	21.4373	3.65594e-06	7.86066e-05
ENSMUSG00000031555	11502	Adam9	chr8:25439627-25506943	1.32494	4.2067	5.56157	4.81651	21.4235	3.68238e-06	7.90121e-05
ENSMUSG00000029627	67235	Zkscan14	chr5:145131756-145138678	-1.23768	4.40837	3.22013	4.24672	21.3789	3.76905e-06	8.07057e-05
ENSMUSG00000040687	228355	Madd	chr2:90967705-91014182	-1.71494	5.79948	3.9554	5.20467	21.3734	3.77988e-06	8.07718e-05
ENSMUSG00000031377	12169	Bmx	chrX:162975838-163041189	-1.61864	7.87419	6.19177	7.46241	21.3315	3.86339e-06	8.23875e-05
ENSMUSG00000078920	15953	Ifi47	chr11:48967414-48987801	2.04933	4.88937	7.09786	8.03498	21.3043	3.9185e-06	8.3392e-05
ENSMUSG00000029915	23845	Clec5a	chr6:40551828-40562755	1.16747	8.48836	9.69698	9.07751	21.2895	3.94889e-06	8.38676e-05
ENSMUSG00000050786	57895	Ccdc126	chr6:49296208-49318516	-1.31373	4.94533	3.69847	4.64056	21.2798	3.96894e-06	8.41221e-05
ENSMUSG00000049526	73893	Tmem202	chr9:59425968-59447130	-1.18332	5.26099	4.11202	4.8802	21.2477	4.03596e-06	8.51963e-05
ENSMUSG00000110350	NA	Gm10252	chr7:45108893-45109724	-1.12217	10.904	9.83587	10.5355	21.2489	4.03338e-06	8.51963e-05
ENSMUSG00000037266	27981	Rsrp1	chr4:134650903-134654982	-1.2502	10.1997	8.97551	9.74586	21.238	4.05645e-06	8.5456e-05
ENSMUSG00000038372	218138	Gmds	chr13:32003562-32522723	1.87769	1.92428	3.73131	3.0788	21.2334	4.06617e-06	8.5488e-05
ENSMUSG00000022111	50933	Uchl3	chr14:101891403-101933561	1.71573	3.69105	5.36954	4.72098	21.2233	4.08762e-06	8.57661e-05
ENSMUSG00000020423	12227	Btg2	chr1:134002908-134006858	-2.26295	10.1089	7.89606	9.96059	21.2139	4.10781e-06	8.60165e-05
ENSMUSG00000060098	214572	Prmt7	chr8:106937568-106979426	2.30925	3.56413	5.70411	5.03575	21.2031	4.13105e-06	8.63299e-05
ENSMUSG00000048874	213109	Phf3	chr1:30841420-30913002	-1.41739	5.1635	3.73196	4.94292	21.1914	4.15624e-06	8.66826e-05
ENSMUSG00000009772	74137	Nuak2	chr1:132243864-132261226	-1.58943	6.99306	5.32888	6.72604	21.1789	4.18352e-06	8.70774e-05
ENSMUSG00000061024	59014	Rrs1	chr1:9615633-9617680	2.47728	2.7807	5.3058	4.74193	21.1044	4.34928e-06	9.03473e-05
ENSMUSG00000029254	56792	Stap1	chr5:86219605-86253984	-1.21111	6.11247	4.929	5.48031	21.0912	4.37924e-06	9.07887e-05
ENSMUSG00000021018	245841	Polr2h	chr16:20536415-20541017	2.36975	2.27387	4.53578	3.75503	21.0836	4.39664e-06	9.09685e-05
ENSMUSG00000016552	239554	Foxred2	chr15:77824722-77840922	-1.80113	5.18455	3.27035	4.68055	21.0672	4.43446e-06	9.15693e-05
ENSMUSG00000038068	218215	Rnf144b	chr13:47276132-47401467	-2.05579	3.33794	1.26329	2.53723	21.0104	4.56808e-06	9.41422e-05
ENSMUSG00000020464	71701	Pnpt1	chr11:29080744-29111828	1.75288	4.30342	6.07829	5.9345	20.9967	4.60085e-06	9.46305e-05
ENSMUSG00000030083	80283	Abtb1	chr6:88812896-88818966	-1.67415	9.17889	7.46847	8.8151	20.9845	4.63024e-06	9.50475e-05
ENSMUSG00000038069	70925	Cdkn2aip	chr8:48162379-48166967	-1.20091	5.49203	4.31927	5.17252	20.9499	4.71442e-06	9.65854e-05
ENSMUSG00000036931	243910	Nfkbid	chr7:30121157-30128171	-1.70006	6.85889	5.18265	6.64267	20.9443	4.72837e-06	9.66813e-05
ENSMUSG00000024878	226043	Cbwd1	chr19:24897280-24938974	1.90434	1.25676	3.20839	2.70114	20.931	4.76114e-06	9.71609e-05
ENSMUSG00000039156	116873	Stim2	chr5:54155841-54278399	-1.49168	6.26258	4.7196	5.8262	20.8972	4.84603e-06	9.85077e-05
ENSMUSG00000066894	231668	Vsig10	chr5:117457148-117493070	-2.02706	2.7642	0.812016	2.70725	20.8978	4.84445e-06	9.85077e-05
ENSMUSG00000074212	70604	Dnajb14	chr3:137573436-137622318	-1.26786	4.85387	3.6303	4.13327	20.8826	4.88299e-06	9.90657e-05
ENSMUSG00000019960	67603	Dusp6	chr10:99099093-99103351	-1.24757	6.85824	5.6945	6.35398	20.7867	5.13392e-06	0.000103954
ENSMUSG00000032440	21813	Tgfbr2	chr9:115913361-116004428	-1.83333	6.19557	4.16633	5.93561	20.7592	5.20818e-06	0.000105254
ENSMUSG00000075701	109815	Selenos	chr7:65729397-65739153	1.47262	5.13287	6.55836	5.94653	20.75	5.23314e-06	0.000105553
ENSMUSG00000062175	228839	Tgif2	chr2:156681927-156697490	-2.04029	3.66255	1.71482	3.32625	20.7438	5.25009e-06	0.000105691
ENSMUSG00000097903	NA	Gm26679	chr14:120622271-120626397	-1.73258	3.44349	1.68854	3.07033	20.7318	5.28305e-06	0.00010615
ENSMUSG00000021608	210992	Lpcat1	chr13:73615316-73664541	-1.0937	5.97888	4.91725	5.53764	20.699	5.37431e-06	0.000107592
ENSMUSG00000034226	228543	Rhov	chr2:119099682-119101753	1.85445	3.28204	5.02689	4.44271	20.6986	5.37549e-06	0.000107592
ENSMUSG00000051335	328232	Gfod1	chr13:43348721-43457648	-2.36261	4.16385	1.48562	3.642	20.6688	5.45984e-06	0.000109071
ENSMUSG00000042729	107071	Wdr74	chr19:8713191-8717988	2.21699	3.07371	5.19385	4.61366	20.6382	5.54773e-06	0.000110615
ENSMUSG00000036067	227659	Slc2a6	chr2:26911375-26918010	-1.88103	7.56914	5.63092	7.27594	20.6247	5.58709e-06	0.000111187
ENSMUSG00000006732	17299	Mettl1	chr10:126877283-126882234	3.04111	0.30353	3.24067	2.42411	20.6091	5.63278e-06	0.000111883
ENSMUSG00000102535	NA	Ighv1-41	chr12:114895991-114896402	-3.10563	2.45825	-0.57438	1.58787	20.4477	6.12835e-06	0.000121495
ENSMUSG00000009035	223693	Tmem184b	chr15:79244884-79287769	-1.83629	6.66174	4.62223	6.6699	20.3514	6.44456e-06	0.000127522
ENSMUSG00000040195	72243	Nemp1	chr10:127502770-127536918	1.33473	4.10077	5.46439	5.03434	20.2271	6.877e-06	0.000135821
ENSMUSG00000040195	210035	Nemp1	chr10:127502770-127536918	1.33473	4.10077	5.46439	5.03434	20.2271	6.877e-06	0.000135821
ENSMUSG00000020334	30805	Slc22a4	chr11:53873949-53918916	-1.80406	3.8019	1.94352	3.33562	20.1974	6.98462e-06	0.000137557
ENSMUSG00000038910	224860	Plcl2	chr17:50816431-50995512	-1.30088	8.00507	6.69856	7.59876	20.1956	6.99128e-06	0.000137557
ENSMUSG00000031659	11513	Adcy7	chr8:88999031-89056590	-1.19562	5.98338	4.80877	5.34665	20.1912	7.00756e-06	0.000137617
ENSMUSG00000020785	55984	Camkk1	chr11:72909834-72932899	1.92408	3.12471	4.97155	4.12701	20.1776	7.05752e-06	0.000138155
ENSMUSG00000079469	55981	Pigb	chr9:72914701-72947660	-1.62008	7.64777	5.95665	7.33723	20.1765	7.06146e-06	0.000138155
ENSMUSG00000032402	17127	Smad3	chr9:63554049-63665276	-2.14035	5.15766	2.62523	4.48666	20.1543	7.14386e-06	0.000139506
ENSMUSG00000018433	68979	Nol11	chr11:107057489-107080207	1.46811	3.67572	5.1585	4.65655	20.1253	7.25312e-06	0.000141375
ENSMUSG00000040613	11810	Apobec1	chr6:122554751-122579403	-1.53254	6.97065	5.32567	6.73479	20.0885	7.39396e-06	0.000143851
ENSMUSG00000029798	67138	Herc6	chr6:57557985-57641617	2.20004	1.94281	3.97717	4.72222	20.0844	7.40995e-06	0.000143894
ENSMUSG00000010406	68836	Mrpl52	chr14:54664366-54667213	2.28647	2.28168	4.512	3.58842	20.0749	7.44664e-06	0.000144337
ENSMUSG00000022148	23880	Fyb	chr15:6552334-6692794	-1.57614	7.25383	5.55676	6.8107	20.0629	7.49345e-06	0.000144975
ENSMUSG00000026123	226971	Plekhb2	chr1:34889057-34918661	-1.31512	6.15582	4.87131	5.76787	20.0226	7.65317e-06	0.000147791
ENSMUSG00000029198	17713	Grpel1	chr5:36622342-36631424	1.40807	5.7384	7.08668	6.51021	19.9504	7.94791e-06	0.000153199
ENSMUSG00000038368	230393	Focad	chr4:88012866-88329248	-1.65866	4.43457	2.80266	3.93535	19.9232	8.06163e-06	0.000155105
ENSMUSG00000021614	13003	Vcan	chr13:89803431-89890628	2.11564	2.88917	5.06142	3.86926	19.9138	8.10139e-06	0.000155582
ENSMUSG00000024436	66973	Mrps18b	chr17:36221271-36227281	2.05454	2.41426	4.42782	3.93771	19.908	8.12583e-06	0.000155765
ENSMUSG00000059248	53860	Septin9	chr11:117090487-117253151	-1.23994	7.67234	6.4358	7.1154	19.9024	8.14983e-06	0.000155938
ENSMUSG00000017002	20568	Slpi	chr2:164195990-164231015	-1.40524	8.92691	7.57736	8.59481	19.8673	8.30061e-06	0.000158511
ENSMUSG00000027601	67472	Mtfr1	chr3:19241491-19274981	-1.20191	6.15698	4.95606	5.81187	19.8641	8.31467e-06	0.000158511
ENSMUSG00000021149	69237	Gtpbp4	chr13:9016367-9046119	1.47732	4.12005	5.59178	5.07526	19.8583	8.34006e-06	0.000158705
ENSMUSG00000029863	12366	Casp2	chr6:42241919-42259442	-1.15331	5.57845	4.49286	5.23098	19.837	8.43352e-06	0.000160191
ENSMUSG00000035021	217578	Baz1a	chr12:54939774-55061133	1.17601	5.90959	7.11194	6.9404	19.8244	8.48929e-06	0.000160957
ENSMUSG00000064120	56738	Mocs1	chr17:49735390-49762463	-1.85631	6.40362	4.37298	5.8555	19.8106	8.55089e-06	0.000161831
ENSMUSG00000017009	20971	Sdc4	chr2:164266167-164285807	4.42536	-2.66211	1.53809	1.32358	19.7956	8.6183e-06	0.000162811
ENSMUSG00000029036	108888	Atad3a	chr4:155825098-155845550	2.19772	3.30932	5.50278	4.57102	19.7825	8.67742e-06	0.000163631
ENSMUSG00000036587	14347	Fut7	chr2:25313279-25316386	-1.29919	4.70544	3.41572	4.00255	19.7538	8.80851e-06	0.000165804
ENSMUSG00000060733	69718	Ipmk	chr10:71183593-71269157	-1.22089	7.00892	5.79364	6.64414	19.7204	8.964e-06	0.000168426
ENSMUSG00000024679	68774	Ms4a6d	chr19:11563968-11582213	2.23959	4.62951	6.83552	5.42305	19.7094	9.01579e-06	0.000169095
ENSMUSG00000058240	66609	Cryzl1	chr16:91486210-91525863	1.09296	5.65553	6.80499	6.16225	19.7007	9.05698e-06	0.000169562
ENSMUSG00000075010	107350	AW112010	chr19:11024976-11033172	2.03112	2.44097	4.47724	4.44713	19.6967	9.0758e-06	0.00016961
ENSMUSG00000026873	74016	Phf19	chr2:34783769-34804038	2.24615	0.600129	3.12332	2.92827	19.6883	9.11559e-06	0.000170049
ENSMUSG00000021371	76137	Mcur1	chr13:43691869-43713667	-1.10349	5.74454	4.68507	5.50818	19.576	9.6678e-06	0.000179069
ENSMUSG00000024773	329015	Atg2a	chr19:6291698-6312365	-1.9884	6.25194	4.12516	6.16981	19.5768	9.66355e-06	0.000179069
ENSMUSG00000025780	209378	Itih5	chr2:10158382-10261340	-1.5198	4.90414	3.38299	4.35985	19.5811	9.64173e-06	0.000179069
ENSMUSG00000040848	108735	Sft2d2	chr1:165001906-165022007	-1.42838	7.88029	6.40986	7.58715	19.5804	9.64539e-06	0.000179069
ENSMUSG00000000056	67608	Narf	chr11:121128079-121146682	-1.40651	7.12488	5.64945	6.63986	19.5591	9.75366e-06	0.000180339
ENSMUSG00000035783	11475	Acta2	chr19:34218490-34232990	-1.94453	5.58254	3.48225	4.63925	19.5547	9.77582e-06	0.000180429
ENSMUSG00000114662	NA	Gm31683	chr13:41060808-41071371	-1.78105	4.00512	2.14358	3.71919	19.5511	9.79463e-06	0.000180457
ENSMUSG00000020661	13435	Dnmt3a	chr12:3856007-3964443	-1.53429	4.03922	2.43379	3.89023	19.5439	9.83156e-06	0.000180818
ENSMUSG00000034271	81703	Jdp2	chr12:85645801-85686652	-1.21833	6.98634	5.80517	6.56744	19.5153	9.97965e-06	0.000183218
ENSMUSG00000035439	76478	Haus8	chr8:71701205-71725578	-1.12162	5.71635	4.63647	5.27205	19.5052	1.00326e-05	0.000183866
ENSMUSG00000029512	22241	Ulk1	chr5:110932354-110957963	-2.33184	6.09963	3.23656	5.93555	19.4886	1.01202e-05	0.000185147
ENSMUSG00000017176	68106	Nt5c3b	chr11:100313147-100332634	2.73208	1.25068	3.7622	3.17399	19.4714	1.02119e-05	0.000186496
ENSMUSG00000028292	109093	Rars2	chr4:34614957-34660167	1.50135	3.63894	5.1548	4.46381	19.4628	1.0258e-05	0.000187011
ENSMUSG00000020941	53859	Map3k14	chr11:103110588-103158298	-1.75944	4.1623	2.49111	3.85954	19.4438	1.03603e-05	0.000188029
ENSMUSG00000029571	71900	Tmem106b	chr6:13069758-13089268	-1.221	5.0384	3.84355	4.6693	19.4424	1.03679e-05	0.000188029
ENSMUSG00000059851	232811	Kmt5c	chr7:4743114-4750513	-1.13825	5.78485	4.67447	5.22271	19.4478	1.03385e-05	0.000188029
ENSMUSG00000020491	69944	2810021J22Rik	chr11:58758042-58774114	-1.70865	2.89136	1.27453	2.38447	19.4354	1.04062e-05	0.000188395
ENSMUSG00000063694	13063	Cycs	chr6:50539543-50543518	1.65768	5.82474	7.4124	6.74827	19.4179	1.05018e-05	0.000189798
ENSMUSG00000010095	17254	Slc3a2	chr19:8684246-8700733	1.15527	6.05246	7.24058	6.8193	19.373	1.07516e-05	0.000193975
ENSMUSG00000092305	75456	Prps1l1	chr12:35034760-35036435	-2.43585	2.52654	0.0719279	2.13719	19.3556	1.08498e-05	0.00019541
ENSMUSG00000030109	14411	Slc6a12	chr6:121320035-121342734	-1.92437	2.89479	0.974251	2.37948	19.322	1.10429e-05	0.000198544
ENSMUSG00000054499	67379	Dedd2	chr7:24899340-24920040	-1.21134	6.95188	5.75788	6.82267	19.3067	1.11313e-05	0.000199445
ENSMUSG00000079164	53791	Tlr5	chr1:182782353-182804010	-2.76518	3.98132	0.683576	3.22537	19.3089	1.11185e-05	0.000199445
ENSMUSG00000026784	56075	Pdss1	chr2:22785534-22830278	1.58386	2.69694	4.31059	3.64651	19.2986	1.11791e-05	0.000199958
ENSMUSG00000028191	12042	Bcl10	chr3:145628559-145640111	-1.1567	7.65813	6.54892	7.32291	19.2809	1.12829e-05	0.000200887
ENSMUSG00000039633	244421	Lonrf1	chr8:36683218-36716670	-2.01775	4.86685	2.91225	4.34181	19.2799	1.12888e-05	0.000200887
ENSMUSG00000051682	224840	Treml4	chr17:48571323-48582388	-1.6133	3.75052	2.15992	3.25099	19.2803	1.12864e-05	0.000200887
ENSMUSG00000110357	100126243	A030001D20Rik	chr7:45285104-45288189	-2.39474	2.49767	0.213167	2.05345	19.2686	1.13557e-05	0.000201733
ENSMUSG00000007891	13033	Ctsd	chr7:141929648-141941775	-1.24492	9.30841	8.10482	8.84777	19.2609	1.14015e-05	0.000202202
ENSMUSG00000029722	231801	Agfg2	chr5:137648725-137682988	-1.3399	4.66245	3.34519	3.90537	19.1884	1.18433e-05	0.00020968
ENSMUSG00000042660	67936	Wdr55	chr18:36893273-36896863	1.76979	2.79768	4.5243	3.90335	19.1805	1.18921e-05	0.000210187
ENSMUSG00000025779	17087	Ly96	chr1:16758275-16779835	-1.59568	3.75797	2.18642	3.08975	19.1721	1.19444e-05	0.000210754
ENSMUSG00000029815	75593	Malsu1	chr6:49050729-49063685	1.37596	3.45139	4.8178	4.23591	19.1421	1.21337e-05	0.000213734
ENSMUSG00000067085	NA	Gm10197	chr19:53359997-53360197	-1.23652	5.61457	4.38561	5.37488	19.1234	1.22535e-05	0.00021548
ENSMUSG00000023022	65970	Lima1	chr15:99676351-99773337	-1.93084	4.12052	2.15061	2.98614	19.112	1.23265e-05	0.000216399
ENSMUSG00000035354	78610	Uvrag	chr7:98534228-98790348	-1.20472	6.06684	4.85177	5.50086	19.0891	1.24752e-05	0.000218642
ENSMUSG00000029270	67266	Dipk1a	chr5:108055919-108134951	-1.33862	5.92052	4.54652	5.02817	19.0638	1.26423e-05	0.000221199
ENSMUSG00000070738	227333	Dgkd	chr1:87781009-87872902	-1.3095	6.76003	5.44799	6.55749	19.0209	1.29296e-05	0.000225845
ENSMUSG00000037904	74251	Ankrd9	chr12:110941787-110945474	-1.60692	5.44027	3.86953	5.23803	19.0158	1.29643e-05	0.000226074
ENSMUSG00000114436	NA	Gm48283	chr14:19917048-19923523	-2.05098	3.02592	0.847866	2.6315	19.0004	1.30692e-05	0.000227522
ENSMUSG00000026019	57750	Wdr12	chr1:60108944-60137804	2.3769	2.97459	5.28762	4.78868	18.883	1.38986e-05	0.000241156
ENSMUSG00000068551	68910	Zfp467	chr6:48404631-48422759	-1.78867	3.41313	1.65047	2.52086	18.8834	1.38953e-05	0.000241156
ENSMUSG00000078515	68817	Ddi2	chr4:141404860-141450730	1.36142	4.4429	5.73965	5.41415	18.8733	1.39693e-05	0.000241979
ENSMUSG00000056091	20454	St3gal5	chr6:72074576-72131555	-1.32529	8.40761	7.09372	7.83646	18.8641	1.40373e-05	0.000242754
ENSMUSG00000031723	234723	Txnl4b	chr8:110292524-110300683	-1.27872	5.56406	4.32293	5.26683	18.855	1.41042e-05	0.000243508
ENSMUSG00000074063	71839	Osgin1	chr8:120160863-120172995	-1.5974	6.97192	5.28342	6.69754	18.8491	1.41481e-05	0.000243861
ENSMUSG00000034203	72170	Chchd4	chr6:91439154-91450528	1.87984	3.55768	5.22501	4.7372	18.8254	1.4325e-05	0.000246504
ENSMUSG00000031917	66164	Nip7	chr8:107783509-107787563	1.95346	3.82919	5.64759	5.12536	18.8166	1.43913e-05	0.000246829
ENSMUSG00000046159	12671	Chrm3	chr13:9925522-10410883	-2.37077	5.17231	2.39303	5.16631	18.818	1.43804e-05	0.000246829
ENSMUSG00000068129	13011	Cst7	chr2:150412335-150420864	2.61192	2.76703	5.2357	4.89276	18.8122	1.44242e-05	0.000246988
ENSMUSG00000097262	NA	4933416M07Rik	chr8:27632938-27636332	-1.83295	4.93129	2.97345	4.77344	18.7604	1.48216e-05	0.000253376
ENSMUSG00000011179	18263	Odc1	chr12:17594795-17601506	1.68984	4.27322	5.8859	5.46295	18.7548	1.48646e-05	0.000253696
ENSMUSG00000023809	20112	Rps6ka2	chr17:7437514-7570714	-1.9202	6.61858	4.45453	6.23995	18.7397	1.49832e-05	0.000255301
ENSMUSG00000005142	17159	Man2b1	chr8:85809899-85824911	-1.53703	8.96459	7.39178	8.47863	18.7217	1.5125e-05	0.00025646
ENSMUSG00000009292	28240	Trpm2	chr10:77743556-77806397	-2.21137	7.25636	4.61494	7.01223	18.7246	1.51024e-05	0.00025646
ENSMUSG00000097715	NA	Gpr137b-ps	chr13:12629946-12665277	-1.98388	5.22663	3.18925	5.00597	18.7266	1.50865e-05	0.00025646
ENSMUSG00000031403	245474	Dkc1	chrX:74139460-74153383	2.12379	4.36991	6.3987	5.73097	18.7024	1.5279e-05	0.000258652
ENSMUSG00000021692	66254	Dimt1	chr13:107083635-107096732	2.12215	2.23124	4.16627	3.65739	18.6983	1.53119e-05	0.000258789
ENSMUSG00000113338	328190	A530046M15Rik	chr13:15981828-16002122	2.43892	0.0401361	2.42517	1.26321	18.6919	1.53634e-05	0.000259239
ENSMUSG00000010358	70110	Ifi35	chr11:101339233-101349524	1.34824	5.42516	6.83254	6.95942	18.6775	1.548e-05	0.000260197
ENSMUSG00000020116	66249	Pno1	chr11:17153198-17161568	2.62151	2.55845	4.97774	4.2169	18.6798	1.54613e-05	0.000260197
ENSMUSG00000097640	NA	Gm20033	chr5:64865550-64961460	-1.61636	4.8934	3.22715	4.48468	18.6756	1.5495e-05	0.000260197
ENSMUSG00000034731	380921	Dgkh	chr14:78796190-78970216	-1.84	5.89371	3.89328	5.47871	18.6687	1.55514e-05	0.000260306
ENSMUSG00000062580	21854	Timm17a	chr1:135222951-135241516	2.12435	3.65516	5.56175	5.00271	18.6714	1.55295e-05	0.000260306
ENSMUSG00000078429	52468	Ctdsp2	chr10:126814586-126835844	-1.71905	5.98285	4.1425	5.74655	18.6328	1.58468e-05	0.000264824
ENSMUSG00000026765	71897	Lypd6b	chr2:49677700-49838861	-2.66996	3.00921	0.467972	2.00617	18.6209	1.59464e-05	0.000266063
ENSMUSG00000054720	100604	Lrrc8c	chr5:105667254-105760884	-1.31826	4.47893	3.19295	3.85529	18.5878	1.6226e-05	0.000270295
ENSMUSG00000020089	67895	Ppa1	chr10:61484331-61509947	2.2848	3.01632	5.17648	4.89242	18.5801	1.62916e-05	0.000270954
ENSMUSG00000032487	19225	Ptgs2	chr1:149975782-149983978	-3.70203	7.01284	3.69711	7.0175	18.5753	1.63323e-05	0.0002712
ENSMUSG00000020485	20922	Supt4a	chr11:87628378-87634449	-1.18925	7.24685	6.09455	6.62015	18.544	1.66029e-05	0.000275255
ENSMUSG00000028156	13684	Eif4e	chr3:138231940-138265457	1.55429	6.31693	7.76242	7.10012	18.5398	1.66398e-05	0.000275428
ENSMUSG00000013936	17906	Myl2	chr5:122239014-122251535	-2.09334	3.37216	1.21969	2.91999	18.5308	1.67177e-05	0.00027628
ENSMUSG00000041707	69069	Tmem273	chr14:32507920-32539941	1.95848	1.97441	3.87758	3.11499	18.5183	1.68283e-05	0.000277667
ENSMUSG00000039934	212167	Gsap	chr5:21391253-21520130	-1.31537	7.25727	6.00049	7.19989	18.4923	1.70596e-05	0.000281039
ENSMUSG00000067714	381810	Lpar5	chr6:125044883-125059435	-4.12589	2.6234	-1.2761	1.21685	18.4855	1.71198e-05	0.000281586
ENSMUSG00000020605	58240	Hs1bp3	chr12:8363432-8393824	-1.76089	3.49281	1.7063	2.90047	18.4684	1.72743e-05	0.000283234
ENSMUSG00000020692	217011	Nle1	chr11:82791594-82799237	2.75226	1.33308	3.80661	3.23975	18.4694	1.72652e-05	0.000283234
ENSMUSG00000029366	13178	Dck	chr5:88912855-88931140	-1.22498	7.89705	6.69201	7.50175	18.4451	1.74873e-05	0.000286275
ENSMUSG00000025025	17859	Mxi1	chr19:53298949-53364241	-1.15735	7.45612	6.31787	7.19796	18.4409	1.75255e-05	0.000286451
ENSMUSG00000039656	20182	Rxrb	chr17:34250786-34257373	-1.1412	6.20504	5.08749	6.06566	18.4283	1.76417e-05	0.0002879
ENSMUSG00000026655	66540	Fam107b	chr2:3571525-3783179	-1.1426	9.09602	7.9864	8.77938	18.41	1.78119e-05	0.000289891
ENSMUSG00000061455	67727	Stx17	chr4:48124915-48186507	-1.30052	5.82325	4.51766	5.72451	18.4092	1.78194e-05	0.000289891
ENSMUSG00000001227	20359	Sema6b	chr17:56430085-56447343	1.85171	3.55137	5.18528	5.00577	18.4037	1.7871e-05	0.000290231
ENSMUSG00000064254	66071	Ethe1	chr7:24286968-24308350	-1.02977	7.46319	6.47477	6.84806	18.4011	1.78959e-05	0.000290231
ENSMUSG00000031843	68533	Mphosph6	chr8:118518384-118528682	1.88489	2.66533	4.45638	3.87056	18.3954	1.7949e-05	0.000290639
ENSMUSG00000034189	72552	Hsdl1	chr8:120288728-120301922	-0.997248	7.08957	6.14092	7.00166	18.3917	1.7984e-05	0.000290756
ENSMUSG00000014547	268752	Wdfy2	chr14:63075127-63198958	-1.50175	6.36075	4.8165	5.98742	18.3712	1.81785e-05	0.000292946
ENSMUSG00000025212	94280	Sfxn3	chr19:45035942-45044822	-1.90029	3.56695	1.78282	2.5866	18.3686	1.82038e-05	0.000292946
ENSMUSG00000028860	269589	Sytl1	chr4:132980401-132990424	-2.10186	4.79462	2.80035	4.72415	18.3689	1.82005e-05	0.000292946
ENSMUSG00000025451	218693	Paip1	chr13:119565137-119594754	-2.8105	3.82207	1.37571	3.94004	18.3434	1.84456e-05	0.000296376
ENSMUSG00000050708	14325	Ftl1	chr7:45107368-45109308	-1.05419	11.2157	10.2151	10.8118	18.3405	1.84738e-05	0.000296376
ENSMUSG00000041685	218503	Fcho2	chr13:98859911-98951957	-1.40558	7.37402	5.95515	7.20447	18.3285	1.85904e-05	0.000297789
ENSMUSG00000020706	56095	Ftsj3	chr11:106139968-106146905	1.80785	3.45535	5.2668	4.68374	18.3122	1.87505e-05	0.000299702
ENSMUSG00000032420	23959	Nt5e	chr9:88209250-88254145	-1.98413	6.19859	4.21186	5.19294	18.3076	1.8796e-05	0.000299702
ENSMUSG00000056234	27057	Ncoa4	chr14:31881822-31901812	-1.27975	7.93959	6.65444	7.56171	18.3104	1.87683e-05	0.000299702
ENSMUSG00000070319	53356	Eif3g	chr9:20805645-20809919	1.41572	5.28805	6.66401	6.19946	18.2949	1.89216e-05	0.000301244
ENSMUSG00002075420	NA		chr14:61880820-61880904	-1.77905	3.54665	1.81037	2.71819	18.2832	1.9038e-05	0.000302635
ENSMUSG00000032376	235441	Usp3	chr9:66421919-66500424	-1.18476	6.67252	5.51647	6.40359	18.2778	1.90919e-05	0.000303029
ENSMUSG00000101188	NA	Eif4a-ps4	chr1:60743091-60744308	1.54878	2.52184	4.02853	3.45229	18.2712	1.91587e-05	0.000303627
ENSMUSG00000035105	112407	Egln3	chr12:54225767-54250646	-1.42656	4.08082	2.73528	3.73175	18.2622	1.92492e-05	0.000304598
ENSMUSG00000002997	19088	Prkar2b	chr12:32008475-32111295	-1.22374	6.34344	5.12758	5.98676	18.256	1.9312e-05	0.000305129
ENSMUSG00000032741	252972	Tpcn1	chr5:120672218-120726738	-1.71857	2.91841	1.28662	2.38801	18.2515	1.93571e-05	0.00030538
ENSMUSG00000030609	68048	Aen	chr7:78545602-78560957	1.82162	2.68259	4.60673	4.44664	18.2315	1.95613e-05	0.000308134
ENSMUSG00000024253	213575	Dync2li1	chr17:84933924-84963016	-2.15269	2.67925	0.621468	2.04405	18.2214	1.96661e-05	0.000309319
ENSMUSG00000031601	18983	Cnot7	chr8:40945581-40968888	0.982268	5.80322	6.82484	6.31644	18.2124	1.97588e-05	0.000310308
ENSMUSG00000025591	66282	Tma16	chr8:66925770-66939182	2.54869	0.883184	3.16994	2.9677	18.2086	1.97987e-05	0.000310467
ENSMUSG00000034563	72278	Ccpg1	chr9:72892711-72923622	-1.80205	4.92644	2.98786	4.56904	18.1771	2.01289e-05	0.000315171
ENSMUSG00000079597	433016	Cstdc4	chr16:36004582-36008481	-1.83774	5.62753	3.6821	6.15056	18.1246	2.06914e-05	0.000323493
ENSMUSG00000037822	68552	Smim14	chr5:65604187-65694527	-1.0641	7.12902	6.10564	6.60309	18.1185	2.07575e-05	0.000324041
ENSMUSG00000025034	93679	Trim8	chr19:46490141-46505287	-1.33404	6.3538	5.03673	6.10824	18.1095	2.08556e-05	0.000325085
ENSMUSG00000061981	14252	Flot2	chr11:77928757-77951260	1.25911	8.39724	9.62806	9.09219	18.1008	2.09511e-05	0.000326005
ENSMUSG00000097730	NA	Gm26588	chr6:88693404-88702842	-1.69641	3.38827	1.64348	3.07694	18.0985	2.09771e-05	0.000326005
ENSMUSG00000022553	68877	Maf1	chr15:76235494-76238580	-1.11957	7.90449	6.82721	7.69412	18.0793	2.11894e-05	0.000328337
ENSMUSG00000048924	76041	Ccdc125	chr13:100806225-100833748	-1.13795	7.26388	6.16008	6.81227	18.0792	2.11902e-05	0.000328337
ENSMUSG00000039007	54381	Cpq	chr15:33083275-33594698	2.13974	3.38333	5.45807	4.46286	18.0757	2.12294e-05	0.000328457
ENSMUSG00000035891	223753	Cerk	chr15:86023329-86070342	-1.1259	5.41112	4.32983	5.14034	18.0628	2.13741e-05	0.000330207
ENSMUSG00000005846	66409	Rsl1d1	chr16:11010834-11021195	2.08708	4.75237	6.66994	6.12005	18.0466	2.15559e-05	0.000332521
ENSMUSG00000009687	18301	Fxyd5	chr7:30732147-30741906	-1.27201	9.71126	8.478	9.30424	18.0387	2.16461e-05	0.000333334
ENSMUSG00000022426	74158	Josd1	chr15:79558452-79572120	-1.10682	5.86161	4.79685	5.76671	18.0288	2.17592e-05	0.000333334
ENSMUSG00000029780	107569	Nt5c3	chr6:56859385-56900917	1.08362	6.32563	7.45154	7.20474	18.0328	2.17135e-05	0.000333334
ENSMUSG00000055866	18627	Per2	chr1:91343704-91387046	-1.56128	4.60841	2.96352	4.06914	18.0361	2.16758e-05	0.000333334
ENSMUSG00000058672	22151	Tubb2a	chr13:34258257-34261990	-1.3495	4.61647	3.3109	3.98715	18.0252	2.18003e-05	0.000333334
ENSMUSG00000096953	NA	Gm26571	chr12:83991983-83998129	-1.30285	4.92281	3.64694	4.603	18.0267	2.17824e-05	0.000333334
ENSMUSG00000032112	60409	Trappc4	chr9:44314995-44318897	0.993383	5.72942	6.76074	5.9787	17.9992	2.20994e-05	0.000336919
ENSMUSG00000086347	NA	Gm11626	chr11:101347402-101348216	1.28868	4.4145	5.73361	5.92121	18.001	2.20789e-05	0.000336919
ENSMUSG00000002984	53333	Tomm40	chr7:19435238-19449363	1.53122	4.46013	5.95118	5.44753	17.9958	2.21391e-05	0.000337031
ENSMUSG00000028261	68493	Ndufaf4	chr4:24898083-24905001	2.55834	1.71492	4.0844	3.47593	17.9791	2.23338e-05	0.000339006
ENSMUSG00000054091	67704	1810037I17Rik	chr3:122717852-122719833	1.37346	6.10746	7.4719	6.8217	17.9818	2.23032e-05	0.000339006
ENSMUSG00000021365	18003	Nedd9	chr13:41463057-41640838	-1.53944	8.72174	7.11157	8.45908	17.9745	2.23884e-05	0.000339341
ENSMUSG00000032239	55934	Rp9	chr9:22322343-22381039	-1.06334	5.80453	4.78818	5.52001	17.9582	2.25812e-05	0.000341767
ENSMUSG00000030789	16411	Itgax	chr7:127728719-127749829	-2.92065	3.88561	1.07534	3.6005	17.9399	2.27996e-05	0.000344571
ENSMUSG00000102644	NA	Thap6	chr5:92110248-92119925	-1.32081	5.311	4.04423	5.09051	17.8785	2.35468e-05	0.000355349
ENSMUSG00000028729	69072	Ebna1bp2	chr4:118477996-118484973	1.32147	4.92871	6.19788	5.71891	17.8384	2.40477e-05	0.000362383
ENSMUSG00000022574	223646	Naprt	chr15:75762805-75766330	1.60321	2.23991	3.90351	2.91195	17.8338	2.41062e-05	0.000362741
ENSMUSG00000028633	51797	Ctps	chr4:120397065-120427473	2.17997	2.71469	4.98064	4.40706	17.7646	2.49998e-05	0.000375645
ENSMUSG00000029771	27056	Irf5	chr6:29526624-29541870	-1.32151	7.44751	6.11954	6.6316	17.7389	2.53386e-05	0.000380188
ENSMUSG00000029162	16548	Khk	chr5:31078775-31088592	-1.11747	5.02441	3.92649	4.68919	17.7357	2.53818e-05	0.00038029
ENSMUSG00000040616	214359	Tmem51	chr4:141758303-141811615	-2.98067	3.62126	0.378711	2.23858	17.7325	2.54248e-05	0.000380387
ENSMUSG00000017760	19025	Ctsa	chr2:164674793-164682952	-1.09826	7.99814	6.94114	7.36837	17.7036	2.58135e-05	0.000385097
ENSMUSG00000034957	12606	Cebpa	chr7:34818718-34821353	-1.30369	4.28861	3.02513	3.67464	17.7041	2.58068e-05	0.000385097
ENSMUSG00000020869	98238	Lrrc59	chr11:94520593-94536042	1.21555	6.56817	7.79139	7.28978	17.693	2.59583e-05	0.000386704
ENSMUSG00000040339	329739	Fam102b	chr3:108878313-108934923	-1.32286	4.34028	3.08098	3.81375	17.6796	2.61414e-05	0.000388877
ENSMUSG00000008373	68988	Prpf31	chr7:3632984-3645485	1.37765	4.95192	6.32223	5.72428	17.6311	2.68167e-05	0.000398354
ENSMUSG00000028609	17149	Magoh	chr4:107736952-107744621	1.35603	4.49626	5.81216	5.21965	17.6246	2.69082e-05	0.000399069
ENSMUSG00000030123	67784	Plxnd1	chr6:115931772-115971966	-1.6724	4.07697	2.51417	3.38291	17.6223	2.69414e-05	0.000399069
ENSMUSG00000029060	76580	Mib2	chr4:155739134-155753655	-1.74871	6.02451	4.12953	5.50903	17.608	2.7144e-05	0.000400932
ENSMUSG00000029416	100561	Slc15a4	chr5:127672728-127709961	-1.18622	5.15969	4.02304	4.4292	17.6095	2.71223e-05	0.000400932
ENSMUSG00000052160	104759	Pld4	chr12:112727089-112735424	-1.88345	8.11501	6.2487	6.69499	17.6026	2.72217e-05	0.00040151
ENSMUSG00000021595	28114	Nsun2	chr13:69681865-69783899	1.88062	5.17331	6.97498	6.29122	17.592	2.73735e-05	0.000403179
ENSMUSG00000063480	20826	Snu13	chr15:81924726-81931799	1.53409	5.15659	6.5954	6.10955	17.5806	2.7539e-05	0.000405044
ENSMUSG00000109727	NA	Gm45464	chr8:91840390-91843299	-1.69148	3.35978	1.69399	2.7745	17.5579	2.78688e-05	0.000409317
ENSMUSG00000009628	104271	Tex15	chr8:34006766-34075610	-1.60894	5.02812	3.51018	4.42053	17.5499	2.7986e-05	0.000409885
ENSMUSG00000027514	58203	Zbp1	chr2:173048405-173060716	1.89584	4.79999	6.74294	7.14204	17.551	2.79698e-05	0.000409885
ENSMUSG00000028069	66614	Gpatch4	chr3:87950415-87963300	2.49608	0.695399	3.22214	2.70933	17.5168	2.84776e-05	0.000416499
ENSMUSG00000020075	56200	Ddx21	chr10:62416030-62438060	1.82844	2.83335	4.68426	4.17562	17.5128	2.85376e-05	0.000416794
ENSMUSG00000013701	53600	Timm23	chr14:31902119-31923855	1.6489	5.06319	6.52215	5.97302	17.5015	2.87084e-05	0.000418701
ENSMUSG00000021796	12166	Bmpr1a	chr14:34132691-34225298	-1.97163	3.54115	1.59201	3.35102	17.4745	2.91185e-05	0.000424089
ENSMUSG00000000708	18519	Kat2b	chr17:53873889-53979748	-1.44807	3.95711	2.54588	3.5078	17.4705	2.91807e-05	0.000424402
ENSMUSG00000031488	75767	Rab11fip1	chr8:27628801-27664674	-1.75896	7.41527	5.48483	7.27254	17.4393	2.96632e-05	0.000430819
ENSMUSG00000075229	381045	Ccdc58	chr16:35892055-35912490	2.25618	1.32158	3.42031	2.7738	17.4176	3.00036e-05	0.000435157
ENSMUSG00000063229	16828	Ldha	chr7:46490899-46505051	0.986812	9.98548	11.0251	10.4638	17.3959	3.03479e-05	0.000439538
ENSMUSG00000006127	19062	Inpp5k	chr11:75521814-75539697	-1.33766	7.50556	6.16589	7.33709	17.3881	3.04729e-05	0.000440136
ENSMUSG00000055652	207952	Klhl25	chr7:75498058-75523879	-1.55275	5.19603	3.59259	4.80056	17.3881	3.04735e-05	0.000440136
ENSMUSG00000024818	107375	Slc25a45	chr19:5927836-5935906	-1.26259	7.23354	5.93061	6.63059	17.3753	3.06786e-05	0.000442485
ENSMUSG00000022512	12737	Cldn1	chr16:26175392-26190591	-1.29271	5.81851	4.51038	5.38418	17.3702	3.07616e-05	0.000443069
ENSMUSG00000025907	12421	Rb1cc1	chr1:6276421-6346872	-1.37185	6.59963	5.16128	6.36756	17.3565	3.09831e-05	0.000445643
ENSMUSG00000002289	57875	Angptl4	chr17:33992724-34000804	2.42473	0.689565	3.16264	3.08748	17.3462	3.11515e-05	0.000447449
ENSMUSG00000027778	68259	Ift80	chr3:68799832-68911903	1.28593	3.17375	4.50388	3.63697	17.2881	3.21188e-05	0.000460631
ENSMUSG00000051343	52055	Rab11fip5	chr6:85311944-85351616	-1.93007	3.97077	1.92153	3.25502	17.284	3.21893e-05	0.000460631
ENSMUSG00000076652	NA	Ighv7-3	chr12:114116800-114117264	2.56634	0.310746	3.00075	1.82674	17.2832	3.22018e-05	0.000460631
ENSMUSG00000040532	68758	Abhd11	chr5:135038006-135041029	1.33102	3.98209	5.26861	4.71971	17.2617	3.25679e-05	0.00046523
ENSMUSG00000038335	104662	Tsr1	chr11:74788897-74800168	1.74701	3.12258	4.92233	4.32782	17.2312	3.30952e-05	0.000472116
ENSMUSG00000022864	67102	D16Ertd472e	chr16:78337226-78373596	-1.23926	5.19177	4.00325	5.04423	17.2162	3.33583e-05	0.000475219
ENSMUSG00000025264	69499	Tsr2	chrX:149870090-149879539	2.31874	1.54836	3.75565	3.05401	17.2045	3.35633e-05	0.000476189
ENSMUSG00000060512	76261	0610040J01Rik	chr5:63969706-64056968	1.53737	2.27407	3.85997	3.44672	17.2068	3.35234e-05	0.000476189
ENSMUSG00000097333	170763	Zfp87	chr13:67663900-67674296	-1.1768	4.84225	3.70888	4.41697	17.2079	3.35036e-05	0.000476189
ENSMUSG00000028034	51886	Fubp1	chr3:151916059-151942463	1.45287	4.44428	5.92587	5.3925	17.19	3.38206e-05	0.000479186
ENSMUSG00000031889	234678	D230025D16Rik	chr8:105951777-105979685	-1.16941	5.97603	4.82125	5.93362	17.1598	3.43629e-05	0.000485729
ENSMUSG00000032946	19395	Rasgrp2	chr19:6449370-6465246	-0.983254	7.45761	6.51629	7.1322	17.1565	3.44221e-05	0.000485729
ENSMUSG00000069516	17105	Lyz2	chr10:117113236-117118226	-1.11605	14.8175	13.7323	14.0289	17.1576	3.44024e-05	0.000485729
ENSMUSG00000030410	13401	Dmwd	chr7:18810152-18816701	-1.9724	4.55641	2.50107	4.37651	17.1398	3.47273e-05	0.000489373
ENSMUSG00000021180	73086	Rps6ka5	chr12:100514698-100693242	-1.2736	4.76229	3.52057	4.08725	17.1349	3.48167e-05	0.000489971
ENSMUSG00000026458	68507	Ppfia4	chr1:134224521-134260666	-2.38235	4.62149	2.25298	3.15547	17.0913	3.56256e-05	0.000500679
ENSMUSG00000000673	107766	Haao	chr17:84138585-84155392	-1.27759	5.55344	4.3037	4.72171	17.0515	3.63799e-05	0.000510592
ENSMUSG00000027244	51897	Atg13	chr2:91504963-91540921	-1.24255	4.97088	3.70744	4.65405	17.0403	3.65947e-05	0.000512916
ENSMUSG00000029911	381760	Ssbp1	chr6:40448286-40461634	1.38571	4.8069	6.08882	5.5179	16.998	3.74191e-05	0.000523767
ENSMUSG00000024070	75292	Prkd3	chr17:79256834-79328245	-1.00206	6.61876	5.65178	6.20678	16.9946	3.7486e-05	0.000524001
ENSMUSG00000032380	13143	Dapk2	chr9:66065505-66179524	-1.43724	3.94714	2.56682	2.99018	16.9802	3.77715e-05	0.000527284
ENSMUSG00000031012	12361	Cask	chrX:13383319-13717606	-1.29031	5.48369	4.18771	5.27725	16.9707	3.79617e-05	0.000528524
ENSMUSG00000040430	71795	Pitpnc1	chr11:107098718-107361525	-1.58153	4.25109	2.66878	3.93238	16.9729	3.7917e-05	0.000528524
ENSMUSG00000028088	14263	Fmo5	chr3:97536120-97562598	-1.18287	7.30971	6.10328	6.62145	16.9577	3.8222e-05	0.000531439
ENSMUSG00000029610	231872	Aimp2	chr5:143839522-143846665	1.50286	3.95208	5.3757	4.88256	16.9547	3.82821e-05	0.000531566
ENSMUSG00000022557	12181	Bop1	chr15:76337189-76361477	1.45022	4.81986	6.23313	5.70556	16.951	3.83561e-05	0.000531885
ENSMUSG00000024948	26412	Map4k2	chr19:6391165-6405645	-1.62334	7.99546	6.23415	7.56861	16.9369	3.86424e-05	0.000535144
ENSMUSG00000031097	21953	Tnni2	chr7:141995545-141998147	-2.1215	2.513	0.493302	1.64145	16.9207	3.89752e-05	0.000539036
ENSMUSG00000042105	101490	Inpp5f	chr7:128213052-128298149	-1.55844	4.21123	2.71893	3.47881	16.8508	4.04365e-05	0.000558506
ENSMUSG00000037260	52120	Hgsnat	chr8:26434481-26466781	-1.34534	7.48625	6.14282	7.55774	16.8231	4.10313e-05	0.000565972
ENSMUSG00000003546	74764	Klc4	chr17:46941550-46956948	-1.48382	5.55872	3.9497	5.16148	16.8096	4.13246e-05	0.000567559
ENSMUSG00000042616	230751	Oscp1	chr4:125952358-125985988	-1.4697	3.92752	2.49147	3.32177	16.8077	4.13641e-05	0.000567559
ENSMUSG00000046791	71952	Riox1	chr12:83997382-83999725	-1.11928	6.42055	5.31858	6.13592	16.8114	4.12848e-05	0.000567559
ENSMUSG00000047260	66048	Emc6	chr11:73066345-73067863	1.52438	4.25282	5.6545	5.07871	16.8131	4.12477e-05	0.000567559
ENSMUSG00000032575	74840	Manf	chr9:106715511-106769178	1.88533	4.60879	6.3692	5.88645	16.8023	4.14839e-05	0.000568455
ENSMUSG00000002393	13864	Nr2f6	chr8:71826767-71834604	-1.46965	3.66556	2.24489	3.1451	16.7896	4.17606e-05	0.000570746
ENSMUSG00000059555	227612	Tor4a	chr2:25082978-25086898	-1.32692	7.3893	5.98994	6.93939	16.7914	4.17231e-05	0.000570746
ENSMUSG00000028164	110173	Manba	chr3:135191372-135277165	-1.40104	5.10305	3.73428	4.36686	16.7724	4.21424e-05	0.00057521
ENSMUSG00000018774	12514	Cd68	chr11:69555039-69556979	-1.01655	7.16284	6.18053	6.38922	16.7657	4.22918e-05	0.000575743
ENSMUSG00000111929	NA	Gm48780	chr12:79197710-79198706	-1.43848	6.04297	4.5869	5.80561	16.7659	4.22859e-05	0.000575743
ENSMUSG00000025511	64540	Tspan4	chr7:141055153-141073340	2.57254	1.59273	4.03142	3.41231	16.7606	4.24043e-05	0.000576521
ENSMUSG00000024975	18569	Pdcd4	chr19:53880662-53918291	-1.36563	4.03101	2.70964	3.65351	16.755	4.25296e-05	0.000577473
ENSMUSG00000021886	14744	Gpr65	chr12:98234894-98242903	-1.21929	6.4563	5.25588	5.95743	16.7338	4.30075e-05	0.000583202
ENSMUSG00000064037	74254	Gpn1	chr5:31652085-31670248	1.79986	3.54389	5.29893	4.7021	16.7115	4.35166e-05	0.000589339
ENSMUSG00000062210	106869	Tnfaip8	chr18:50112494-50240240	-1.02985	7.87438	6.8627	7.42753	16.697	4.38493e-05	0.000593074
ENSMUSG00000025047	18572	Pdcd11	chr19:47079207-47120304	2.03636	1.37965	3.69183	3.15173	16.6733	4.44005e-05	0.000599752
ENSMUSG00000029447	12466	Cct6a	chr5:129864062-129875212	1.79577	6.52832	8.18284	7.53505	16.6686	4.45123e-05	0.000600484
ENSMUSG00000048442	66528	Smim5	chr11:115790792-115797095	-1.2235	5.05953	3.92049	4.52291	16.6661	4.45709e-05	0.000600497
ENSMUSG00000028010	68147	Gar1	chr3:129618561-129625045	2.38514	1.26364	3.55269	2.98647	16.6581	4.47576e-05	0.000601596
ENSMUSG00000045176	71923	Borcs6	chr11:68950543-68952404	-1.37408	4.7323	3.32773	4.36727	16.6577	4.47678e-05	0.000601596
ENSMUSG00000039206	231871	Daglb	chr5:143450339-143491697	-1.05039	7.36058	6.34015	6.88145	16.6322	4.53744e-05	0.000608962
ENSMUSG00000033016	18018	Nfatc1	chr18:80649420-80756286	-1.69611	7.08888	5.16611	6.82636	16.6059	4.60084e-05	0.000616679
ENSMUSG00000052459	11964	Atp6v1a	chr16:43905765-43960068	1.00189	7.58626	8.61634	8.15061	16.5924	4.63362e-05	0.000620275
ENSMUSG00000022913	56088	Psmg1	chr16:95781133-95792160	1.87933	3.02943	4.72314	4.32264	16.5796	4.66496e-05	0.00062367
ENSMUSG00000062906	170787	Hdac10	chr15:89007510-89012903	-1.26081	4.56862	3.33809	4.20669	16.558	4.7185e-05	0.000630019
ENSMUSG00000040522	170744	Tlr8	chrX:166025692-166047325	-1.97133	5.60888	3.29541	4.93919	16.5405	4.76212e-05	0.000635031
ENSMUSG00000030224	20901	Strap	chr6:137712076-137728930	1.07863	6.34678	7.43272	6.94124	16.4988	4.86813e-05	0.000648338
ENSMUSG00000015176	70769	Nolc1	chr19:46064302-46073969	1.79428	3.9003	5.69009	5.17663	16.4789	4.91934e-05	0.000654322
ENSMUSG00000031432	19139	Prps1	chrX:139357362-139376889	2.00775	4.30941	6.22268	5.64467	16.4658	4.95347e-05	0.00065793
ENSMUSG00000032965	73916	Ift57	chr16:49519596-49585489	1.20624	3.96123	5.16931	4.69425	16.4637	4.95908e-05	0.00065793
ENSMUSG00000033356	78895	Pus7l	chr15:94420569-94441428	1.53959	1.79186	3.33365	2.62584	16.4329	5.04024e-05	0.000667848
ENSMUSG00000001768	74030	Rin2	chr2:145517135-145729536	-1.59257	6.47947	4.80796	6.04537	16.3989	5.1314e-05	0.000679064
ENSMUSG00000001768	408057	Rin2	chr2:145517135-145729536	-1.59257	6.47947	4.80796	6.04537	16.3989	5.1314e-05	0.000679064
ENSMUSG00000014245	327942	Pigl	chr11:62349286-62405243	-1.43036	3.52833	2.08809	3.19272	16.3817	5.17831e-05	0.000684403
ENSMUSG00000037172	243780	Dennd11	chr6:40378309-40413069	1.28756	4.26916	5.49513	4.98166	16.37	5.21032e-05	0.000687762
ENSMUSG00000020015	237459	Cdk17	chr10:92996737-93102933	-1.18961	6.64249	5.44985	6.31514	16.3649	5.22452e-05	0.000688495
ENSMUSG00000062866	215789	Phactr2	chr10:13083461-13350156	-1.45383	6.30398	4.80897	5.95425	16.3632	5.22907e-05	0.000688495
ENSMUSG00000000804	237898	Usp32	chr11:84875268-85030987	-1.54578	5.65121	3.986	5.4814	16.3397	5.29435e-05	0.00069621
ENSMUSG00000034160	108155	Ogt	chrX:100683666-100727957	-1.27278	7.75273	6.48547	7.46135	16.3198	5.35017e-05	0.000702665
ENSMUSG00000046138	240613	9930021J03Rik	chr19:29691802-29783389	-1.44895	3.78715	2.38694	3.40906	16.3053	5.39116e-05	0.00070627
ENSMUSG00000058355	24015	Abce1	chr8:80410091-80438369	1.72578	5.17592	6.86093	6.2506	16.3065	5.38784e-05	0.00070627
ENSMUSG00000030879	27397	Mrpl17	chr7:105452413-105460306	1.47247	4.54999	5.90551	5.44172	16.3026	5.39901e-05	0.000706411
ENSMUSG00000021140	54604	Pcnx	chr12:81906797-82047698	-1.59825	4.86059	3.19661	4.48717	16.2732	5.4835e-05	0.000716566
ENSMUSG00000032312	12988	Csk	chr9:57533929-57560914	-1.0279	6.26629	5.25804	5.93484	16.258	5.52755e-05	0.000721417
ENSMUSG00000025869	28126	Nop16	chr13:54731998-54737903	2.2908	3.42009	5.48856	4.95746	16.2517	5.5461e-05	0.000722934
ENSMUSG00000028792	11637	Ak2	chr4:128885751-128905322	0.974487	7.12109	8.13093	7.78501	16.2408	5.57791e-05	0.000726173
ENSMUSG00000020125	50701	Elane	chr10:79722081-79724049	2.52513	7.68744	9.98944	9.78137	16.2313	5.60599e-05	0.000728918
ENSMUSG00000115869	NA	Gm31814	chr16:24004779-24081909	-1.30659	3.96587	2.7163	3.39063	16.1996	5.70063e-05	0.000740301
ENSMUSG00000020963	22095	Tshr	chr12:91351337-91516582	1.42025	2.49896	3.9299	3.56319	16.1962	5.71079e-05	0.000740698
ENSMUSG00000059554	215814	Ccdc28a	chr10:18089424-18110746	-1.51351	3.10701	1.65536	2.28587	16.1534	5.84137e-05	0.000756693
ENSMUSG00000000552	29813	Zfp385a	chr15:103222322-103248520	-1.5883	3.4076	1.80476	2.45689	16.1458	5.86495e-05	0.000758805
ENSMUSG00000020527	66196	Myo19	chr11:84770974-84802052	2.14573	1.8798	3.8975	3.40193	16.1375	5.89051e-05	0.000761167
ENSMUSG00000041849	239319	Card6	chr15:5125463-5138021	-2.07828	5.58156	2.97221	5.39687	16.12	5.94533e-05	0.0007673
ENSMUSG00000112766	NA	Gm40645	chr10:51365626-51398543	1.24727	8.01554	9.30238	8.78031	16.1125	5.96875e-05	0.000769371
ENSMUSG00000047824	68911	Pygo2	chr3:89337521-89342435	-1.18271	6.14224	4.91469	5.84822	16.0882	6.04609e-05	0.000778379
ENSMUSG00000015247	66536	Nipsnap3b	chr4:53011880-53022060	0.949116	5.9195	6.9011	6.3956	16.0742	6.09075e-05	0.00078316
ENSMUSG00000048007	30058	Timm8a1	chrX:133438005-133442614	2.53987	1.27154	3.60028	2.90567	16.0703	6.10346e-05	0.000783828
ENSMUSG00000021125	11847	Arg2	chr12:79177551-79203075	-1.35187	7.98626	6.63506	7.75068	16.0653	6.11955e-05	0.000784423
ENSMUSG00000097779	NA	4833407H14Rik	chr19:53449053-53451154	-1.49488	6.59818	5.01663	6.34197	16.0642	6.12313e-05	0.000784423
ENSMUSG00000021339	380836	Mrs2	chr13:25171466-25204362	1.18564	4.05449	5.22014	4.60183	16.0611	6.13305e-05	0.000784729
ENSMUSG00000072437	332397	Nanos1	chr19:60744425-60748352	-1.72666	3.33795	1.62697	3.07495	16.0546	6.15427e-05	0.000786479
ENSMUSG00000042401	72832	Crtac1	chr19:42256726-42420224	-1.59242	3.78638	2.18936	3.20154	16.0517	6.16355e-05	0.000786557
ENSMUSG00000057497	66488	Fam136a	chr6:86342628-86347040	2.55021	2.75284	5.06863	4.59678	16.0498	6.16996e-05	0.000786557
ENSMUSG00000057497	102632427	Fam136a	chr6:86342628-86347040	2.55021	2.75284	5.06863	4.59678	16.0498	6.16996e-05	0.000786557
ENSMUSG00000029178	16599	Klf3	chr5:64960731-64990244	-1.62944	8.0097	6.23491	7.63247	16.0248	6.25194e-05	0.000795933
ENSMUSG00000052609	263406	Plekhg3	chr12:76577665-76627262	-1.40923	5.88599	4.43249	5.5484	16.0227	6.25877e-05	0.000795933
ENSMUSG00000020720	66997	Psmd12	chr11:107370310-107395188	1.05877	5.57384	6.64017	6.23973	16.0129	6.29133e-05	0.000799099
ENSMUSG00000037523	228607	Mavs	chr2:131075983-131089945	-1.4874	3.72739	2.2801	2.99173	16.0024	6.32612e-05	0.00080254
ENSMUSG00000029925	21391	Tbxas1	chr6:38852338-39061519	-1.2033	4.65529	3.49357	3.97893	15.9672	6.44488e-05	0.000815621
ENSMUSG00000031662	71607	Snx20	chr8:89353191-89362756	-1.02843	6.84044	5.84083	6.5343	15.9679	6.44267e-05	0.000815621
ENSMUSG00000002413	109880	Braf	chr6:39580171-39702397	-1.58297	5.58396	3.92381	5.56854	15.9556	6.48467e-05	0.00081621
ENSMUSG00000028893	230784	Sesn2	chr4:132219343-132237812	-1.57693	6.34742	4.56059	6.15233	15.9521	6.4965e-05	0.00081621
ENSMUSG00000030188	66441	Magohb	chr6:131261351-131270207	1.90394	2.26134	4.1446	3.33939	15.9564	6.48197e-05	0.00081621
ENSMUSG00000032279	67834	Idh3a	chr9:54493618-54511945	2.16637	5.01714	7.08045	6.30519	15.9534	6.49225e-05	0.00081621
ENSMUSG00000048824	NA	Gm568	chr4:47008316-47010781	-2.65914	2.40175	-0.347731	1.16433	15.9571	6.4795e-05	0.00081621
ENSMUSG00000092220	NA	Gm20528	chr1:87983115-88146306	-1.31358	6.25284	4.97777	5.55771	15.9618	6.46324e-05	0.00081621
ENSMUSG00000059657	268885	Stfa2l1	chr16:35977181-35982323	-1.64183	5.0886	3.43205	5.52351	15.9274	6.58183e-05	0.000825936
ENSMUSG00000109901	67064	Chmp1b	chr18:67338437-67340960	-0.997457	5.82439	4.8776	5.39929	15.8974	6.68703e-05	0.000838129
ENSMUSG00000029196	231151	Tada2b	chr5:36631014-36641629	1.19918	4.24449	5.45614	4.91303	15.8948	6.69617e-05	0.000838267
ENSMUSG00000023990	21425	Tfeb	chr17:48047955-48103344	-1.15624	6.5699	5.41854	6.20726	15.8724	6.77595e-05	0.000845254
ENSMUSG00000049916	70458	2610318N02Rik	chr16:16931262-16943031	2.62526	0.358658	2.82738	2.44637	15.8736	6.77153e-05	0.000845254
ENSMUSG00000091133	NA	Gm17108	chr13:69758617-69763020	1.92752	2.23429	4.07081	3.38424	15.8723	6.7763e-05	0.000845254
ENSMUSG00000028385	209131	Snx30	chr4:59805840-59904737	-2.05042	3.35755	1.31862	2.3191	15.8677	6.79293e-05	0.000846317
ENSMUSG00000020648	71916	Dus4l	chr12:31690049-31704825	3.24385	-1.18729	2.19221	1.54281	15.8591	6.82371e-05	0.000849137
ENSMUSG00000015947	14129	Fcgr1	chr3:96190225-96201285	2.05877	2.84989	4.94435	4.62389	15.8228	6.95582e-05	0.000864545
ENSMUSG00000022305	239393	Lrp12	chr15:39733985-39807390	2.77755	-0.733448	2.86438	1.96671	15.8111	6.99909e-05	0.000868888
ENSMUSG00000116308	NA	Gm49482	chr15:103209492-103217504	1.23763	4.36417	5.63443	5.24061	15.7452	7.2471e-05	0.000898606
ENSMUSG00000026469	19775	Xpr1	chr1:155151447-155293161	-1.49259	5.58891	4.00742	5.27487	15.7296	7.30719e-05	0.000904981
ENSMUSG00000025364	18813	Pa2g4	chr10:128393635-128401856	1.90037	3.70714	5.53352	4.94876	15.6962	7.43716e-05	0.000919985
ENSMUSG00000029507	56361	Pus1	chr5:110921533-110928525	2.08757	1.84011	3.94313	3.37643	15.6833	7.48835e-05	0.000925219
ENSMUSG00000062937	66902	Mtap	chr4:89055359-89099318	2.04697	2.31634	4.30325	3.48372	15.6475	7.63152e-05	0.000941793
ENSMUSG00000055782	26874	Abcd2	chr15:91030074-91076002	-1.07296	7.36051	6.30451	7.03237	15.6397	7.66274e-05	0.000944527
ENSMUSG00000048120	12495	Entpd1	chr19:40600810-40730046	-1.55931	7.46241	5.74497	7.10556	15.6333	7.68876e-05	0.000946617
ENSMUSG00000024413	18145	Npc1	chr18:12322749-12369457	-1.43072	4.32795	2.92762	3.90539	15.6295	7.70439e-05	0.000947422
ENSMUSG00000003808	66590	Farsa	chr8:85583618-85595886	1.27334	4.92631	6.21173	5.64632	15.6249	7.72325e-05	0.000947506
ENSMUSG00000073096	243371	Lrrc61	chr6:48531730-48547656	-1.57465	4.16189	2.48086	3.97377	15.6256	7.72012e-05	0.000947506
ENSMUSG00000002825	60507	Qtrt1	chr9:21323133-21331570	2.09988	1.75697	3.72077	3.05238	15.6139	7.76807e-05	0.000951885
ENSMUSG00000028914	12371	Casp9	chr4:141520923-141543287	-1.32271	5.63622	4.22768	5.26099	15.5972	7.83686e-05	0.000959188
ENSMUSG00000036606	140570	Plxnb2	chr15:89039752-89064991	-2.42848	5.59578	2.77698	4.20113	15.5941	7.85009e-05	0.00095968
ENSMUSG00000066595	226844	Flvcr1	chr1:190738044-190758355	-1.03444	5.86968	4.87445	5.71782	15.5847	7.88916e-05	0.000963328
ENSMUSG00000000915	29816	Hip1r	chr5:124111691-124143621	-1.09015	6.63452	5.55499	6.48706	15.5799	7.90912e-05	0.000964371
ENSMUSG00000107994	NA	D830050J10Rik	chr6:115652929-115654741	-1.35156	4.39614	3.04676	4.21637	15.5782	7.9162e-05	0.000964371
ENSMUSG00000097471	67765	5830432E09Rik	chr7:135237660-135254043	-1.12479	6.11282	4.99034	5.6289	15.5615	7.98656e-05	0.000971807
ENSMUSG00000029014	22791	Dnajc2	chr5:21962265-21990249	1.24106	3.7633	5.0218	4.23239	15.5427	8.06638e-05	0.000980376
ENSMUSG00000022407	11564	Adsl	chr15:80832691-80855147	1.64156	4.54601	6.12134	5.43438	15.5311	8.11592e-05	0.000985248
ENSMUSG00000071369	26408	Map3k5	chr10:19810218-20018499	-1.50846	6.3679	4.78946	6.20182	15.5163	8.17952e-05	0.000991814
ENSMUSG00000024190	19252	Dusp1	chr17:26724564-26781102	-2.17022	12.1314	9.91826	11.9752	15.5123	8.19706e-05	0.000992787
ENSMUSG00000020448	193670	Rnf185	chr11:3365982-3402363	-1.19375	5.76963	4.55822	5.52054	15.4992	8.25388e-05	0.000998509
ENSMUSG00000059498	14131	Fcgr3	chr1:170878743-170892504	-1.01224	10.0764	9.11555	9.77477	15.4959	8.26836e-05	0.000999101
ENSMUSG00000005043	27029	Sgsh	chr11:119234251-119246362	-2.14124	3.22301	0.844643	2.97831	15.4907	8.2911e-05	0.000999652
ENSMUSG00000017119	17966	Nbr1	chr11:101442975-101472777	-1.4203	6.62887	5.09752	6.26467	15.4905	8.29209e-05	0.000999652
ENSMUSG00000048647	241624	Exd1	chr2:119346986-119378108	2.24919	-0.0105297	2.5498	1.78769	15.4689	8.38726e-05	0.00100996
ENSMUSG00000051615	76108	Rap2a	chr14:120715856-120744606	-1.05961	5.97129	4.93883	5.36919	15.4667	8.39735e-05	0.00101001
ENSMUSG00000037465	21847	Klf10	chr15:38291707-38300950	-0.933589	6.4898	5.60871	6.09081	15.4619	8.41872e-05	0.00101141
ENSMUSG00000020250	50493	Txnrd1	chr10:82669785-82733546	0.893373	6.16839	7.09991	6.72485	15.4529	8.45879e-05	0.00101389
ENSMUSG00000108621	102637087	Gm33989	chr7:39193826-39230013	-1.54626	3.96525	2.33176	3.62685	15.4533	8.4568e-05	0.00101389
ENSMUSG00000030341	21937	Tnfrsf1a	chr6:125326325-125339447	-1.22787	8.25812	7.00738	7.91999	15.4479	8.48125e-05	0.00101541
ENSMUSG00000044229	244853	Nxpe4	chr9:48073321-48311325	-3.21739	3.16089	0.0238566	1.81173	15.4416	8.50955e-05	0.00101763
ENSMUSG00000035934	208076	Pknox2	chr9:36802278-37058703	1.68587	1.88379	3.58696	3.19278	15.4359	8.53531e-05	0.00101954
ENSMUSG00000027804	67738	Ppid	chr3:79498649-79510957	1.77124	4.21147	5.85161	5.16813	15.4277	8.57225e-05	0.00102152
ENSMUSG00000029030	67808	Tprgl	chr4:154241942-154245123	-1.18985	8.66661	7.51264	8.42772	15.4236	8.591e-05	0.00102152
ENSMUSG00000040328	18356	Olfr56	chr11:48869716-49026214	2.86759	-2.40429	0.901151	1.77174	15.4246	8.58637e-05	0.00102152
ENSMUSG00000070002	13716	Ell	chr8:70992107-71045508	-1.3982	5.89134	4.37537	5.72423	15.4256	8.5816e-05	0.00102152
ENSMUSG00000029468	18439	P2rx7	chr5:122781974-122829495	-1.75196	3.70166	2.04241	2.47129	15.4051	8.67556e-05	0.0010304
ENSMUSG00000040688	213773	Tbl3	chr17:24916923-24926634	1.48528	4.32563	5.80443	5.19983	15.3958	8.71808e-05	0.00103427
ENSMUSG00000050022	231842	Amz1	chr5:140709882-140747194	-1.13448	4.32228	3.24921	3.90984	15.3711	8.83305e-05	0.00104672
ENSMUSG00000025732	68241	Mcrip2	chr17:26082672-26087738	2.84464	-0.00104755	2.56335	2.07388	15.3512	8.92664e-05	0.00105541
ENSMUSG00000028032	23971	Papss1	chr3:131270529-131349432	-1.17366	4.13591	3.01455	3.6267	15.3531	8.91761e-05	0.00105541
ENSMUSG00000026853	12908	Crat	chr2:30290483-30305825	-1.09923	5.93345	4.85673	5.73261	15.3318	9.01844e-05	0.00106505
ENSMUSG00000063234	80910	Gpr84	chr15:103216662-103219039	1.27116	4.8773	6.1757	5.76833	15.3215	9.06792e-05	0.00106969
ENSMUSG00000006818	20656	Sod2	chr17:13225733-13258950	1.40294	4.90796	6.19594	6.88088	15.3152	9.09831e-05	0.00107085
ENSMUSG00000035109	271849	Shc4	chr2:125469367-125566068	-1.15892	4.08373	2.96101	3.71053	15.3152	9.09813e-05	0.00107085
ENSMUSG00000073609	98314	D2hgdh	chr1:93752631-93780070	-1.6568	4.03728	2.15661	3.84065	15.3062	9.14182e-05	0.00107476
ENSMUSG00000042046	213452	Dstyk	chr1:132345293-132394696	-1.4933	5.31963	3.72191	4.71968	15.2848	9.24556e-05	0.00108451
ENSMUSG00000091337	58521	Eid1	chr2:125515015-125516705	-1.03464	5.26368	4.24973	4.91804	15.2865	9.23727e-05	0.00108451
ENSMUSG00000020526	448850	Znhit3	chr11:84801776-84807192	2.07483	3.21111	5.08454	4.64836	15.2633	9.35135e-05	0.00109445
ENSMUSG00000114585	NA	Gm32401	chr13:41640606-41698043	-1.49185	4.916	3.36201	4.62843	15.2646	9.34497e-05	0.00109445
ENSMUSG00000055760	67242	Gemin6	chr17:80531870-80535926	1.94392	2.34177	4.18283	3.41033	15.2573	9.38148e-05	0.00109675
ENSMUSG00000004568	102098	Arhgef18	chr8:3403415-3506601	-1.48174	6.48281	4.88539	6.33308	15.2394	9.47083e-05	0.00110596
ENSMUSG00000022124	50789	Fbxl3	chr14:103317675-103337002	-1.03577	6.43047	5.43438	6.16377	15.236	9.48798e-05	0.00110672
ENSMUSG00000033326	230674	Kdm4a	chr4:117994154-118037240	-1.18639	5.05753	3.89693	4.73758	15.2318	9.50905e-05	0.00110794
ENSMUSG00000022952	12394	Runx1	chr16:92398354-92623037	-1.00907	5.55942	4.57086	5.18548	15.2232	9.55246e-05	0.00111175
ENSMUSG00000038507	243771	Parp12	chr6:39063344-39095283	1.55416	4.96107	6.35292	7.26923	15.198	9.68073e-05	0.00112543
ENSMUSG00000020387	76901	Jade2	chr11:51704282-51748480	-2.46077	1.47613	-0.966753	1.59684	15.1923	9.7098e-05	0.00112755
ENSMUSG00000074361	319430	C5ar2	chr7:15968510-15978079	-1.62883	5.45287	3.61805	5.13591	15.1818	9.76404e-05	0.00113258
ENSMUSG00000030830	16408	Itgal	chr7:126895432-126934310	-1.48442	8.79966	7.17599	8.50723	15.1757	9.79538e-05	0.00113496
ENSMUSG00000021785	59007	Ngly1	chr14:6157837-6220483	-1.00994	6.53993	5.55569	6.36883	15.1699	9.82557e-05	0.00113593
ENSMUSG00000039985	56306	Sinhcaf	chr6:148822533-148847965	1.73331	3.05022	4.59511	4.07342	15.1719	9.81549e-05	0.00113593
ENSMUSG00000053175	12051	Bcl3	chr7:19542387-19556695	1.45631	6.61898	8.02486	7.51987	15.1578	9.88889e-05	0.00114199
ENSMUSG00000046314	217517	Stxbp6	chr12:44899267-45121492	-2.51585	3.87843	1.34735	2.35639	15.1511	9.92411e-05	0.00114479
ENSMUSG00000011884	56356	Gltp	chr5:114807459-114829045	-0.945362	7.08716	6.16268	6.62684	15.1467	9.947e-05	0.00114489
ENSMUSG00000028776	94242	Tinagl1	chr4:130058247-130068915	-1.36266	6.90361	5.42008	6.4337	15.1488	9.93629e-05	0.00114489
ENSMUSG00000004393	52513	Ddx56	chr11:6208919-6217772	1.72899	3.73486	5.43102	4.86275	15.1366	0.000100008	0.00114981
ENSMUSG00000017802	67998	Retreg3	chr11:100987148-101010719	-0.99824	5.86058	4.90126	5.42766	15.1182	0.000100987	0.00115979
ENSMUSG00000066363	238393	Serpina3f	chr12:104180803-104187388	2.6903	-1.28581	1.60959	2.13004	15.0849	0.000102783	0.0011785
ENSMUSG00000109807	NA	Gm45244	chr8:46924428-46926627	-1.27349	4.44455	3.22964	4.34441	15.0838	0.000102842	0.0011785
ENSMUSG00000021079	30056	Timm9	chr12:71169947-71183458	2.48831	1.4537	3.72033	3.186	15.0727	0.00010345	0.00118385
ENSMUSG00000097354	NA	2310001H17Rik	chr6:129185375-129215688	-1.01727	6.52563	5.55003	5.94163	15.0711	0.000103536	0.00118385
ENSMUSG00000034211	66258	Mrps17	chr5:129792561-129799620	1.40418	5.1051	6.45149	5.83028	15.0645	0.000103901	0.00118673
ENSMUSG00000090207	NA	4930524O07Rik	chr9:106768746-106772381	1.91011	2.15088	3.89947	3.47867	15.0559	0.000104374	0.00119082
ENSMUSG00000039356	227715	Exosc2	chr2:31560727-31571361	2.0058	2.74675	4.61567	4.09659	15.0503	0.000104681	0.00119302
ENSMUSG00000002763	224824	Pex6	chr17:47022389-47036467	-1.12306	5.30026	4.17778	4.80927	15.0249	0.000106105	0.00120671
ENSMUSG00000031667	14339	Aktip	chr8:91838412-91926604	-1.01961	5.25024	4.28215	4.81738	15.0247	0.000106114	0.00120671
ENSMUSG00000053801	101612	Grwd1	chr7:45474647-45480368	2.52387	2.28761	4.8424	4.26353	15.0037	0.000107301	0.00121889
ENSMUSG00000038510	67239	Rpf2	chr10:40099242-40123032	2.44386	3.2102	5.54075	4.69127	14.9975	0.000107655	0.00122158
ENSMUSG00000020180	67332	Snrpd3	chr10:75353385-75373215	1.32522	5.4217	6.7226	6.1236	14.9855	0.000108341	0.00122708
ENSMUSG00000037376	66926	Trmt6	chr2:132646127-132657975	1.65467	2.93715	4.48908	4.13166	14.9849	0.000108376	0.00122708
ENSMUSG00000020097	20397	Sgpl1	chr10:60934421-60983482	-1.1983	7.76327	6.54124	7.34764	14.981	0.000108601	0.0012283
ENSMUSG00000036533	260409	Cdc42ep3	chr17:79641156-79662520	-0.939191	7.55375	6.65758	7.12149	14.9711	0.000109168	0.00123337
ENSMUSG00000032171	23988	Pin1	chr9:20563391-20577880	1.16684	5.19062	6.3068	5.83534	14.9624	0.000109674	0.00123775
ENSMUSG00000057729	19152	Prtn3	chr10:79710310-79719008	2.44815	6.67029	8.87708	8.49666	14.9592	0.000109859	0.00123849
ENSMUSG00000020003	18634	Pex7	chr10:19729646-19783435	1.06031	4.99314	6.05458	5.63461	14.9524	0.000110256	0.00124163
ENSMUSG00000029397	68098	Rchy1	chr5:92096763-92110927	-0.961581	7.08054	6.17272	6.78739	14.9464	0.000110606	0.00124423
ENSMUSG00000002017	72722	Fam98a	chr17:75844081-75858941	1.5535	2.8522	4.41497	3.81363	14.9425	0.000110839	0.0012455
ENSMUSG00000031767	67528	Nudt7	chr8:114860297-114881479	-1.22225	4.9787	3.77937	4.4321	14.9311	0.000111512	0.00125172
ENSMUSG00000025764	269424	Jade1	chr3:41510166-41571299	1.06705	4.33737	5.43753	5.10467	14.9224	0.000112025	0.00125612
ENSMUSG00000049866	320982	Arl4c	chr1:88600847-88629943	-2.98851	2.11694	-0.701731	1.30409	14.893	0.000113782	0.00127446
ENSMUSG00000019082	68267	Slc25a22	chr7:141009657-141017805	1.37245	3.40143	4.75023	5.37006	14.8728	0.000115007	0.00128679
ENSMUSG00000050029	72065	Rap2c	chrX:50092789-50106895	0.997106	6.20311	7.25193	6.86271	14.8679	0.00011531	0.0012888
ENSMUSG00000001416	12462	Cct3	chr3:88204423-88229074	1.82148	6.0187	7.71919	7.32133	14.8604	0.000115765	0.0012925
ENSMUSG00000028161	19055	Ppp3ca	chr3:136375885-136643488	-1.06403	7.31114	6.25268	6.97469	14.8575	0.000115943	0.00129311
ENSMUSG00000024011	74116	Pi16	chr17:29536654-29549567	-1.3789	8.84425	7.37391	8.50113	14.8437	0.000116795	0.0012991
ENSMUSG00000024999	57753	Noc3l	chr19:38776572-38807681	2.28204	0.643473	2.77591	2.03459	14.8394	0.000117065	0.0012991
ENSMUSG00000028859	12986	Csf3r	chr4:125918343-125938233	-1.69862	11.0429	9.09132	10.9434	14.8388	0.000117104	0.0012991
ENSMUSG00000034709	73825	Ppp1r21	chr17:88837546-88895795	-0.952043	5.17222	4.26255	4.63598	14.8399	0.000117034	0.0012991
ENSMUSG00000037649	14998	H2-DMa	chr17:34338515-34358075	-1.28633	5.80549	4.48566	4.79268	14.8451	0.000116713	0.0012991
ENSMUSG00000066892	30843	Fbxl12	chr9:20529414-20556063	-1.12288	4.29787	3.22658	4.00579	14.83	0.000117652	0.0013038
ENSMUSG00000044456	217835	Rin3	chr12:102249307-102357114	-1.5581	8.75018	7.04105	8.36228	14.823	0.000118086	0.00130722
ENSMUSG00000022901	12524	Cd86	chr16:36424231-36486443	-1.21561	4.88877	3.71919	4.07444	14.8147	0.000118606	0.00131158
ENSMUSG00000026626	226849	Ppp2r5a	chr1:191084172-191135469	-1.24258	8.93932	7.68389	8.56201	14.8039	0.000119288	0.00131773
ENSMUSG00000093904	67952	Tomm20	chr8:127657417-127672594	1.70619	4.6069	6.082	5.64517	14.7936	0.000119944	0.00132357
ENSMUSG00000037960	68480	Card19	chr13:49356426-49369513	-1.02251	7.15143	6.17632	6.75262	14.7824	0.000120658	0.00133005
ENSMUSG00000024096	19765	Ralbp1	chr17:66155413-66192793	-1.0212	5.5227	4.5246	5.23779	14.774	0.000121197	0.00133264
ENSMUSG00000035697	70719	Arhgap45	chr10:79852487-79867306	-1.31433	9.82498	8.42821	9.72542	14.7767	0.000121025	0.00133264
ENSMUSG00000105339	NA	Gm42457	chr3:116425320-116425858	-0.983922	6.38113	5.45143	6.03895	14.7727	0.000121277	0.00133264
ENSMUSG00000031133	73341	Arhgef6	chrX:56276845-56384089	-1.00622	7.24191	6.25222	6.85465	14.7634	0.000121875	0.0013378
ENSMUSG00000034424	68133	Gcsh	chr8:117708549-117720276	2.04548	1.71548	3.66487	2.84596	14.7568	0.000122304	0.0013411
ENSMUSG00000041777	66935	Cir1	chr2:73113449-73143045	-1.15598	3.82113	2.70912	3.44916	14.7539	0.000122493	0.00134176
ENSMUSG00000039640	56282	Mrpl12	chr11:120375439-120379891	2.12466	3.96479	5.87473	5.33046	14.7512	0.000122668	0.00134227
ENSMUSG00000045374	192652	Wdr81	chr11:75331770-75345543	-1.61517	4.04747	2.32733	3.71786	14.743	0.000123206	0.00134675
ENSMUSG00000036693	75416	Nop14	chr5:34795880-34817492	1.47095	1.89302	3.40074	3.20945	14.7383	0.00012351	0.00134866
ENSMUSG00000057113	18148	Npm1	chr11:33102287-33113206	2.12259	5.39557	7.30815	6.84506	14.7258	0.000124334	0.00135623
ENSMUSG00000021241	74316	Isca2	chr12:84820025-84821862	1.0965	4.97761	6.05477	5.48765	14.7101	0.00012537	0.0013661
ENSMUSG00000069833	66395	Ahnak	chr19:8966648-9054278	-1.93114	5.67384	3.63328	4.37544	14.6953	0.000126363	0.00137548
ENSMUSG00000024187	106581	Fam234a	chr17:26430796-26463216	-1.61456	5.93106	4.10486	5.35441	14.6797	0.000127413	0.00138547
ENSMUSG00000020650	12033	Bcap29	chr12:31640966-31684657	2.05754	3.71116	5.5912	4.92151	14.6608	0.000128693	0.00139793
ENSMUSG00000018848	104458	Rars	chr11:35699208-35725333	0.999774	5.11493	6.15993	5.79227	14.6444	0.000129817	0.00140867
ENSMUSG00000049037	269799	Clec4a1	chr6:122898807-122911578	-1.62917	3.87116	2.28336	2.73754	14.638	0.000130259	0.00141199
ENSMUSG00000059436	17187	Max	chr12:76984043-77008975	-1.08145	8.21862	7.16233	7.93729	14.6355	0.000130433	0.00141241
ENSMUSG00000038028	319801	Tigar	chr6:127062079-127086520	1.57648	1.98689	3.66294	3.27365	14.6333	0.000130587	0.00141261
ENSMUSG00000021710	75805	Nln	chr13:104159565-104246122	1.47674	3.26397	4.93123	4.4167	14.6086	0.000132309	0.00142976
ENSMUSG00000028673	71665	Fuca1	chr4:135648046-135667622	-1.01448	7.57646	6.61229	7.2788	14.5988	0.000132999	0.00143573
ENSMUSG00000002058	22248	Unc119	chr11:78234308-78239990	-0.992321	7.47924	6.53108	7.08611	14.5732	0.000134818	0.00145386
ENSMUSG00000030930	77590	Chst15	chr7:131837509-131918957	-1.39238	6.98287	5.48095	6.71501	14.56	0.000135765	0.00146256
ENSMUSG00000032902	20501	Slc16a1	chr3:104545984-104565778	2.04828	3.66407	5.84139	5.21155	14.5571	0.000135974	0.0014633
ENSMUSG00000022651	245195	Retnlg	chr16:48692984-48694859	-1.19805	12.4302	11.1985	12.3122	14.5396	0.000137248	0.00147396
ENSMUSG00000083677	NA	Gm11699	chr11:114823697-114824097	-2.38496	3.1469	0.252048	3.0003	14.541	0.000137139	0.00147396
ENSMUSG00000024856	52004	Cdk2ap2	chr19:4147182-4149019	-1.02661	9.10652	8.10345	8.72249	14.5328	0.000137739	0.00147772
ENSMUSG00000030144	17474	Clec4d	chr6:123239070-123252224	-1.29033	7.34412	6.04904	6.9334	14.5227	0.000138482	0.00148417
ENSMUSG00000026480	17970	Ncf2	chr1:152675945-152712742	-1.05224	9.78917	8.75704	9.45628	14.519	0.000138756	0.00148557
ENSMUSG00000001134	22294	Uxt	chrX:20807961-20828256	1.23896	3.35423	4.56219	3.97006	14.5068	0.000139655	0.00149367
ENSMUSG00000030921	20128	Trim30a	chr7:104058232-104114400	1.25129	6.64379	7.86726	7.7423	14.497	0.000140379	0.00149987
ENSMUSG00000041319	386612	Thoc6	chr17:23887588-23892856	1.20231	4.75376	5.93911	5.30407	14.4907	0.000140857	0.00150343
ENSMUSG00000035992	216742	Fnip1	chr11:54329025-54409061	-1.03396	5.32587	4.32949	5.03218	14.4858	0.000141217	0.00150475
ENSMUSG00000079508	68316	Apoo	chrX:93410723-93460699	1.82576	2.40363	4.13196	3.46805	14.4851	0.000141269	0.00150475
ENSMUSG00000031578	67920	Mak16	chr8:31649491-31658792	1.40512	3.79141	5.14065	4.67104	14.4809	0.000141585	0.00150658
ENSMUSG00000027076	30059	Timm10	chr2:84657341-84660557	2.3542	1.63042	3.70856	3.13837	14.4781	0.000141796	0.00150728
ENSMUSG00000001674	66942	Ddx18	chr1:121481564-121495718	1.97843	3.01783	4.97242	4.41533	14.4698	0.000142423	0.00151106
ENSMUSG00000020919	20851	Stat5b	chr11:100671557-100741550	-1.28594	7.4596	6.08523	6.97993	14.4677	0.000142585	0.00151106
ENSMUSG00000045092	13609	S1pr1	chr3:115504082-115508721	-2.06329	2.31875	0.205906	1.90107	14.4677	0.000142586	0.00151106
ENSMUSG00000020205	21664	Phlda1	chr10:111342147-111344506	-1.60965	5.71392	4.18001	5.28885	14.4643	0.000142841	0.00151223
ENSMUSG00000024410	76482	Rmc1	chr18:12301774-12323715	-1.13044	6.5352	5.41488	6.26258	14.46	0.000143169	0.00151417
ENSMUSG00000043702	211948	Pde12	chr14:26381113-26391038	0.96373	4.40072	5.38111	5.0378	14.4437	0.000144412	0.00152576
ENSMUSG00000002660	53895	Clpp	chr17:57297305-57303188	1.74345	3.2735	4.92993	4.49655	14.4246	0.00014588	0.00153939
ENSMUSG00000022359	76773	Wdyhv1	chr15:58004773-58022061	-1.06887	4.67499	3.66946	4.09783	14.4215	0.000146126	0.00153939
ENSMUSG00000027678	17979	Ncoa3	chr2:165834556-165915162	-1.47822	6.4591	4.85628	6.08798	14.4212	0.000146144	0.00153939
ENSMUSG00000017417	72324	Plxdc1	chr11:97814064-97877270	-3.43972	2.63456	-0.567224	1.48331	14.4183	0.000146371	0.00154021
ENSMUSG00000028840	68040	Zfp593	chr4:133970600-133972903	2.43105	1.23084	3.50293	2.95522	14.4124	0.00014683	0.00154038
ENSMUSG00000035692	100038882	Isg15	chr4:156283912-156285253	1.95654	3.69052	5.70996	6.87428	14.4139	0.000146715	0.00154038
ENSMUSG00000050379	56526	Septin6	chrX:36174979-36255447	-1.24955	4.94208	3.6615	4.34847	14.4145	0.000146666	0.00154038
ENSMUSG00000042487	235497	Leo1	chr9:75348806-75373714	1.1353	3.59894	4.78283	4.30738	14.4102	0.000147008	0.0015407
ENSMUSG00000021754	26401	Map3k1	chr13:111882962-111945527	-1.19566	4.28233	3.13723	3.82229	14.3989	0.000147892	0.00154841
ENSMUSG00000033294	100608	Noc4l	chr5:110796284-110801283	1.41534	4.06708	5.49641	5.04387	14.3915	0.000148468	0.00155288
ENSMUSG00000020224	66225	Llph	chr10:120062975-120068487	1.33533	3.1509	4.40001	3.88464	14.3724	0.000149982	0.00156715
ENSMUSG00000100113	NA	Gm28592	chr10:111342436-111343523	-1.5607	5.54618	4.0638	5.08402	14.3701	0.000150172	0.00156756
ENSMUSG00000037278	69071	Tmem97	chr11:78432643-78441603	1.98679	3.15737	5.02803	4.41272	14.3619	0.000150822	0.00157277
ENSMUSG00000003355	66120	Fkbp11	chr15:98622247-98626079	2.86009	-0.663396	1.79669	1.56111	14.3447	0.000152209	0.00158565
ENSMUSG00000027665	18706	Pik3ca	chr3:32451820-32522635	-1.3832	5.48888	3.9735	5.27072	14.3376	0.000152783	0.00159005
ENSMUSG00000018239	67966	Zcchc10	chr11:53215506-53224128	1.66935	1.94583	3.63675	3.08632	14.3357	0.000152938	0.00159006
ENSMUSG00000024841	69860	Eif1ad	chr19:5416769-5421554	1.05739	4.78325	5.83354	5.48774	14.2955	0.00015624	0.00162278
ENSMUSG00000042613	229534	Pbxip1	chr3:89344013-89358259	-1.48702	8.32967	6.72024	7.84515	14.2596	0.00015925	0.0016524
ENSMUSG00000057219	276905	Armc7	chr11:115366493-115381293	-1.15785	6.86317	5.64232	6.65887	14.251	0.000159975	0.00165827
ENSMUSG00000032554	22041	Trf	chr9:103081200-103107643	-1.04418	8.00866	6.98326	7.55223	14.2437	0.000160596	0.00166306
ENSMUSG00000053819	108058	Camk2d	chr3:126389951-126639975	1.18014	3.80727	4.92542	4.29485	14.225	0.000162197	0.00167797
ENSMUSG00000094546	NA	Ighv1-26	chr12:114751992-114752425	2.74117	-0.394751	1.75379	1.87375	14.1918	0.000165087	0.00170617
ENSMUSG00000030268	12035	Bcat1	chr6:144939561-145021910	4.72913	-2.74855	0.98648	1.56846	14.1683	0.00016716	0.00172589
ENSMUSG00000081219	NA	Bambi-ps1	chr2:122297416-122298007	1.91648	0.810096	2.89867	2.60855	14.1633	0.000167606	0.00172878
ENSMUSG00000060477	108960	Irak2	chr6:113615428-113671987	-1.29984	6.24532	4.94303	5.97979	14.1271	0.000170868	0.00176068
ENSMUSG00000031749	20444	St3gal2	chr8:111646554-111699112	-1.12306	6.07093	4.89387	5.66987	14.1109	0.000172345	0.00177415
ENSMUSG00000055850	66510	Rnf181	chr6:72336697-72343939	-0.904258	6.09251	5.23233	5.65659	14.1012	0.000173231	0.00178151
ENSMUSG00000028811	107271	Yars	chr4:129083553-129113400	1.23695	4.34964	5.57974	4.90254	14.0872	0.000174525	0.00179306
ENSMUSG00000026749	59126	Nek6	chr2:38401655-38484618	0.907747	5.94167	6.8915	6.46421	14.0814	0.000175068	0.00179466
ENSMUSG00000034858	235493	Fam214a	chr9:74860166-74939750	-1.77618	2.5976	0.877076	1.80858	14.0801	0.000175184	0.00179466
ENSMUSG00000097636	NA	Mirt1	chr19:53431661-53453227	-1.41482	6.99334	5.48059	6.76109	14.08	0.000175198	0.00179466
ENSMUSG00000040699	67803	Limd2	chr11:106047082-106051686	-0.972841	9.3757	8.4433	8.99853	14.0543	0.000177603	0.00181573
ENSMUSG00000118718	115487917	U2	chr11:101532574-101532764	2.05311	0.624565	2.60814	2.22367	14.0544	0.000177593	0.00181573
ENSMUSG00000006526	69179	Stimate	chr14:30547547-30599167	1.02529	4.31464	5.38392	4.99814	14.05	0.000178016	0.00181817
ENSMUSG00000029322	231507	Plac8	chr5:100701591-100720111	1.67962	7.72249	9.44122	9.28082	14.0423	0.000178742	0.00182379
ENSMUSG00000024014	18712	Pim1	chr17:29709727-29715086	2.16952	5.21397	7.33933	7.41671	14.0345	0.000179485	0.00182959
ENSMUSG00000002083	170770	Bbc3	chr7:16042318-16052130	-1.34269	2.74353	1.45976	2.74359	14.0236	0.000180529	0.00183782
ENSMUSG00000039759	69876	Thap3	chr4:152067096-152073454	-1.32323	3.2745	1.99951	2.65801	14.0224	0.000180645	0.00183782
ENSMUSG00000038527	232371	C1rl	chr6:124470072-124487602	0.948421	5.85687	6.85212	6.62559	14.0004	0.000182773	0.00185766
ENSMUSG00000089647	102632231	Gm2245	chr15:6633822-6683784	-1.42843	4.57878	3.0321	4.18845	13.9891	0.00018387	0.00186699
ENSMUSG00000003541	15937	Ier3	chr17:36132576-36133815	1.15917	6.30209	7.49059	7.04168	13.9843	0.000184344	0.00186998
ENSMUSG00000085039	NA	Gm15927	chr7:3635113-3647886	1.36818	3.20696	4.57997	3.96399	13.9817	0.000184598	0.00187074
ENSMUSG00000085169	100038392	Gm10785	chr16:91485786-91512530	1.02132	3.89396	4.95823	4.37499	13.9722	0.000185538	0.00187843
ENSMUSG00000013698	18611	Pea15a	chr1:172024295-172034371	-1.41092	3.66249	2.30721	2.82588	13.9557	0.000187165	0.00189124
ENSMUSG00000021024	26443	Psma6	chr12:55431007-55465239	1.25229	7.15157	8.33629	7.90388	13.9567	0.000187069	0.00189124
ENSMUSG00000022744	224250	Cldnd1	chr16:58548273-58554614	1.01579	5.2968	6.30719	5.67719	13.9519	0.000187545	0.00189324
ENSMUSG00000031828	234796	Klhl36	chr8:120589005-120603734	-1.12696	5.29574	4.21964	4.79405	13.9437	0.000188365	0.00189968
ENSMUSG00000021699	238871	Pde4d	chr13:108586482-110089995	1.28957	2.4498	3.72096	3.33847	13.9371	0.000189029	0.00190454
ENSMUSG00000027947	16194	Il6ra	chr3:89771366-89820503	-1.36372	6.97732	5.53283	6.59107	13.9339	0.000189348	0.00190591
ENSMUSG00000007837	65116	Prrg2	chr7:44703008-44712101	-1.12031	4.6289	3.58344	4.57153	13.9241	0.000190341	0.00190873
ENSMUSG00000016921	67996	Srsf6	chr2:162773448-162779041	1.17671	6.50617	7.63983	7.11719	13.9239	0.00019036	0.00190873
ENSMUSG00000021108	18755	Prkch	chr12:73631570-73824959	-1.3667	3.61514	2.30752	2.95193	13.9258	0.000190168	0.00190873
ENSMUSG00000092381	NA	Gm20512	chr7:19448941-19455656	1.47612	2.31169	3.75332	3.31791	13.9255	0.000190202	0.00190873
ENSMUSG00000002409	13549	Dyrk1b	chr7:27878894-27886719	-1.98944	2.62819	0.604302	2.02584	13.9187	0.000190885	0.00191215
ENSMUSG00000023764	78887	Sfi1	chr11:3081850-3143463	-1.37563	3.67027	2.32227	3.46565	13.9044	0.000192349	0.00192312
ENSMUSG00000087206	NA	Gm16175	chr7:19543534-19545797	1.40812	4.51974	5.86921	5.43813	13.9058	0.000192207	0.00192312
ENSMUSG00000075289	107239	Carns1	chr19:4214323-4225478	-1.7748	4.19684	2.31613	4.29507	13.8967	0.000193139	0.00192917
ENSMUSG00000024300	17916	Myo1f	chr17:33774681-33826738	-1.27474	10.6549	9.29815	10.258	13.8916	0.000193658	0.0019325
ENSMUSG00000091412	NA	Gm2895	chr15:66841172-66884888	-1.61018	2.68959	1.14108	1.99444	13.8841	0.000194442	0.00193847
ENSMUSG00000046434	15382	Hnrnpa1	chr15:103148859-103155119	1.59351	5.19592	6.70802	6.15345	13.873	0.00019559	0.00194805
ENSMUSG00000021910	64652	Nisch	chr14:30892887-30938903	-1.23739	7.83304	6.6132	7.64266	13.8589	0.000197062	0.00196084
ENSMUSG00000068566	50918	Myadm	chr7:3337605-3348958	-1.59777	8.91124	7.08478	8.35992	13.8547	0.000197507	0.00196339
ENSMUSG00000028476	53614	Reck	chr4:43875530-43944806	1.16458	5.5555	6.7075	5.99343	13.8516	0.000197829	0.00196472
ENSMUSG00000060860	77891	Ube2s	chr7:4797545-4815589	1.02503	5.99638	7.01843	6.47251	13.8437	0.000198665	0.00197115
ENSMUSG00000005514	18984	Por	chr5:135698887-135764180	-1.35294	8.43433	6.99762	8.24228	13.8329	0.000199805	0.00198058
ENSMUSG00000097125	NA	Gm26885	chr17:29665893-29710899	2.12127	4.31404	6.38821	6.54628	13.8271	0.00020042	0.00198479
ENSMUSG00000023045	223920	Soat2	chr15:102058961-102071904	2.04744	1.33009	3.50503	2.81617	13.8179	0.000201412	0.00199083
ENSMUSG00000066621	70381	Tecpr1	chr5:144131260-144160433	-2.06515	4.07388	1.90652	3.87103	13.8179	0.000201404	0.00199083
ENSMUSG00000050989	74777	Selenon	chr4:134265203-134279477	-1.66141	7.22534	5.40857	6.98985	13.8116	0.000202089	0.00199374
ENSMUSG00000071757	387609	Zhx2	chr15:57558061-57703228	-1.84778	3.09617	1.17294	2.47846	13.8117	0.000202071	0.00199374
ENSMUSG00000027199	67092	Gatm	chr2:122424948-122441784	1.83329	6.14867	7.94082	7.34669	13.8057	0.000202724	0.00199811
ENSMUSG00000034708	14824	Grn	chr11:102321141-102327874	-1.16447	9.06577	7.82823	8.75863	13.7911	0.000204299	0.00200984
ENSMUSG00000038416	69957	Cdc16	chr8:13807676-13831938	1.16183	5.04106	6.13308	5.48559	13.7922	0.000204178	0.00200984
ENSMUSG00000086322	NA	E130218I03Rik	chr4:133970973-133973184	2.47732	1.31062	3.58765	3.03539	13.7873	0.000204717	0.00201205
ENSMUSG00000040128	108767	Pnrc1	chr4:33245423-33290163	-1.49773	7.74956	6.27058	7.49711	13.7809	0.000205413	0.002017
ENSMUSG00000053964	16855	Lgals4	chr7:28533279-28541133	-1.19146	3.93279	2.76657	3.862	13.7689	0.000206734	0.00202805
ENSMUSG00000021993	70478	Mipep	chr14:61022022-61142927	1.4237	3.89477	5.30032	4.67488	13.7648	0.000207178	0.00202832
ENSMUSG00000063849	66812	Ppcdc	chr9:57292378-57347407	-1.0349	5.43557	4.45911	5.09004	13.7647	0.000207196	0.00202832
ENSMUSG00000103308	NA	Gm37800	chr1:184342477-184361670	2.0038	0.807213	2.70228	2.19465	13.7633	0.000207345	0.00202832
ENSMUSG00000052566	170833	Hook2	chr8:85717232-85729978	2.07425	0.000521827	1.84185	1.82036	13.7541	0.000208364	0.00203639
ENSMUSG00000019814	353258	Ltv1	chr10:13053884-13068912	1.35971	4.48288	5.82794	5.31412	13.7434	0.00020956	0.00204615
ENSMUSG00000033446	67168	Lpar6	chr14:73475335-73480734	-1.28759	4.51817	3.24425	3.69659	13.7397	0.000209974	0.00204827
ENSMUSG00000097378	320273	B230208H11Rik	chr10:12792392-12798834	-0.980141	5.44013	4.4894	5.16469	13.7363	0.000210353	0.00205006
ENSMUSG00000034111	382620	Tmed8	chr12:87213011-87247228	-1.50745	4.41414	2.7045	4.03104	13.7247	0.000211655	0.00206082
ENSMUSG00000026450	71884	Chit1	chr1:134038980-134079278	1.60891	3.10345	4.77955	3.97326	13.7182	0.000212386	0.002066
ENSMUSG00000082062	NA	Ftl2-ps	chr4:125398081-125398632	-1.10526	4.35829	3.30272	4.09818	13.7046	0.000213935	0.00207914
ENSMUSG00000030468	243958	Siglecg	chr7:43057628-43067782	-1.12813	4.52701	3.41214	3.73231	13.7021	0.000214218	0.00207995
ENSMUSG00000023973	72029	Cnpy3	chr17:47046631-47063140	-0.848916	6.17965	5.37418	5.94691	13.689	0.00021572	0.00209258
ENSMUSG00000035351	69736	Nup37	chr10:87982854-88014252	1.8487	3.69686	5.41056	4.71284	13.6868	0.000215971	0.00209307
ENSMUSG00000086407	NA	Gm14123	chr2:150448153-150452174	1.19975	2.07208	3.30962	2.78352	13.6786	0.000216915	0.00210027
ENSMUSG00000057691	69228	Zfp746	chr6:48039329-48063527	-1.16554	5.46948	4.29996	5.3421	13.6584	0.000219254	0.00212095
ENSMUSG00000051133	NA	Gm6293	chr19:5465593-5465787	-2.06102	1.69512	-0.231407	1.49534	13.652	0.000220011	0.00212629
ENSMUSG00000029922	54484	Mkrn1	chr6:39374738-39397396	-0.950357	8.16665	7.24595	7.85311	13.6455	0.000220768	0.00213164
ENSMUSG00000031628	12367	Casp3	chr8:47070326-47092724	-1.20201	5.66244	4.45956	5.17232	13.6363	0.000221849	0.00214009
ENSMUSG00000044617	320080	Zbtb39	chr10:127575407-127583218	-2.82532	1.88945	-1.45942	1.60639	13.63	0.000222596	0.00214531
ENSMUSG00000063273	74838	Naa15	chr3:51322569-51383928	1.22049	4.181	5.44581	5.01683	13.6252	0.000223166	0.00214882
ENSMUSG00000118651	102639145	Gm17315	chr17:79662128-79665451	-0.987986	5.35703	4.40877	4.93603	13.6235	0.000223371	0.00214882
ENSMUSG00000074182	229937	Znhit6	chr3:145281960-145310550	2.23407	0.89808	2.97387	2.66652	13.5976	0.000226469	0.00217661
ENSMUSG00000031901	66369	Dus2	chr8:106717969-106780472	1.89863	1.97222	4.03443	3.13915	13.5944	0.00022686	0.00217836
ENSMUSG00000117592	NA	Gm46603	chr17:29538955-29541523	-1.30624	7.26817	5.8578	6.91567	13.5803	0.000228573	0.00219279
ENSMUSG00000026354	226413	Lct	chr1:128212493-128256055	-3.46652	3.55667	-0.665512	2.11485	13.5721	0.000229569	0.00219628
ENSMUSG00000029217	21682	Tec	chr5:72913059-73025826	-1.0131	5.56114	4.56011	5.17349	13.5742	0.00022931	0.00219628
ENSMUSG00000043061	211986	Tmem18	chr12:30634425-30641214	1.04845	3.65529	4.73397	4.40209	13.5725	0.000229521	0.00219628
ENSMUSG00000060904	104303	Arl1	chr10:88566720-88579956	1.10511	5.56407	6.58753	6.02909	13.5636	0.00023062	0.00220432
ENSMUSG00000073386	328829	9830107B12Rik	chr17:48436215-48453439	-1.12507	7.48607	6.35748	7.04916	13.5596	0.000231102	0.00220488
ENSMUSG00000106518	NA	Gm42759	chr5:98179426-98181864	-1.76569	3.14608	1.41613	2.74828	13.5605	0.000230993	0.00220488
ENSMUSG00000026177	18173	Slc11a1	chr1:74414354-74425221	-1.48319	7.80068	6.19257	7.55205	13.5567	0.000231467	0.00220634
ENSMUSG00000000253	66355	Gmpr	chr13:45660920-45707276	1.88256	0.768987	2.77474	2.59048	13.5321	0.000234516	0.00223133
ENSMUSG00000072809	NA	9330160F10Rik	chr11:68948544-68951309	-1.34659	3.52234	2.1476	3.17938	13.5325	0.000234465	0.00223133
ENSMUSG00000067995	68705	Gtf2f2	chr14:76134377-76248305	1.497	3.5183	4.94219	4.4614	13.5243	0.000235499	0.00223863
ENSMUSG00000039989	12418	Cbx4	chr11:118968399-118977047	-0.956982	5.85135	4.93522	5.59557	13.5197	0.000236073	0.00224205
ENSMUSG00000011148	11565	Adssl1	chr12:112586479-112607794	-0.910784	7.64859	6.78058	7.26831	13.4892	0.000239939	0.00227669
ENSMUSG00000040044	50793	Orc3	chr4:34570796-34614944	1.03871	5.11373	6.14955	5.88986	13.4757	0.000241667	0.002291
ENSMUSG00000030272	52163	Camk1	chr6:113311085-113320945	-0.917326	6.01861	5.13547	5.43412	13.4724	0.000242094	0.00229297
ENSMUSG00000020564	380753	Atxn7l1	chr12:33197692-33423184	-1.32136	6.38584	4.93155	6.13843	13.4582	0.00024394	0.00230835
ENSMUSG00000025980	15510	Hspd1	chr1:55116994-55127402	1.42659	5.30503	6.72114	6.22919	13.4481	0.000245255	0.00231869
ENSMUSG00000050138	210741	Kcnk12	chr17:88053229-88105422	-1.73627	3.24471	1.52004	2.60427	13.4334	0.000247183	0.00233481
ENSMUSG00000020708	19184	Psmc5	chr11:106146980-106153946	1.07512	5.83397	6.89197	6.44856	13.4283	0.000247854	0.00233729
ENSMUSG00000037306	230815	Man1c1	chr4:134289001-134431601	-1.02097	5.58859	4.61527	4.99876	13.428	0.000247894	0.00233729
ENSMUSG00000045980	320534	Tmem104	chr11:115078313-115137849	-1.56832	5.6416	3.87365	5.1372	13.4259	0.00024817	0.00233777
ENSMUSG00000044700	230917	Tmem201	chr4:149799832-149822501	1.86241	0.868325	2.92676	2.58484	13.4052	0.000250928	0.00236162
ENSMUSG00000045502	80885	Hcar2	chr5:124001633-124003562	-1.75442	7.36064	5.77173	7.31151	13.4001	0.000251605	0.00236586
ENSMUSG00000028608	74098	Czib	chr4:107747010-107756581	0.952975	4.45853	5.43595	5.01208	13.3954	0.000252248	0.00236976
ENSMUSG00000041360	52874	Pum3	chr19:27366098-27407225	1.29801	4.1417	5.44225	4.94936	13.3815	0.000254123	0.00238523
ENSMUSG00000027291	269338	Vps39	chr2:120146942-120183618	-1.18867	5.44657	4.31512	5.12708	13.3677	0.000255991	0.00240061
ENSMUSG00000018882	67036	Mrpl45	chr11:97206542-97220746	1.08513	4.52779	5.65529	5.31886	13.3512	0.000258262	0.00241539
ENSMUSG00000022223	654795	Sdr39u1	chr14:56134740-56137750	-1.35898	5.25951	3.86934	5.1339	13.3512	0.000258259	0.00241539
ENSMUSG00000117757	NA	Gm50169	chr18:67336406-67339041	-1.00765	4.60124	3.64414	4.15477	13.353	0.000258015	0.00241539
ENSMUSG00000053716	235584	Dusp7	chr9:106245831-106252923	-1.0608	4.79289	3.76585	4.50157	13.3396	0.000259865	0.0024282
ENSMUSG00000021112	56217	Mpp5	chr12:78795681-78887488	-1.12686	4.6909	3.6116	4.32265	13.3214	0.000262393	0.00244963
ENSMUSG00000021270	15519	Hsp90aa1	chr12:110657039-110669162	1.35862	6.12912	7.45922	7.04216	13.3142	0.000263403	0.00245686
ENSMUSG00000087549	108168742	Gm13427	chr2:31566376-31578481	2.04025	0.581491	2.49478	2.05371	13.3082	0.000264253	0.00246258
ENSMUSG00000031751	23802	Amfr	chr8:94698216-94739470	-1.06201	8.78167	7.7187	8.53063	13.3047	0.000264735	0.00246487
ENSMUSG00000028467	230101	Gba2	chr4:43566928-43578873	-1.01883	6.55843	5.54462	6.16099	13.3011	0.000265254	0.0024675
ENSMUSG00000033732	101943	Sf3b3	chr8:111536871-111573419	0.98742	6.23712	7.27995	6.99591	13.2666	0.000270178	0.00251106
ENSMUSG00000029559	72357	2210016L21Rik	chr5:115080217-115087842	1.2081	2.24251	3.44978	3.31273	13.2531	0.000272125	0.00252691
ENSMUSG00000000581	57316	C1d	chr11:17207579-17219176	1.14572	5.33738	6.44459	5.9107	13.2385	0.000274262	0.00254433
ENSMUSG00000033964	226470	Zbtb41	chr1:139350026-139380743	1.14904	2.3603	3.5295	3.17945	13.2353	0.000274733	0.00254433
ENSMUSG00000119476	19842	U1	chr11:87313693-87313856	1.78003	0.967805	2.69623	2.37974	13.2365	0.000274545	0.00254433
ENSMUSG00000119476	115488060	U1	chr11:87313693-87313856	1.78003	0.967805	2.69623	2.37974	13.2365	0.000274545	0.00254433
ENSMUSG00000119476	115488065	U1	chr11:87313693-87313856	1.78003	0.967805	2.69623	2.37974	13.2365	0.000274545	0.00254433
ENSMUSG00000020664	13382	Dld	chr12:31381276-31401452	0.961229	5.90375	6.86505	6.28464	13.2304	0.000275441	0.00254863
ENSMUSG00000031984	66523	2810004N23Rik	chr8:125563684-125589859	1.55506	3.29516	4.78483	4.26093	13.221	0.000276833	0.00255923
ENSMUSG00000031444	14058	F10	chr8:13087308-13106676	1.5705	5.53043	7.10821	6.27376	13.2117	0.0002782	0.00256959
ENSMUSG00000000982	20302	Ccl3	chr11:83538670-83540181	-1.72397	5.45163	3.78629	4.96165	13.2038	0.000279379	0.0025782
ENSMUSG00000026027	227154	Stradb	chr1:59012681-59034874	1.04631	5.3906	6.37118	5.80974	13.1939	0.000280857	0.00258498
ENSMUSG00000028322	66362	Exosc3	chr4:45316613-45342732	1.07107	4.45385	5.49835	4.99158	13.1944	0.000280784	0.00258498
ENSMUSG00000032425	71640	Zfp949	chr9:88430073-88453114	-1.27397	3.57888	2.35905	3.46198	13.1969	0.000280414	0.00258498
ENSMUSG00000051506	545030	Wdfy4	chr14:32681504-32907465	-1.41071	5.26824	3.80944	5.0366	13.1858	0.000282073	0.00259388
ENSMUSG00000018446	12261	C1qbp	chr11:70868662-70873852	2.26997	3.66511	5.82113	5.32264	13.1756	0.000283625	0.00260585
ENSMUSG00000025330	18602	Padi4	chr4:140473176-140501547	-1.30144	9.78794	8.39499	9.44245	13.1733	0.000283972	0.00260675
ENSMUSG00000044763	52575	Trmt10c	chr16:55852972-55858182	1.31301	3.47937	4.67535	4.22914	13.1628	0.000285559	0.002619
ENSMUSG00000029388	209354	Eif2b1	chr5:124708276-124717194	1.2421	4.33594	5.55299	5.13635	13.1563	0.000286561	0.00262589
ENSMUSG00000002603	21803	Tgfb1	chr7:25386427-25404502	-0.893315	6.05696	5.19757	5.57615	13.134	0.00028999	0.00265497
ENSMUSG00000020823	74136	Sec14l1	chr11:117005994-117050094	-1.28792	7.23535	5.83235	6.94665	13.127	0.000291075	0.00266257
ENSMUSG00000032375	208117	Aph1b	chr9:66682484-66702772	-1.34794	6.10935	4.77002	5.86983	13.1214	0.000291942	0.00266801
ENSMUSG00000038773	277250	Kdm3b	chr18:34910100-34971713	-1.17737	5.35538	4.12876	5.17234	13.1199	0.000292182	0.00266801
ENSMUSG00000035539	381522	Ccdc180	chr4:45890303-45950774	-1.52079	3.62717	2.1033	2.85773	13.1016	0.000295036	0.00269172
ENSMUSG00000033713	71375	Foxn3	chr12:99156337-99529841	-1.3987	4.32122	2.98908	3.97326	13.0879	0.000297212	0.0027092
ENSMUSG00000000776	67065	Polr3d	chr14:70676197-70680887	2.0664	0.803112	2.75183	2.02956	13.0836	0.000297893	0.00271304
ENSMUSG00000024359	15526	Hspa9	chr18:35070467-35087410	1.4186	5.15807	6.57049	6.06753	13.0805	0.000298384	0.00271514
ENSMUSG00000017221	22123	Psmd3	chr11:98573380-98586805	0.907203	5.54121	6.48074	6.1692	13.0772	0.000298919	0.00271764
ENSMUSG00000066440	211978	Zfyve26	chr12:79279120-79343078	-1.68717	6.17889	4.17774	6.11417	13.0729	0.000299598	0.00272144
ENSMUSG00000046808	231287	Atp10d	chr5:72360672-72456118	-1.41816	4.25307	2.9527	3.74243	13.0697	0.000300104	0.00272366
ENSMUSG00000078784	69126	Rbis	chr3:14671344-14676345	1.62597	3.02387	4.5139	3.89857	13.0667	0.000300588	0.00272568
ENSMUSG00000112510	NA	Gm47566	chr12:98240991-98245920	-1.16478	5.48872	4.33991	5.01518	13.055	0.000302481	0.00274046
ENSMUSG00000027313	69065	Chac1	chr2:119181710-119184862	-1.47738	3.36404	1.96297	3.25515	13.0411	0.000304726	0.00275841
ENSMUSG00000074671	241732	Tspyl3	chr2:153064290-153067361	-1.54115	3.38027	1.84578	2.57463	13.0228	0.00030772	0.00278309
ENSMUSG00000002658	98053	Gtf2f1	chr17:57310405-57318288	0.891257	5.33342	6.26204	5.93348	13.0137	0.00030922	0.00279424
ENSMUSG00000021671	67463	Poc5	chr13:96524802-96554245	0.998497	3.72332	4.76692	4.26413	12.9749	0.000315691	0.00284777
ENSMUSG00000085882	NA	2610507I01Rik	chr11:59090662-59093211	-1.47206	5.206	3.63897	5.33548	12.9749	0.000315691	0.00284777
ENSMUSG00000026558	80914	Uck2	chr1:167050452-167112889	1.61866	3.92879	5.56303	4.94089	12.9692	0.000316651	0.00285396
ENSMUSG00000026577	66352	Blzf1	chr1:164117369-164135058	0.970249	3.72494	4.71758	4.34577	12.9528	0.000319435	0.00287657
ENSMUSG00000021948	18753	Prkcd	chr14:30317311-30348167	-1.31269	9.32578	7.90632	8.95159	12.9387	0.000321864	0.00289594
ENSMUSG00000020898	68964	Ctc1	chr11:68906737-68927299	-1.03529	5.32695	4.34157	5.07254	12.9344	0.000322594	0.00290001
ENSMUSG00000011831	14020	Evi5	chr5:107892661-108022973	-1.07797	4.64101	3.62015	3.89689	12.9147	0.000326013	0.00292822
ENSMUSG00000035047	215194	Kri1	chr9:21184753-21199265	1.00225	4.80816	5.79963	5.68567	12.91	0.000326838	0.0029331
ENSMUSG00000070953	227746	Rabepk	chr2:34667568-34689924	1.31949	2.81111	4.0762	3.89928	12.9017	0.000328283	0.00294353
ENSMUSG00000052331	329154	Ankrd44	chr1:54684499-54965546	-1.51512	7.28386	5.52403	7.10099	12.8974	0.000329046	0.00294785
ENSMUSG00000041313	11987	Slc7a1	chr5:148264220-148336714	1.37023	2.13931	3.57077	3.14777	12.893	0.000329822	0.00295226
ENSMUSG00000022965	15980	Ifngr2	chr16:91343960-91362511	-0.985014	7.53113	6.55232	7.16912	12.8556	0.000336462	0.00300759
ENSMUSG00000037913	243025	Tmem156	chr5:65211689-65249475	-1.1585	4.7632	3.59728	4.51153	12.855	0.00033658	0.00300759
ENSMUSG00000031960	234734	Aars	chr8:111759776-111784296	1.04617	5.03351	6.13976	5.92186	12.8378	0.00033969	0.00303278
ENSMUSG00000026786	54519	Apbb1ip	chr2:22664106-22765665	-1.06566	6.36756	5.28881	6.06203	12.8312	0.000340891	0.0030383
ENSMUSG00000073676	15528	Hspe1	chr1:55127291-55130466	2.25293	3.38641	5.29566	4.78676	12.8325	0.000340653	0.0030383
ENSMUSG00000003420	14132	Fcgrt	chr7:44742414-44753275	-1.88905	4.54484	2.69353	3.42659	12.8267	0.0003417	0.00304032
ENSMUSG00000041608	215446	Entpd3	chr9:120368884-120397393	1.51906	2.68462	4.10147	4.37771	12.8269	0.000341668	0.00304032
ENSMUSG00000075271	78802	Ttc30a1	chr2:75808591-75812311	1.62222	1.04193	2.81323	2.37358	12.8198	0.000342978	0.00304908
ENSMUSG00000007613	21812	Tgfbr1	chr4:47353222-47414931	-1.18094	5.9478	4.70447	5.66183	12.8139	0.000344053	0.00305564
ENSMUSG00000052298	72729	Cdc42se2	chr11:54608282-54678501	-0.85801	7.29722	6.48317	6.98401	12.8126	0.000344301	0.00305564
ENSMUSG00000084998	NA	Gm16279	chr17:36207838-36223107	1.41426	2.76786	4.14739	3.7336	12.8019	0.000346271	0.00307051
ENSMUSG00000022051	12177	Bnip3l	chr14:67222688-67246326	-0.9292	8.08791	7.18109	7.74689	12.7692	0.000352375	0.00312197
ENSMUSG00000038623	107769	Tm6sf1	chr7:81508749-81534182	-0.848163	7.55472	6.74098	7.15386	12.7639	0.000353368	0.00312564
ENSMUSG00000067613	100126226	Krt83	chr15:101383011-101389393	-2.05707	5.498	3.56555	4.74245	12.7638	0.000353388	0.00312564
ENSMUSG00000042807	329152	Hecw2	chr1:53846035-54234327	-2.19629	2.82455	0.0966964	2.33195	12.7593	0.000354241	0.00313053
ENSMUSG00000087366	NA	Junos	chr4:94939771-95055555	1.30184	5.78705	7.0446	6.62292	12.7474	0.000356514	0.00314795
ENSMUSG00000042246	209760	Tmc7	chr7:118135064-118183959	-2.60208	1.77408	-0.413629	1.40417	12.7112	0.000363472	0.00320667
ENSMUSG00000024052	64898	Lpin2	chr17:71489555-71556812	-1.14777	4.83436	3.6373	4.53181	12.7078	0.000364129	0.00320711
ENSMUSG00000075595	268469	Zfp652	chr11:95603499-95725941	-1.15522	5.2333	4.14662	5.00947	12.7078	0.000364137	0.00320711
ENSMUSG00000025917	26754	Cops5	chr1:10094826-10108393	1.00613	5.32586	6.30159	5.93227	12.7006	0.00036553	0.00321667
ENSMUSG00000022620	11883	Arsa	chr15:89356679-89361628	-1.15954	4.54677	3.37227	4.15939	12.6883	0.000367947	0.00323521
ENSMUSG00000030956	77938	Fam53b	chr7:132313811-132415615	-1.0402	5.68967	4.673	5.39986	12.6813	0.000369335	0.00324467
ENSMUSG00000025580	192170	Eif4a3	chr11:119179189-119190915	1.06798	6.66315	7.70606	7.30973	12.6675	0.000372062	0.00326588
ENSMUSG00000025492	66141	Ifitm3	chr7:140589499-140590683	1.01172	9.5504	10.6242	10.2853	12.6623	0.000373099	0.00326947
ENSMUSG00000028708	17346	Mknk1	chr4:115696395-115736447	-1.04683	7.36268	6.32024	6.93817	12.6638	0.000372813	0.00326947
ENSMUSG00000026837	12831	Col5a1	chr2:27776437-27929526	1.86196	3.08434	4.91805	4.12231	12.6478	0.000376016	0.00329227
ENSMUSG00000046207	104709	Pik3r6	chr11:68393845-68443524	-1.14754	7.00558	5.8236	6.53939	12.6379	0.000378005	0.00330691
ENSMUSG00000026864	14828	Hspa5	chr2:34661982-34667559	0.984672	8.91161	9.91812	9.72842	12.6336	0.000378875	0.00331174
ENSMUSG00000022247	67832	Brix1	chr15:10474865-10486033	1.65905	4.49069	6.02286	5.4648	12.6294	0.000379736	0.00331649
ENSMUSG00000020130	66687	Tbc1d15	chr10:115033777-115087372	-0.912232	7.18752	6.32997	6.96146	12.6214	0.000381355	0.00332245
ENSMUSG00000022538	224092	Lsg1	chr16:30379312-30406410	1.23643	4.24229	5.43195	5.16832	12.6215	0.000381343	0.00332245
ENSMUSG00000085664	75836	Atxn7l1os2	chr12:33408242-33444759	-1.47817	3.8686	2.27197	3.55844	12.6213	0.000381374	0.00332245
ENSMUSG00000014301	66449	Pam16	chr16:4434328-4442852	1.57909	1.98633	3.43564	3.00241	12.611	0.000383492	0.00333592
ENSMUSG00000042389	381802	Tsen2	chr6:115521625-115555589	2.19275	1.28206	3.41598	2.96479	12.6106	0.00038356	0.00333592
ENSMUSG00000028136	76742	Snx27	chr3:94404851-94490023	-1.06514	5.98641	4.89613	5.77198	12.6077	0.000384162	0.00333636
ENSMUSG00000038582	320717	Pptc7	chr5:122422428-122462344	-0.924434	5.69762	4.8113	5.37802	12.6057	0.000384571	0.00333636
ENSMUSG00000038976	217124	Ppp1r9b	chr11:94881861-94897725	-1.29494	3.74469	2.44347	3.41374	12.6067	0.000384364	0.00333636
ENSMUSG00000020091	13688	Eif4ebp2	chr10:61264270-61288440	-1.2254	4.645	3.39878	4.30117	12.5998	0.000385793	0.00334418
ENSMUSG00000026857	66617	Ntmt1	chr2:30697838-30713045	1.54085	2.71844	4.09497	3.59865	12.5965	0.000386477	0.00334573
ENSMUSG00000087403	NA	Kantr	chrX:151077824-151110491	-1.51678	2.73647	1.29121	2.24384	12.5958	0.000386614	0.00334573
ENSMUSG00000025962	75619	Fastkd2	chr1:63769773-63793814	2.11037	2.76856	4.57067	4.01966	12.5896	0.000387896	0.00335405
ENSMUSG00000038456	209773	Dennd2a	chr6:39439312-39534801	-1.63428	3.21399	1.47003	2.61951	12.5876	0.000388315	0.00335489
ENSMUSG00000097706	NA	E030037K01Rik	chr8:48166301-48168056	-1.32984	3.01396	1.71395	2.70749	12.5819	0.000389506	0.00336239
ENSMUSG00000107335	NA	Gm43372	chr5:135035947-135038962	1.28517	2.17942	3.42373	2.93306	12.5769	0.000390543	0.00336856
ENSMUSG00000058756	21833	Thra	chr11:98631464-98659832	-1.2758	3.10045	1.86546	2.57805	12.5721	0.000391545	0.0033744
ENSMUSG00000048897	209225	Zfp710	chr7:79674562-79743921	-1.1385	6.31321	5.15803	5.93073	12.5515	0.000395896	0.00340909
ENSMUSG00000054321	72504	Taf4b	chr18:14916302-15033416	1.91167	0.210949	2.10574	1.61455	12.5494	0.000396326	0.00340997
ENSMUSG00000045094	328967	Arhgef37	chr18:61624728-61669665	-2.28905	5.28309	2.67177	3.89954	12.5472	0.000396799	0.00341123
ENSMUSG00000067367	17089	Lyar	chr5:38377814-38391650	1.27218	3.12758	4.43158	3.98301	12.5428	0.000397735	0.00341646
ENSMUSG00000062203	14852	Gspt1	chr16:11037156-11072189	1.16273	5.14968	6.29763	5.8602	12.5401	0.000398303	0.00341852
ENSMUSG00000019970	20393	Sgk1	chr10:21758083-21875802	-1.17757	6.98737	5.7834	6.81369	12.5286	0.000400772	0.00343671
ENSMUSG00000024754	83921	Cemip2	chr19:21755706-21835724	1.34606	5.45314	6.64527	6.46353	12.5256	0.000401411	0.00343671
ENSMUSG00000043964	269999	Orai3	chr7:127368987-127374322	-0.907142	5.87038	5.00796	5.49593	12.5261	0.000401312	0.00343671
ENSMUSG00000021143	217893	Pacs2	chr12:112978128-113038021	-1.14926	5.2246	4.03731	4.92538	12.5117	0.000404403	0.00345603
ENSMUSG00000023980	63856	Taf8	chr17:47794289-47813217	-0.92109	5.79271	4.88164	5.56821	12.5127	0.000404202	0.00345603
ENSMUSG00000054766	56086	Set	chr2:29947390-29962589	1.33363	6.00067	7.23911	6.56816	12.5105	0.000404662	0.00345603
ENSMUSG00000027330	12531	Cdc25b	chr2:131028869-131040417	0.936397	5.23698	6.21339	5.66108	12.5048	0.000405898	0.00346375
ENSMUSG00000119132	115490316	U4	chr5:115628313-115628453	1.48832	1.82001	3.33812	2.76671	12.5024	0.00040644	0.00346554
ENSMUSG00000091144	628705	Phf11c	chr14:59618282-59632830	1.84018	-0.750549	1.02208	1.96657	12.4844	0.000410374	0.00349623
ENSMUSG00000038900	269261	Rpl12	chr2:32851571-32855357	1.96967	3.73955	5.42888	5.13954	12.4639	0.000414901	0.00353191
ENSMUSG00000017309	52685	Cd300lg	chr11:101932335-101946446	-2.63182	3.89026	1.32967	2.33377	12.4471	0.000418636	0.0035608
ENSMUSG00000026034	12747	Clk1	chr1:58449348-58463225	-0.901632	7.44514	6.58411	7.26368	12.4387	0.00042053	0.00357399
ENSMUSG00000058704	76890	Memo1	chr17:74506031-74602516	1.27395	4.16442	5.43128	4.80395	12.4352	0.000421316	0.00357775
ENSMUSG00000085042	NA	Abhd11os	chr5:135040968-135042107	1.72726	0.605568	2.26525	1.74912	12.4309	0.000422282	0.00358304
ENSMUSG00000033099	97961	Nol12	chr15:78819133-78827838	1.33408	3.24429	4.52685	3.98817	12.4263	0.000423331	0.00358902
ENSMUSG00000030471	243983	Zdhhc13	chr7:48438751-48477188	0.901459	4.88076	5.81107	5.2286	12.4143	0.000426056	0.00360919
ENSMUSG00000020034	216198	Tcp11l2	chr10:84412490-84450223	-1.1054	8.84989	7.7168	8.44892	12.4127	0.000426413	0.00360928
ENSMUSG00000055044	54132	Pdlim1	chr19:40209617-40260286	-1.41399	4.8548	3.48001	3.84308	12.3962	0.000430212	0.00363848
ENSMUSG00000034321	66583	Exosc1	chr19:41910731-41921862	1.30974	3.44322	4.74423	4.26215	12.3929	0.000430964	0.00363894
ENSMUSG00000066278	330192	Vps37b	chr5:124142704-124170333	-0.924953	5.8618	4.96417	5.47969	12.393	0.000430942	0.00363894
ENSMUSG00000020766	14635	Galk1	chr11:115899283-115903545	2.00659	2.60791	4.26692	4.08941	12.3869	0.000432365	0.00364193
ENSMUSG00000031835	56453	Mbtps1	chr8:120234895-120285474	-0.931725	5.52425	4.62599	5.20445	12.3874	0.000432247	0.00364193
ENSMUSG00000058600	19946	Rpl30	chr15:34440651-34443786	1.63874	3.70721	5.10729	4.72934	12.3878	0.000432148	0.00364193
ENSMUSG00000021615	108138	Xrcc4	chr13:89922146-90237727	1.1465	2.92901	4.0992	3.42423	12.3825	0.000433374	0.00364719
ENSMUSG00000030766	70497	Arhgap17	chr7:122878441-122969138	-0.969258	5.54899	4.57699	5.12152	12.3811	0.00043369	0.00364719
ENSMUSG00000035901	19347	Dennd5a	chr7:109492987-109559677	-1.28116	7.64245	6.25436	7.37859	12.3761	0.000434874	0.00365131
ENSMUSG00000058022	109254	Adtrp	chr13:41916624-42001160	1.20705	3.64043	4.92468	4.27726	12.376	0.00043488	0.00365131
ENSMUSG00000117975	414801	Itprip	chr19:47883041-47907738	-1.35796	8.18158	6.73964	7.87396	12.3485	0.000441347	0.00370263
ENSMUSG00000036905	12260	C1qb	chr4:136607440-136613498	2.75251	0.7538	3.03203	3.62194	12.3465	0.000441818	0.0037036
ENSMUSG00000076937	NA	Iglc2	chr16:19017146-19019101	1.58796	2.58294	4.33055	3.82857	12.3442	0.000442363	0.00370519
ENSMUSG00000062480	224530	Acat3	chr17:13142700-13159487	1.48009	4.14793	5.61547	5.13278	12.3259	0.000446721	0.00373869
ENSMUSG00000005069	19305	Pex5	chr6:124373775-124392026	-0.991186	5.99438	4.99123	5.8366	12.3158	0.000449131	0.00375584
ENSMUSG00000116564	67045	Riok2	chr17:17594571-17615161	1.15476	3.87197	5.03119	4.48327	12.2958	0.000453986	0.0037934
ENSMUSG00000021569	69716	Trip13	chr13:74059466-74085903	1.61892	4.34439	5.87104	5.33756	12.2912	0.000455087	0.00379956
ENSMUSG00000061979	94254	Rcc1l	chr5:134176893-134205613	2.18353	1.17309	3.62751	3.144	12.2829	0.000457135	0.00381361
ENSMUSG00000015312	17873	Gadd45b	chr10:80765907-80768038	-0.985105	5.51965	4.57301	5.38366	12.2783	0.00045825	0.00381985
ENSMUSG00000021592	77041	Arsk	chr13:76208541-76246779	-1.41781	3.08319	1.73997	2.53666	12.2717	0.000459886	0.00382736
ENSMUSG00000052684	16476	Jun	chr4:94937271-94940459	1.3021	7.71122	8.96603	8.57047	12.272	0.000459806	0.00382736
ENSMUSG00000050912	71929	Tmem123	chr9:7764042-7794334	-0.877391	7.33685	6.50121	6.87597	12.2655	0.000461405	0.00383695
ENSMUSG00000030869	70316	Ndufab1	chr7:121684626-121701109	1.37022	4.67568	5.92642	5.47984	12.2599	0.000462785	0.00384536
ENSMUSG00000040314	13035	Ctsg	chr14:56337338-56340031	2.39083	5.5965	7.54137	7.56	12.2516	0.00046487	0.00385961
ENSMUSG00000020700	26406	Map3k3	chr11:105975439-106046272	-1.35513	8.43008	6.97205	8.34496	12.2468	0.000466047	0.0038663
ENSMUSG00000026094	98267	Stk17b	chr1:53794665-53824383	-1.20016	9.46808	8.30188	9.36744	12.2104	0.000475227	0.00393932
ENSMUSG00000024104	28006	Washc2	chr6:116184999-116239647	-1.21618	7.90621	6.62808	7.77026	12.2053	0.000476548	0.00394713
ENSMUSG00000021892	24056	Sh3bp5	chr14:31081837-31158035	-1.09957	7.30639	6.18489	6.92392	12.1986	0.000478266	0.00395822
ENSMUSG00000023106	68184	Denr	chr5:124045238-124066898	1.04288	4.50448	5.50882	5.14516	12.1927	0.000479759	0.00396743
ENSMUSG00000026342	74150	Slc35f5	chr1:125488332-125523557	1.038	4.36765	5.39464	4.7884	12.185	0.000481747	0.00397455
ENSMUSG00000031939	75316	Taf1d	chr9:15217510-15228287	1.20159	3.41448	4.48845	4.19274	12.1865	0.000481366	0.00397455
ENSMUSG00000040249	16971	Lrp1	chr10:127374030-127457017	-1.55006	4.30753	2.84315	3.24357	12.185	0.000481764	0.00397455
ENSMUSG00000005973	19672	Rcn1	chr2:105216636-105229664	1.07084	2.88331	3.98825	3.83543	12.1755	0.000484211	0.00399158
ENSMUSG00000073412	16988	Lst1	chr17:35404071-35407415	-0.983878	6.62391	5.69898	6.04826	12.1734	0.000484758	0.00399294
ENSMUSG00000026288	16331	Inpp5d	chr1:87548034-87648229	-1.21208	7.86097	6.55831	7.5921	12.1566	0.000489135	0.00402581
ENSMUSG00000073910	214944	Mob3b	chr4:34949074-35157484	-2.47339	2.91225	0.273325	1.69041	12.1384	0.00049393	0.00406207
ENSMUSG00000111514	NA	E230014E18Rik	chr10:84353909-84359134	-1.32015	5.15412	3.74641	4.63637	12.1322	0.000495588	0.00407249
ENSMUSG00000031442	17207	Mcf2l	chr8:12923806-13070905	-1.61893	4.17648	2.45979	3.59755	12.1236	0.000497881	0.00408812
ENSMUSG00000035847	15931	Ids	chrX:69386675-69408690	-1.58181	4.51213	2.83065	3.96807	12.1171	0.000499603	0.0040958
ENSMUSG00000066839	26940	Ecsit	chr9:21983542-21996734	1.71375	2.74412	4.35023	3.71073	12.1183	0.000499289	0.0040958
ENSMUSG00000026509	12334	Capn2	chr1:182294825-182345173	-1.27697	6.17978	4.88643	4.97604	12.1099	0.000501541	0.00410846
ENSMUSG00000023262	109652	Acy1	chr9:106310180-106315518	2.37614	0.0699662	2.70009	2.21874	12.1064	0.000502497	0.00410984
ENSMUSG00000031422	56397	Morf4l2	chrX:135633691-135644439	1.13366	6.03592	7.13899	6.71517	12.1071	0.000502314	0.00410984
ENSMUSG00000001909	212528	Trmt1	chr8:85412936-85426437	1.4357	2.40897	3.86884	3.26387	12.1036	0.000503253	0.00411279
ENSMUSG00000045411	668661	2410002F23Rik	chr7:43896146-43901743	1.3736	2.77745	4.13849	3.98883	12.0977	0.000504853	0.00412264
ENSMUSG00000027185	98956	Nat10	chr2:103551601-103591615	1.89629	2.26814	4.4759	3.81439	12.096	0.000505299	0.00412305
ENSMUSG00000106205	NA	C230096K16Rik	chr5:64961357-64963078	-1.63766	2.92002	1.21864	2.54347	12.0945	0.000505714	0.00412321
ENSMUSG00000030427	18726	Lilra6	chr7:3911279-3918502	-1.49888	7.97002	6.28558	7.36934	12.0851	0.00050827	0.00413758
ENSMUSG00000053470	104263	Kdm3a	chr6:71565956-71609974	-0.992674	5.93139	4.9597	5.62991	12.0856	0.000508115	0.00413758
ENSMUSG00000026377	67949	Nifk	chr1:118249569-118261552	1.41874	4.25234	5.60045	5.15667	12.0794	0.000509818	0.00414371
ENSMUSG00000064068	17827	Mtx1	chr3:89116388-89134395	1.03648	3.91503	4.954	4.50382	12.0806	0.000509501	0.00414371
ENSMUSG00000000204	20558	Slfn4	chr11:83066012-83081042	1.38201	10.0639	11.3679	11.1321	12.0749	0.000511052	0.00415051
ENSMUSG00000001441	19155	Npepps	chr11:97096668-97171464	0.987648	6.04718	7.00552	6.56708	12.0672	0.000513176	0.00416451
ENSMUSG00000026393	59125	Nek7	chr1:138410613-138547879	-0.795534	6.20179	5.44334	5.84053	12.0501	0.000517893	0.00419953
ENSMUSG00000024785	59028	Rcl1	chr19:29078775-29121329	2.1352	2.49108	4.54211	4.01723	12.0423	0.000520064	0.00421385
ENSMUSG00000047153	219094	Khnyn	chr14:56122404-56136232	-1.35455	7.12688	5.65608	7.00381	12.038	0.000521256	0.00422023
ENSMUSG00000030057	12785	Cnbp	chr6:87819597-87828088	1.33871	8.09552	9.24181	8.80719	12.0199	0.000526363	0.00425827
ENSMUSG00000024079	19106	Eif2ak2	chr17:79159993-79190002	1.15734	4.48343	5.53042	5.71882	12.0047	0.000530677	0.00428652
ENSMUSG00000061533	75216	Cep128	chr12:90965266-91351183	1.1253	4.57888	5.71867	5.25626	12.0056	0.000530411	0.00428652
ENSMUSG00000086938	74931	4930481A15Rik	chr19:5456768-5472875	-1.45163	2.86797	1.41425	2.73755	12.0017	0.000531512	0.00428994
ENSMUSG00000024130	27410	Abca3	chr17:24570924-24629175	-1.41406	5.06028	3.68487	4.61839	11.9988	0.000532352	0.00429008
ENSMUSG00000024800	54364	Rpp30	chr19:36061116-36082177	1.48397	3.61445	5.01218	4.36215	11.999	0.000532303	0.00429008
ENSMUSG00000020691	52686	Mettl2	chr11:105017251-105031220	1.75956	2.1981	3.89101	3.40649	11.9895	0.000535013	0.0043082
ENSMUSG00000030094	22591	Xpc	chr6:91466287-91492870	-0.855217	6.13518	5.29091	5.85477	11.9839	0.000536618	0.00431779
ENSMUSG00000048779	233571	P2ry6	chr7:100586837-100623856	-2.02428	2.92289	0.972741	1.67361	11.9793	0.000537945	0.00432513
ENSMUSG00000031969	66948	Acad8	chr9:26885431-26910862	-0.962666	5.22623	4.30231	4.88967	11.9712	0.000540288	0.00434062
ENSMUSG00000033705	668880	Stard9	chr2:120459602-120562376	-1.32907	3.00985	1.80251	2.64369	11.9617	0.000543051	0.00435652
ENSMUSG00000097233	NA	Gm17552	chr19:4219565-4224283	-1.68756	4.28506	2.47275	4.37554	11.9615	0.000543102	0.00435652
ENSMUSG00000072694	66236	1500011B03Rik	chr5:114946257-114961529	-1.11121	3.73972	2.64991	3.56254	11.9529	0.000545624	0.00437338
ENSMUSG00000072694	330173	1500011B03Rik	chr5:114946257-114961529	-1.11121	3.73972	2.64991	3.56254	11.9529	0.000545624	0.00437338
ENSMUSG00000041747	105372	Utp15	chr13:98383353-98399549	1.39296	3.49908	4.90392	4.39869	11.9444	0.000548129	0.00439009
ENSMUSG00000038893	215512	Fam117a	chr11:95227844-95272698	-0.936725	5.02929	4.09991	4.57389	11.9422	0.000548776	0.0043919
ENSMUSG00000039067	17463	Psmd7	chr8:108307013-108315096	1.2267	5.43256	6.5898	6.13234	11.9295	0.000552522	0.00441848
ENSMUSG00000078713	68512	Tomm5	chr4:45105208-45108114	1.69037	4.44185	5.84013	5.3359	11.9085	0.000558775	0.00446506
ENSMUSG00000102234	NA	Gm37885	chr1:182311744-182320038	-1.3335	4.66378	3.31817	3.4533	11.8884	0.000564856	0.0045102
ENSMUSG00000015474	54397	Ppt2	chr17:34835636-34847484	-1.22428	3.27746	2.06346	2.68502	11.8842	0.000566133	0.00451201
ENSMUSG00000021486	66494	Prelid1	chr13:55468313-55473085	0.852764	8.53336	9.42846	8.95426	11.8833	0.000566381	0.00451201
ENSMUSG00000026603	226830	Smyd2	chr1:189612689-189654560	1.91077	2.1884	3.96787	3.27133	11.8843	0.000566101	0.00451201
ENSMUSG00000029063	192185	Nadk	chr4:155646835-155675458	-1.04932	9.81341	8.7524	9.57623	11.8817	0.000566883	0.00451256
ENSMUSG00000020647	17977	Ncoa1	chr12:4297362-4527182	-1.33146	6.20878	4.72315	6.20386	11.8659	0.000571708	0.0045475
ENSMUSG00000053040	68318	Aph1c	chr9:66722276-66742008	-1.2334	4.78278	3.48935	4.22473	11.8612	0.000573151	0.0045555
ENSMUSG00000052656	22644	Rnf103	chr6:71470878-71487865	-1.0824	4.94617	3.86583	4.83262	11.8379	0.000580358	0.00460927
ENSMUSG00000040034	69912	Nup43	chr10:7543267-7554645	1.77259	2.04173	3.80514	3.36258	11.8176	0.000586724	0.00465483
ENSMUSG00000050600	100043757	Zfp831	chr2:174485327-174552625	-2.6231	3.25494	-0.60884	3.38057	11.8168	0.000586987	0.00465483
ENSMUSG00000021131	13877	Erh	chr12:80680796-80691115	1.62924	5.03811	6.47668	5.925	11.8146	0.000587671	0.00465671
ENSMUSG00000053929	54151	Cyhr1	chr15:76527595-76544317	-0.935361	5.88804	4.99315	5.63271	11.8111	0.000588779	0.00466195
ENSMUSG00000057522	20747	Spop	chr11:95304906-95384232	-0.870185	8.28259	7.44834	7.95123	11.8008	0.00059205	0.00468429
ENSMUSG00000003868	20174	Ruvbl2	chr7:45071184-45087520	1.04137	5.63941	6.67128	6.28605	11.7956	0.00059371	0.00469387
ENSMUSG00000020653	194655	Klf11	chr12:24701273-24712788	-1.2643	4.60251	3.26356	4.6146	11.7723	0.000601177	0.0047493
ENSMUSG00000002477	20641	Snrpd1	chr18:10617775-10642079	1.79035	4.37876	6.07273	5.48508	11.7654	0.000603421	0.00476342
ENSMUSG00000038332	140742	Sesn1	chr10:41685931-41784420	-1.26649	3.57579	2.22973	3.04386	11.7618	0.000604573	0.0047689
ENSMUSG00000066861	23960	Oas1g	chr5:121014205-121025676	1.79141	2.19864	4.20964	4.68976	11.7478	0.000609162	0.00480147
ENSMUSG00000021418	208366	Rpp40	chr13:36077455-36090342	3.62859	-1.50162	2.17479	1.64173	11.7386	0.000612183	0.00482163
ENSMUSG00000032382	56440	Snx1	chr9:65995415-66033869	0.850961	7.29368	8.1886	7.53866	11.7228	0.000617391	0.00485898
ENSMUSG00000111268	NA	Gm47126	chr9:122124977-122133945	-1.75892	2.6938	0.986656	1.66924	11.7164	0.000619521	0.00487207
ENSMUSG00000029125	71116	Stx18	chr5:38196086-38295109	0.803144	4.89037	5.73411	5.26363	11.7075	0.000622501	0.00489182
ENSMUSG00000028779	67898	Pef1	chr4:129996351-130021928	-0.877527	6.90166	6.06854	6.55043	11.7037	0.000623773	0.00489563
ENSMUSG00000036908	54445	Unc93b1	chr19:3985186-3999340	-0.963132	9.06433	8.09204	8.94642	11.7018	0.000624395	0.00489563
ENSMUSG00000040433	245007	Zbtb38	chr9:96564823-96634884	-1.06403	4.44183	3.37833	3.97412	11.7024	0.000624183	0.00489563
ENSMUSG00000025825	66383	Iscu	chr5:113910809-113916349	-0.862626	6.74932	5.92738	6.62266	11.6976	0.000625803	0.0048993
ENSMUSG00000026944	11305	Abca2	chr2:25318715-25338552	-1.46319	3.86631	2.34293	3.67635	11.699	0.000625342	0.0048993
ENSMUSG00000019297	67842	Nop9	chr14:55983150-55992957	0.880719	4.90116	5.81271	5.44284	11.6827	0.000630846	0.00493508
ENSMUSG00000041775	69546	Mapk1ip1	chr7:138437552-138448002	-1.4089	3.3628	1.97123	2.94587	11.6626	0.000637679	0.0049848
ENSMUSG00000037613	79201	Tnfrsf23	chr7:143219546-143239609	-1.41077	3.44663	1.97253	3.24566	11.6419	0.000644841	0.00503701
ENSMUSG00000018565	54351	Elp5	chr11:69859048-69873343	0.998844	4.32878	5.36734	4.97593	11.6371	0.00064649	0.00504233
ENSMUSG00000026914	59029	Psmd14	chr2:61542038-61630720	1.14611	6.61377	7.71816	7.19878	11.638	0.000646172	0.00504233
ENSMUSG00000033307	17319	Mif	chr10:75695187-75696074	1.80216	3.85418	5.45931	5.20201	11.6311	0.000648584	0.00505488
ENSMUSG00000037722	54342	Gnpnat1	chr14:45613791-45642370	1.51111	2.69372	4.10227	3.57373	11.6261	0.000650336	0.00506476
ENSMUSG00000025613	12469	Cct8	chr16:87280214-87292761	1.13144	7.07731	8.17247	7.75474	11.6227	0.000651516	0.00507016
ENSMUSG00000030314	74244	Atg7	chr6:114620058-114837575	-1.13784	7.66285	6.44569	7.31114	11.6213	0.000652017	0.00507027
ENSMUSG00000026158	70155	Ogfrl1	chr1:23405505-23436853	-1.09947	7.82574	6.63784	7.6195	11.6178	0.000653228	0.0050759
ENSMUSG00000006281	21745	Tep1	chr14:51061516-51108017	-1.35735	4.73245	3.53194	4.00861	11.6081	0.000656662	0.00509879
ENSMUSG00000045160	78653	Bola3	chr6:83326129-83337118	1.64722	2.11237	3.58461	3.06303	11.6058	0.000657461	0.00510119
ENSMUSG00000049625	212937	Tifab	chr13:56321517-56326698	-1.71868	7.02966	5.32769	5.70854	11.5968	0.000660646	0.0051221
ENSMUSG00000076563	NA	Igkv5-48	chr6:69703557-69704122	2.37917	0.831537	2.71128	2.20995	11.5947	0.000661417	0.00512426
ENSMUSG00000003038	15331	Hmgn2	chr4:133692049-133695961	1.18219	10.0599	11.2282	10.5321	11.5922	0.000662287	0.00512719
ENSMUSG00000004798	29869	Ulk2	chr11:61666475-61745899	-1.35204	5.13372	3.69698	5.01074	11.5894	0.000663304	0.00513126
ENSMUSG00000068882	20823	Ssb	chr2:69691906-69702190	1.05813	5.73676	6.79055	6.40932	11.5754	0.000668313	0.00516618
ENSMUSG00000028869	230737	Gnl2	chr4:124910378-124949173	1.01188	4.48111	5.47593	5.06848	11.571	0.000669896	0.00517458
ENSMUSG00000066682	545812	Pilrb2	chr5:137864089-137870077	-0.923921	7.36112	6.46213	7.44392	11.5596	0.000673994	0.00520238
ENSMUSG00000033933	22346	Vhl	chr6:113600920-113608594	-0.817733	5.90906	5.12445	5.55347	11.5576	0.000674721	0.00520414
ENSMUSG00000071172	20383	Srsf3	chr17:29251602-29262347	1.0878	7.8316	8.8567	8.38278	11.5553	0.000675579	0.0052069
ENSMUSG00000034610	230594	Tut4	chr4:108316623-108416618	-1.38722	3.46852	2.08913	3.65703	11.5472	0.000678502	0.00522556
ENSMUSG00000046324	226090	Ermp1	chr19:29585614-29625815	-0.846109	5.781	4.97694	5.63538	11.5307	0.000684566	0.00526838
ENSMUSG00000030223	19277	Ptpro	chr6:137229317-137440231	-1.97182	5.42663	3.52105	3.99008	11.527	0.000685917	0.00527488
ENSMUSG00000014504	66384	Srp19	chr18:34463900-34469652	1.05914	5.14788	6.16387	5.65242	11.5252	0.000686602	0.00527626
[truncated: 9,115 more rows]
