# Supplementary material for: Myelodysplastic neoplasm-associated U2AF1 mutations induce host defense defects by compromising neutrophil chemotaxis
Source: Leukemia. 2023 Aug 17;37(10):2115–24. doi: 10.1038/s41375-023-02007-7 (PMC10539173; doi:10.1038/s41375-023-02007-7)
Supplement: Supplementary file 3 — Supplementary Table 4 [file 41375_2023_2007_MOESM3_ESM.xlsx]

## Sheet: SE.MATS.JCEC
ID	GeneID	geneSymbol	chr	strand	exonStart_0base	exonEnd	upstreamES	upstreamEE	downstreamES	downstreamEE	ID	IJC_SAMPLE_1	SJC_SAMPLE_1	IJC_SAMPLE_2	SJC_SAMPLE_2	IncFormLen	SkipFormLen	PValue	FDR	IncLevel1	IncLevel2	IncLevelDifference
49	ENSMUSG00000040929	Rfx3	chr19	-	27777516	27777666	27771010	27771219	27779781	27779879	49	44,53,67,49	0,0,0,0	73,18,56,68	0,0,0,2	289	139	1	1	1.0,1.0,1.0,1.0	1.0,1.0,1.0,0.942	0.014
50	ENSMUSG00000040929	Rfx3	chr19	-	27783587	27783742	27779781	27779879	27784192	27784308	50	68,55,46,53	2,0,1,2	67,21,47,66	0,0,4,2	294	139	0.474018	1	0.941,1.0,0.956,0.926	1.0,1.0,0.847,0.94	0.009
51	ENSMUSG00000040929	Rfx3	chr19	-	27792884	27793006	27790977	27791090	27803432	27803552	51	74,53,52,68	0,0,0,0	45,23,39,58	2,0,1,0	261	139	1	1	1.0,1.0,1.0,1.0	0.923,1.0,0.954,1.0	0.031
52	ENSMUSG00000040929	Rfx3	chr19	-	27814806	27814881	27808010	27808192	27827110	27827369	52	29,6,36,25	8,8,11,8	19,11,23,33	9,6,0,11	214	139	0.403131	1	0.702,0.328,0.68,0.67	0.578,0.544,1.0,0.661	-0.101
53	ENSMUSG00000040929	Rfx3	chr19	-	27844912	27845010	27827110	27827369	27878178	27878295	53	46,45,42,52	0,0,1,0	29,28,59,36	0,0,0,0	237	139	1	1	1.0,1.0,0.961,1.0	1.0,1.0,1.0,1.0	-0.01
54	ENSMUSG00000040929	Rfx3	chr19	-	27900607	27900666	27878178	27878303	27960253	27960346	54	0,5,3,2	0,4,0,0	1,2,2,9	1,0,4,3	198	139	1	1	NA,0.467,1.0,1.0	0.412,1.0,0.26,0.678	0.235
55	ENSMUSG00000040929	Rfx3	chr19	-	27900607	27900666	27878178	27878303	27988371	27988566	55	0,5,4,10	8,9,3,6	2,5,7,2	5,1,2,2	198	139	0.153913	0.724939	0.0,0.281,0.483,0.539	0.219,0.778,0.711,0.412	-0.204
56	ENSMUSG00000040929	Rfx3	chr19	-	27960253	27960346	27878178	27878303	27988371	27988445	56	0,4,0,0	8,9,3,6	2,0,4,2	5,1,2,2	232	139	0.00158905	0.0143034	0.0,0.21,0.0,0.0	0.193,0.0,0.545,0.375	-0.226
57	ENSMUSG00000040929	Rfx3	chr19	-	27960253	27960346	27900607	27900666	27988371	27988445	57	0,0,1,0	0,1,2,8	1,0,0,8	1,3,5,1	232	139	1	1	NA,0.0,0.231,0.0	0.375,0.0,0.0,0.827	-0.223
60	ENSMUSG00000074925	Ptar1	chr19	+	23680441	23680508	23671684	23671854	23683070	23683175	60	43,74,65,62	2,0,0,0	73,70,21,76	8,5,0,0	206	139	0.000474433	0.0049167	0.936,1.0,1.0,1.0	0.86,0.904,1.0,1.0	0.043
61	ENSMUSG00000074925	Ptar1	chr19	+	23680441	23680508	23671684	23671854	23686117	23686331	61	17,25,23,19	0,0,0,0	20,27,7,25	3,0,0,2	206	139	0.49766	1	1.0,1.0,1.0,1.0	0.818,1.0,1.0,0.894	0.072
62	ENSMUSG00000074925	Ptar1	chr19	+	23683070	23683175	23671684	23671854	23686117	23686331	62	27,30,30,24	0,0,0,0	61,64,14,49	3,0,0,2	244	139	0.439118	1	1.0,1.0,1.0,1.0	0.921,1.0,1.0,0.933	0.036
63	ENSMUSG00000074925	Ptar1	chr19	+	23683070	23683175	23680441	23680508	23686117	23686331	63	58,79,72,67	3,0,0,0	106,102,28,98	1,0,0,0	244	139	1	1	0.917,1.0,1.0,1.0	0.984,1.0,1.0,1.0	-0.017
96	ENSMUSG00000024913	Lrp5	chr19	-	3647243	3647480	3643515	3643626	3650672	3650798	96	36,17,12,46	0,0,1,0	17,17,5,13	0,0,0,0	376	139	1	1	1.0,1.0,0.816,1.0	1.0,1.0,1.0,1.0	-0.046
97	ENSMUSG00000024913	Lrp5	chr19	-	3664225	3664410	3662197	3662521	3665652	3665792	97	26,8,8,14	2,0,2,0	22,1,16,19	0,0,0,0	324	139	0.549325	1	0.848,1.0,0.632,1.0	1.0,1.0,1.0,1.0	-0.13
98	ENSMUSG00000024913	Lrp5	chr19	-	3701842	3701955	3699403	3699600	3702132	3702330	98	3,0,0,0	32,2,12,5	0,0,0,9	5,1,3,8	252	139	0.0121282	0.0854438	0.049,0.0,0.0,0.0	0.0,0.0,0.0,0.383	-0.084
99	ENSMUSG00000023066	Rttn	chr18	+	89001933	89002099	88997689	88997840	89004017	89004199	99	81,29,49,60	0,0,0,0	50,8,3,19	0,0,0,1	305	139	1	1	1.0,1.0,1.0,1.0	1.0,1.0,1.0,0.896	0.026
100	ENSMUSG00000023066	Rttn	chr18	+	89005305	89005370	89004017	89004199	89007558	89007674	100	5,0,0,2	28,15,19,23	0,0,0,0	30,2,0,9	204	139	1	1	0.108,0.0,0.0,0.056	0.0,0.0,NA,0.0	0.041
101	ENSMUSG00000023066	Rttn	chr18	+	89045082	89045171	89039787	89039887	89047015	89047133	101	30,6,13,15	0,0,5,0	4,11,1,5	1,0,3,6	228	139	0.00504217	0.0395954	1.0,1.0,0.613,1.0	0.709,1.0,0.169,0.337	0.349
102	ENSMUSG00000023066	Rttn	chr18	+	89084909	89085060	89083970	89084042	89091668	89091858	102	1,0,0,0	9,5,3,1	0,0,0,0	14,3,6,0	290	139	1	1	0.051,0.0,0.0,0.0	0.0,0.0,0.0,NA	0.013
103	ENSMUSG00000023066	Rttn	chr18	+	89126172	89126278	89121967	89122185	89127374	89127472	103	22,11,1,9	0,0,0,1	20,2,1,4	1,1,2,0	245	139	0.542299	1	1.0,1.0,1.0,0.836	0.919,0.532,0.221,1.0	0.291
104	ENSMUSG00000023066	Rttn	chr18	+	89146879	89146983	89138955	89139223	89147873	89147943	104	17,12,0,28	0,0,0,0	29,3,0,2	2,0,0,0	243	139	1	1	1.0,1.0,NA,1.0	0.892,1.0,NA,1.0	0.036
117	ENSMUSG00000064036	Mro	chr18	+	74009753	74009909	74006291	74006477	74010500	74010608	117	9,8,1,0	0,0,0,0	5,4,0,0	5,0,0,0	295	139	1	1	1.0,1.0,1.0,NA	0.32,1.0,NA,NA	0.34
132	ENSMUSG00000042439	Zfp532	chr18	+	65777263	65777440	65758208	65758405	65815965	65816078	132	2,1,0,3	0,0,0,0	0,4,0,0	4,0,1,0	316	139	1	1	1.0,1.0,NA,1.0	0.0,1.0,0.0,NA	0.667
133	ENSMUSG00000042439	Zfp532	chr18	+	65815965	65816078	65789421	65789703	65818595	65818731	133	10,0,0,0	0,5,0,0	1,0,0,0	0,0,0,0	252	139	1	1	1.0,0.0,NA,NA	1.0,NA,NA,NA	-0.5
137	ENSMUSG00000045629	Sh3tc2	chr18	+	62120626	62120760	62110947	62111143	62122263	62122305	137	20,8,13,35	0,0,0,0	19,28,0,6	1,0,0,0	273	139	1	1	1.0,1.0,1.0,1.0	0.906,1.0,NA,1.0	0.031
142	ENSMUSG00000043079	Synpo	chr18	-	60742982	60743073	60733277	60737562	60757242	60757308	142	4,0,0,0	0,0,0,0	0,0,0,0	0,3,0,0	230	139	1	1	1.0,NA,NA,NA	NA,0.0,NA,NA	1
152	ENSMUSG00000033949	Trim36	chr18	-	46300959	46301041	46300381	46300834	46302211	46302509	152	6,0,0,0	12,8,8,8	0,0,0,0	0,2,2,0	221	139	1	1	0.239,0.0,0.0,0.0	NA,0.0,0.0,NA	0.06
380	ENSMUSG00000024245	Tmem178	chr17	+	81297133	81297271	81293608	81293722	81308258	81309245	380	3,15,3,0	0,4,3,0	4,5,2,7	1,0,0,7	277	139	1	1	1.0,0.653,0.334,NA	0.667,1.0,1.0,0.334	-0.088
383	ENSMUSG00000024242	Map4k3	chr17	-	80913388	80913449	80913195	80913313	80917180	80917260	383	33,23,25,15	2,0,0,0	25,48,29,24	0,0,0,1	200	139	1	1	0.92,1.0,1.0,1.0	1.0,1.0,1.0,0.943	-0.006
384	ENSMUSG00000024242	Map4k3	chr17	-	80925722	80925776	80923914	80923957	80925985	80926024	384	52,17,19,21	3,14,3,0	17,47,24,26	2,0,3,4	193	139	0.130815	0.63521	0.926,0.467,0.82,1.0	0.86,1.0,0.852,0.824	-0.081
385	ENSMUSG00000024242	Map4k3	chr17	-	80931484	80931543	80925985	80926024	80937843	80937902	385	30,27,11,8	0,0,0,0	8,22,13,10	0,0,1,0	198	139	1	1	1.0,1.0,1.0,1.0	1.0,1.0,0.901,1.0	0.025
386	ENSMUSG00000024242	Map4k3	chr17	-	80936714	80936777	80931484	80931543	80937843	80937902	386	9,0,5,0	21,16,7,4	17,25,14,42	7,13,3,4	202	139	1.57773e-09	4.64885e-08	0.228,0.0,0.33,0.0	0.626,0.57,0.763,0.878	-0.57
387	ENSMUSG00000024242	Map4k3	chr17	-	80937843	80937902	80931484	80931543	80944148	80944227	387	37,24,13,5	0,0,0,6	18,23,18,19	0,0,0,0	198	139	0.0706367	0.381148	1.0,1.0,1.0,0.369	1.0,1.0,1.0,1.0	-0.158
388	ENSMUSG00000024242	Map4k3	chr17	-	80971420	80971511	80963285	80963350	80988296	80988354	388	24,30,18,16	6,0,2,0	16,37,30,26	3,4,1,4	230	139	0.444865	1	0.707,1.0,0.845,1.0	0.763,0.848,0.948,0.797	0.049
391	ENSMUSG00000071042	Rasgrp3	chr17	+	75795811	75795944	75772480	75772655	75798752	75798785	391	0,2,7,2	0,0,0,0	0,3,5,0	18,0,4,1	272	139	1	1	NA,1.0,1.0,1.0	0.0,1.0,0.39,0.0	0.652
420	ENSMUSG00000064043	Trerf1	chr17	+	47452057	47452110	47451867	47451891	47452749	47452835	420	0,3,2,0	0,0,2,0	4,0,1,0	1,0,0,0	192	139	1	1	NA,1.0,0.42,NA	0.743,NA,1.0,NA	-0.161
421	ENSMUSG00000064043	Trerf1	chr17	+	47630277	47630544	47628696	47628847	47634203	47634588	421	0,1,0,0	16,7,14,8	0,0,1,0	8,2,2,6	406	139	1	1	0.0,0.047,0.0,0.0	0.0,0.0,0.146,0.0	-0.025
422	ENSMUSG00000064043	Trerf1	chr17	+	47630277	47630604	47628693	47628847	47634203	47634588	422	0,2,0,0	16,7,14,8	0,0,1,0	8,2,2,6	466	139	1	1	0.0,0.079,0.0,0.0	0.0,0.0,0.13,0.0	-0.013
424	ENSMUSG00000032842	Abcc10	chr17	-	46620963	46621159	46617882	46618226	46621302	46621456	424	0,17,27,17	0,0,0,0	12,21,35,43	3,0,1,0	335	139	1	1	NA,1.0,1.0,1.0	0.624,1.0,0.936,1.0	0.11
437	ENSMUSG00000024340	Btnl2	chr17	+	34584156	34584435	34582165	34582513	34585357	34585459	437	68,55,102,60	0,0,0,0	96113211162	0,0,1,0	418	139	1	1	1.0,1.0,1.0,1.0	1.0,1.0,0.986,1.0	0.004
439	ENSMUSG00000024330	Col11a2	chr17	+	34264744	34264822	34263792	34263984	34266071	34266251	439	1,0,3,0	0,0,0,7	1,1,2,1	0,0,0,0	217	139	1	1	1.0,NA,1.0,0.0	1.0,1.0,1.0,1.0	-0.333
440	ENSMUSG00000024330	Col11a2	chr17	+	34264744	34264822	34263792	34263984	34268592	34268652	440	1,0,2,0	0,1,0,2	1,1,2,1	0,0,0,7	217	139	0.356753	1	1.0,0.0,1.0,0.0	1.0,1.0,1.0,0.084	-0.271
441	ENSMUSG00000024330	Col11a2	chr17	+	34265413	34265476	34263792	34263984	34266071	34266251	441	0,0,3,0	0,0,0,7	0,0,2,0	0,0,0,0	202	139	1	1	NA,NA,1.0,0.0	NA,NA,1.0,NA	-0.5
443	ENSMUSG00000024330	Col11a2	chr17	+	34265413	34265476	34264744	34264822	34266071	34266251	443	2,0,7,0	0,0,1,0	2,1,2,0	0,0,0,0	202	139	1	1	1.0,NA,0.828,NA	1.0,1.0,1.0,NA	-0.086
445	ENSMUSG00000024330	Col11a2	chr17	+	34266071	34266251	34263792	34263984	34268592	34268652	445	3,0,6,19	0,1,0,2	0,7,4,0	0,0,0,7	319	139	1	1	1.0,0.0,1.0,0.805	NA,1.0,1.0,0.0	0.035
448	ENSMUSG00000024330	Col11a2	chr17	+	34275366	34275420	34275025	34275079	34275518	34275563	448	20,15,8,18	0,0,0,0	2,3,15,9	0,0,0,4	193	139	0.405359	1	1.0,1.0,1.0,1.0	1.0,1.0,1.0,0.618	0.096
452	ENSMUSG00000067424	Zfp563	chr17	+	33321204	33321331	33311431	33311566	33321516	33321577	452	16,8,12,9	0,6,2,3	30,7,7,0	2,0,0,0	266	139	1	1	1.0,0.411,0.758,0.611	0.887,1.0,1.0,NA	-0.267
453	ENSMUSG00000095325	Zfp870	chr17	-	33104676	33104737	33098192	33103139	33104930	33105057	453	24,21,31,22	2,0,0,0	11,23,6,10	0,1,0,10	200	139	0.00430062	0.0344496	0.893,1.0,1.0,1.0	1.0,0.941,1.0,0.41	0.135
456	ENSMUSG00000043557	Mdga1	chr17	-	30059770	30059870	30058778	30058956	30061092	30061395	456	17,20,14,44	0,0,0,1	21,18,1,8	0,0,0,0	239	139	1	1	1.0,1.0,1.0,0.962	1.0,1.0,1.0,1.0	-0.01
457	ENSMUSG00000043557	Mdga1	chr17	-	30059770	30059922	30058778	30058956	30061092	30061380	457	22,10,6,28	0,0,0,1	16,13,1,8	0,0,0,0	291	139	1	1	1.0,1.0,1.0,0.93	1.0,1.0,1.0,1.0	-0.017
459	ENSMUSG00000024223	Armc12	chr17	+	28756526	28756700	28750948	28751451	28756854	28756926	459	31,25,26,35	0,0,0,0	28,27,24,54	0,0,1,0	313	139	1	1	1.0,1.0,1.0,1.0	1.0,1.0,0.914,1.0	0.021
486	ENSMUSG00000039628	Hs3st6	chr17	+	24975426	24975518	24971961	24972503	24976934	24977622	486	3,8,5,0	3,0,0,0	5,1,1,0	0,0,1,0	231	139	1	1	0.376,1.0,1.0,NA	1.0,1.0,0.376,NA	0
487	ENSMUSG00000039628	Hs3st6	chr17	+	24975426	24975518	24971989	24972472	24976934	24977622	487	3,2,10,0	5,18,11,0	11,2,2,0	2,6,7,3	231	139	1	1	0.265,0.063,0.354,NA	0.768,0.167,0.147,0.0	-0.043
514	ENSMUSG00000040899	Ccr6	chr17	+	8474583	8474698	8455043	8455147	8474794	8475923	514	0,0,0,0	0,1,0,0	0,1,0,0	0,0,0,1	254	139	1	1	NA,0.0,NA,NA	NA,1.0,NA,0.0	-0.5
527	ENSMUSG00000022948	Setd4	chr16	-	93380688	93380788	93380350	93380572	93382066	93382146	527	0,9,0,0	9,3,1,0	0,0,0,0	7,7,1,14	239	139	1	1	0.0,0.636,0.0,NA	0.0,0.0,0.0,0.0	0.212
528	ENSMUSG00000022948	Setd4	chr16	-	93387143	93387174	93386798	93386973	93387761	93387977	528	0,0,0,0	10,8,0,0	0,1,0,2	15,2,1,13	170	139	1	1	0.0,0.0,NA,NA	0.0,0.29,0.0,0.112	-0.1
529	ENSMUSG00000022948	Setd4	chr16	-	93390134	93390220	93387761	93388191	93393185	93393223	529	4,8,0,0	0,0,3,0	16,3,2,12	0,0,0,0	225	139	1	1	1.0,1.0,0.0,NA	1.0,1.0,1.0,1.0	-0.333
530	ENSMUSG00000022948	Setd4	chr16	-	93390134	93390223	93387143	93388191	93393185	93393217	530	10,19,2,0	0,0,3,0	35,12,2,23	0,0,0,0	228	139	1	1	1.0,1.0,0.289,NA	1.0,1.0,1.0,1.0	-0.237
538	ENSMUSG00000001870	Ltbp1	chr17	+	75486031	75486199	75458259	75458429	75532150	75532375	538	33,8,2,15	0,0,0,3	25,33,6,14	1,6,1,4	307	139	0.000468889	0.00486994	1.0,1.0,1.0,0.694	0.919,0.713,0.731,0.613	0.179
541	ENSMUSG00000001870	Ltbp1	chr17	+	75655738	75655864	75634191	75634317	75659681	75659825	541	46,7,10,30	0,0,0,0	34,35,24,15	0,0,0,1	265	139	1	1	1.0,1.0,1.0,1.0	1.0,1.0,1.0,0.887	0.028
542	ENSMUSG00000001870	Ltbp1	chr17	+	75659681	75659825	75634191	75634317	75666284	75666464	542	21,6,1,17	5,0,0,0	25,26,15,13	0,0,0,0	283	139	0.401194	1	0.674,1.0,1.0,1.0	1.0,1.0,1.0,1.0	-0.082
543	ENSMUSG00000039929	Urb1	chr16	-	90573012	90573192	90570936	90571789	90574241	90574460	543	17,13,15,3	1,0,0,0	16,15,2,23	0,0,0,0	319	139	1	1	0.881,1.0,1.0,1.0	1.0,1.0,1.0,1.0	-0.03
561	ENSMUSG00000022755	Adgrg7	chr16	-	56550586	56550743	56544971	56545351	56553128	56553284	561	8,0,8,0	0,0,0,0	3,0,0,2	3,4,0,0	296	139	1	1	1.0,NA,1.0,NA	0.32,0.0,NA,1.0	0.56
562	ENSMUSG00000022637	Cblb	chr16	+	51852540	51852622	51851925	51852048	51853371	51853553	562	4,8,4,6	9,3,4,14	0,0,0,0	11,1,0,7	221	139	1	1	0.218,0.626,0.386,0.212	0.0,0.0,NA,0.0	0.36
563	ENSMUSG00000022637	Cblb	chr16	+	51959853	51959991	51956121	51956243	51961369	51961457	563	84,34,59,87	0,8,0,0	51,25,19,27	0,0,0,0	277	139	0.0597876	0.33102	1.0,0.681,1.0,1.0	1.0,1.0,1.0,1.0	-0.08
564	ENSMUSG00000022637	Cblb	chr16	+	52006711	52006843	52006497	52006595	52009375	52009516	564	1,2,6,6	1,1,5,1	1,0,3,4	3,1,0,0	271	139	0.248844	1	0.339,0.506,0.381,0.755	0.146,0.0,1.0,1.0	-0.041
571	ENSMUSG00000022661	Cd200	chr16	-	45220584	45220666	45217331	45217658	45229218	45229238	571	10,0,3,0	3,0,0,0	2,3,0,3	2,0,2,6	221	139	1	1	0.677,NA,1.0,NA	0.386,1.0,0.0,0.239	0.432
572	ENSMUSG00000043065	Spice1	chr16	+	44178122	44178266	44167776	44167869	44185946	44186049	572	10,22,17,37	2,0,0,0	9,2,1,3	0,0,0,0	283	139	1	1	0.711,1.0,1.0,1.0	1.0,1.0,1.0,1.0	-0.072
573	ENSMUSG00000043065	Spice1	chr16	+	44186895	44187002	44185946	44186049	44187995	44188111	573	22,74,45,66	5,0,0,0	25,3,0,5	0,0,1,2	246	139	0.843092	1	0.713,1.0,1.0,1.0	1.0,1.0,0.0,0.586	0.282
574	ENSMUSG00000043065	Spice1	chr16	+	44196004	44196155	44192896	44193028	44197160	44197385	574	30,54,37,45	4,0,3,0	36,0,5,23	0,0,0,0	290	139	1	1	0.782,1.0,0.855,1.0	1.0,NA,1.0,1.0	-0.091
575	ENSMUSG00000043065	Spice1	chr16	+	44205033	44205136	44202381	44202565	44205981	44206069	575	26,37,22,40	0,1,3,5	32,2,3,10	0,0,0,0	242	139	0.00109248	0.0102718	1.0,0.955,0.808,0.821	1.0,1.0,1.0,1.0	-0.104
581	ENSMUSG00000034206	Polq	chr16	+	36836674	36836770	36835440	36835571	36837560	36837717	581	2,2,1,6	9,9,25,10	7,0,11,11	3,4,0,2	235	139	0.000403134	0.0042469	0.116,0.116,0.023,0.262	0.58,0.0,1.0,0.765	-0.457
582	ENSMUSG00000034206	Polq	chr16	+	36909631	36909743	36906276	36907054	36911392	36911517	582	5,7,16,15	1,2,0,1	10,0,0,5	2,0,0,1	251	139	1	1	0.735,0.66,1.0,0.893	0.735,NA,NA,0.735	0.087
585	ENSMUSG00000022833	Ccdc14	chr16	+	34517182	34517255	34515960	34516013	34517475	34517545	585	15,15,14,32	0,0,0,0	31,10,9,24	2,2,0,0	212	139	0.725755	1	1.0,1.0,1.0,1.0	0.91,0.766,1.0,1.0	0.081
586	ENSMUSG00000022833	Ccdc14	chr16	+	34525198	34525417	34517636	34517756	34525530	34525625	586	50,46,34,76	0,0,0,0	31,31,12,64	1,0,0,0	358	139	1	1	1.0,1.0,1.0,1.0	0.923,1.0,1.0,1.0	0.019
587	ENSMUSG00000022833	Ccdc14	chr16	+	34525530	34527267	34517636	34517756	34529893	34530035	587	68,28,68,100	0,0,0,0	51,38,11,85	2,3,0,0	1876	139	0.135928	0.655052	1.0,1.0,1.0,1.0	0.654,0.484,1.0,1.0	0.216
588	ENSMUSG00000022833	Ccdc14	chr16	+	34541808	34542017	34535707	34535778	34542106	34542239	588	14,10,18,24	1,0,0,0	27,13,2,25	0,0,0,0	348	139	1	1	0.848,1.0,1.0,1.0	1.0,1.0,1.0,1.0	-0.038
589	ENSMUSG00000022833	Ccdc14	chr16	+	34541808	34542027	34535707	34535778	34542106	34542239	589	29,15,26,38	1,0,0,0	41,22,4,38	0,0,0,0	358	139	1	1	0.918,1.0,1.0,1.0	1.0,1.0,1.0,1.0	-0.02
594	ENSMUSG00000022791	Tnk2	chr16	+	32490356	32490451	32490112	32490259	32494339	32494421	594	10,20,13,15	5,0,0,0	25,22,22,41	0,0,0,0	234	139	0.178592	0.815897	0.543,1.0,1.0,1.0	1.0,1.0,1.0,1.0	-0.114
597	ENSMUSG00000022791	Tnk2	chr16	+	32497486	32497531	32496711	32496803	32498276	32498453	597	0,0,0,1	4,10,6,9	1,0,2,2	8,7,12,19	184	139	0.166358	0.77196	0.0,0.0,0.0,0.077	0.086,0.0,0.112,0.074	-0.049
598	ENSMUSG00000022791	Tnk2	chr16	+	32499717	32499813	32498276	32499625	32499969	32500097	598	27,17,23,11	0,8,0,0	61,50,74,54	4,2,4,10	235	139	0.465326	1	1.0,0.557,1.0,1.0	0.9,0.937,0.916,0.762	0.01
599	ENSMUSG00000022791	Tnk2	chr16	+	32499723	32499813	32498276	32499625	32499969	32500097	599	18,4,16,5	0,8,0,0	41,39,50,24	4,2,4,10	229	139	0.121076	0.595578	1.0,0.233,1.0,1.0	0.862,0.922,0.884,0.593	-0.007
600	ENSMUSG00000022548	Apod	chr16	-	31133216	31133286	31129831	31129982	31133369	31133626	600	0,0,0,7	0,0,0,1	0,0,1,0	0,0,0,0	209	139	1	1	NA,NA,NA,0.823	NA,NA,1.0,NA	-0.177
606	ENSMUSG00000022528	Hes1	chr16	+	29884648	29884744	29884157	29884516	29884980	29885068	606	0,0,11,0	0,0,0,0	26,11,7,1	1,0,0,0	235	139	1	1	NA,NA,1.0,NA	0.939,1.0,1.0,1.0	0.015
608	ENSMUSG00000022885	St6gal1	chr16	+	23136313	23136448	23075708	23075851	23139782	23139821	608	16,4,30,9	5,0,0,0	16,5,2,15	0,0,0,0	274	139	0.313346	1	0.619,1.0,1.0,1.0	1.0,1.0,1.0,1.0	-0.095
610	ENSMUSG00000068463	B630019A10Rik	chr16	+	23019735	23019964	23012248	23012317	23022240	23022290	610	4,7,19,0	0,0,0,0	12,18,22,6	0,2,0,0	368	139	1	1	1.0,1.0,1.0,NA	1.0,0.773,1.0,1.0	0.057
611	ENSMUSG00000068463	B630019A10Rik	chr16	+	23019735	23019964	23012248	23012317	23037512	23038219	611	4,8,11,0	0,0,0,0	8,13,18,4	0,0,1,3	368	139	1	1	1.0,1.0,1.0,NA	1.0,1.0,0.872,0.335	0.198
616	ENSMUSG00000044626	Liph	chr16	-	21792807	21792897	21786734	21786902	21794982	21795084	616	3,0,0,0	0,0,0,4	0,0,1,0	1,0,0,0	229	139	1	1	1.0,NA,NA,0.0	0.0,NA,1.0,NA	0
622	ENSMUSG00000060166	Zdhhc8	chr16	-	18045218	18045310	18044916	18045052	18045639	18045742	622	21,11,29,12	0,0,4,0	5,4,0,4	0,0,0,0	231	139	1	1	1.0,1.0,0.814,1.0	1.0,1.0,NA,1.0	-0.046
624	ENSMUSG00000022756	Slc7a4	chr16	-	17391809	17392450	17391419	17391528	17392815	17392865	624	9,20,0,30	0,0,0,0	157,68,12,42	3,0,0,0	780	139	1	1	1.0,1.0,NA,1.0	0.903,1.0,1.0,1.0	0.024
625	ENSMUSG00000022756	Slc7a4	chr16	-	17393944	17394067	17392815	17393829	17394503	17394519	625	0,0,0,0	0,1,0,0	2,0,0,0	0,0,0,0	262	139	1	1	NA,0.0,NA,NA	1.0,NA,NA,NA	-1
626	ENSMUSG00000022756	Slc7a4	chr16	-	17393944	17394067	17393552	17393832	17394503	17394519	626	0,0,0,0	0,0,0,1	4,3,0,0	0,1,0,0	262	139	1	1	NA,NA,NA,0.0	1.0,0.614,NA,NA	-0.807
637	ENSMUSG00000005580	Adcy9	chr16	-	4115272	4115421	4112526	4112568	4116550	4116710	637	14,16,6,15	0,0,0,0	17,3,15,7	1,0,0,0	288	139	1	1	1.0,1.0,1.0,1.0	0.891,1.0,1.0,1.0	0.027
646	ENSMUSG00000023011	Faim2	chr15	-	99412280	99412331	99411797	99411837	99418182	99418236	646	19,15,37,40	0,0,2,0	13,24,23,34	0,0,0,0	190	139	1	1	1.0,1.0,0.931,1.0	1.0,1.0,1.0,1.0	-0.017
656	ENSMUSG00000015377	Dennd6b	chr15	-	89070956	89071022	89070565	89070630	89071350	89071446	656	3,7,7,7	0,0,7,0	0,0,6,3	0,0,0,0	205	139	1	1	1.0,1.0,0.404,1.0	NA,NA,1.0,1.0	-0.149
657	ENSMUSG00000015377	Dennd6b	chr15	-	89071158	89071201	89070565	89071022	89071350	89071446	657	2,17,6,5	0,0,0,0	0,0,5,6	0,0,4,2	182	139	1	1	1.0,1.0,1.0,1.0	NA,NA,0.488,0.696	0.408
658	ENSMUSG00000015377	Dennd6b	chr15	-	89071158	89071253	89070956	89071022	89071350	89071446	658	4,17,13,17	0,0,0,0	0,0,1,1	0,0,4,2	234	139	1	1	1.0,1.0,1.0,1.0	NA,NA,0.129,0.229	0.821
659	ENSMUSG00000015377	Dennd6b	chr15	-	89073639	89073720	89072976	89073082	89074443	89074512	659	36,48,35,25	0,0,1,0	3,0,26,37	0,0,3,0	220	139	1	1	1.0,1.0,0.957,1.0	1.0,NA,0.846,1.0	0.041
660	ENSMUSG00000015377	Dennd6b	chr15	-	89077137	89077321	89075192	89075231	89080421	89080647	660	19,8,20,13	6,21,13,11	0,0,9,9	1,0,10,15	323	139	1	1	0.577,0.141,0.398,0.337	0.0,NA,0.279,0.205	0.202
673	ENSMUSG00000061740	Cyp2d22	chr15	-	82256985	82257127	82256590	82256778	82257311	82257488	673	3,8,8,0	0,0,0,0	10,0,37,28	1,1,6,6	281	139	1	1	1.0,1.0,1.0,NA	0.832,0.0,0.753,0.698	0.429
674	ENSMUSG00000061740	Cyp2d22	chr15	-	82257873	82258034	82257311	82257488	82258104	82258257	674	3,6,7,0	0,0,0,0	15,4,33,38	0,0,0,2	300	139	1	1	1.0,1.0,1.0,NA	1.0,1.0,1.0,0.898	0.025
675	ENSMUSG00000022455	Wbp2nl	chr15	+	82189871	82189980	82183154	82183269	82190244	82190386	675	2,0,0,6	0,0,0,1	1,16,1,5	0,0,0,0	248	139	1	1	1.0,NA,NA,0.771	1.0,1.0,1.0,1.0	-0.115
680	ENSMUSG00000033287	Kctd17	chr15	+	78321100	78321163	78319784	78319910	78321783	78321871	680	1,3,4,4	0,0,2,0	2,0,0,3	0,0,0,0	202	139	1	1	1.0,1.0,0.579,1.0	1.0,NA,NA,1.0	-0.105
682	ENSMUSG00000033287	Kctd17	chr15	+	78321100	78321194	78319784	78319910	78321783	78321871	682	2,3,4,6	0,0,2,0	4,0,0,4	0,0,0,0	233	139	1	1	1.0,1.0,0.544,1.0	1.0,NA,NA,1.0	-0.114
688	ENSMUSG00000056656	Apol8	chr15	-	77639144	77639175	77637443	77637508	77639387	77639439	688	0,0,0,0	0,3,3,6	0,0,0,2	0,1,0,0	170	139	1	1	NA,0.0,0.0,0.0	NA,0.0,NA,1.0	-0.5
689	ENSMUSG00000056656	Apol8	chr15	-	77639144	77639175	77637443	77637526	77639387	77639439	689	0,0,0,0	0,0,1,0	2,0,0,0	4,0,0,0	170	139	1	1	NA,NA,0.0,NA	0.29,NA,NA,NA	-0.29
695	ENSMUSG00000022526	Zfp251	chr15	-	76754481	76754614	76754006	76754120	76754852	76755635	695	9,0,32,14	3,0,6,6	69,6,1,12	0,8,0,3	272	139	1	1	0.605,NA,0.732,0.544	1.0,0.277,1.0,0.671	-0.11
696	ENSMUSG00000109179	Gm35339	chr15	+	76246865	76247476	76245816	76245973	76247561	76247623	696	9,9,1,11	0,0,0,0	2,5,15,7	0,0,0,1	750	139	1	1	1.0,1.0,1.0,1.0	1.0,1.0,1.0,0.565	0.109
700	ENSMUSG00000022332	Khdrbs3	chr15	+	68885206	68885323	68866900	68867019	68889176	68889323	700	16,5,4,21	0,0,0,0	41,27,1,24	2,0,0,0	256	139	1	1	1.0,1.0,1.0,1.0	0.918,1.0,1.0,1.0	0.02
705	ENSMUSG00000055748	Gsdmc4	chr15	-	63766521	63766548	63765587	63765727	63766778	63766808	705	0,13,10,0	0,0,0,0	0,5,13,20	0,0,1,0	166	139	1	1	NA,1.0,1.0,NA	NA,1.0,0.916,1.0	0.028
709	ENSMUSG00000022419	Deptor	chr15	+	55015183	55015307	55012736	55012915	55044260	55044439	709	97,41,87,82	0,0,7,0	45,5,0,58	0,0,0,0	263	139	1	1	1.0,1.0,0.868,1.0	1.0,1.0,NA,1.0	-0.033
710	ENSMUSG00000022419	Deptor	chr15	+	55015235	55015307	55012736	55012915	55044260	55044439	710	36,7,21,24	0,0,7,0	12,0,0,24	0,0,0,0	211	139	1	1	1.0,1.0,0.664,1.0	1.0,NA,NA,1.0	-0.084
728	ENSMUSG00000115278	Gm34150	chr15	+	36375346	36375611	36375194	36375221	36376196	36376236	728	0,10,12,0	0,0,0,2	4,0,5,3	0,0,0,1	404	139	1	1	NA,1.0,1.0,0.0	1.0,NA,1.0,0.508	-0.169
730	ENSMUSG00000022324	Matn2	chr15	+	34422487	34422610	34410259	34410382	34423839	34423962	730	23,0,13,34	0,0,0,0	37,0,0,9	1,0,0,0	262	139	1	1	1.0,NA,1.0,1.0	0.952,NA,NA,1.0	0.024
731	ENSMUSG00000022324	Matn2	chr15	+	34432825	34432897	34431617	34431770	34433235	34433313	731	15,0,2,7	0,0,0,0	15,0,0,3	1,0,0,0	211	139	1	1	1.0,NA,1.0,1.0	0.908,NA,NA,1.0	0.046
733	ENSMUSG00000022240	Ctnnd2	chr15	+	30683360	30683616	30669557	30669752	30775244	30775377	733	2,2,0,0	0,0,0,0	0,0,4,3	0,0,1,0	395	139	1	1	1.0,1.0,NA,NA	NA,NA,0.585,1.0	0.208
743	ENSMUSG00000072663	Spef2	chr15	-	9653010	9653159	9647508	9647636	9663159	9663312	743	0,0,0,0	0,0,5,2	0,7,5,2	0,0,0,0	288	139	1	1	NA,NA,0.0,0.0	NA,1.0,1.0,1.0	-1
744	ENSMUSG00000072663	Spef2	chr15	-	9663159	9663312	9653010	9653159	9667219	9667377	744	3,2,4,3	0,0,0,0	17,0,4,4	0,2,0,0	292	139	0.449759	1	1.0,1.0,1.0,1.0	1.0,0.0,1.0,1.0	0.25
745	ENSMUSG00000072663	Spef2	chr15	-	9727496	9727667	9725200	9725341	9729702	9729955	745	0,1,0,0	8,1,4,2	0,0,2,0	6,0,2,4	310	139	1	1	0.0,0.31,0.0,0.0	0.0,NA,0.31,0.0	-0.026
746	ENSMUSG00000072663	Spef2	chr15	-	9729702	9729955	9725200	9725341	9740597	9740700	746	20,11,12,9	0,2,3,0	12,0,4,12	0,0,0,0	392	139	1	1	1.0,0.661,0.586,1.0	1.0,NA,1.0,1.0	-0.188
747	ENSMUSG00000039676	Capsl	chr15	+	9462676	9462886	9461742	9461920	9465840	9466124	747	0,0,5,14	0,0,0,0	0,0,0,0	0,0,0,1	349	139	1	1	NA,NA,1.0,1.0	NA,NA,NA,0.0	1
755	ENSMUSG00000042050	Dync2i1	chr12	-	116226158	116226308	116221040	116221094	116226470	116226594	755	0,0,0,0	0,0,6,0	2,3,0,0	2,8,0,1	289	139	1	1	NA,NA,0.0,NA	0.325,0.153,NA,0.0	-0.159
757	ENSMUSG00000054263	Lifr	chr15	+	7160381	7160519	7159052	7159307	7183867	7184028	757	0,0,0,2	17,14,17,15	0,0,0,0	5,4,0,3	277	139	1	1	0.0,0.0,0.0,0.063	0.0,0.0,NA,0.0	0.016
766	ENSMUSG00000113769	5033406O09Rik	chr12	-	111910318	111910431	111908424	111909645	111910590	111910918	766	3,3,8,15	2,0,0,1	12,9,1,2	2,1,0,0	252	139	1	1	0.453,1.0,1.0,0.892	0.768,0.832,1.0,1.0	-0.064
767	ENSMUSG00000113769	5033406O09Rik	chr12	-	111910318	111910500	111908780	111909645	111910590	111910909	767	8,11,4,19	2,0,0,1	20,18,1,2	2,1,0,0	321	139	1	1	0.634,1.0,1.0,0.892	0.812,0.886,1.0,1.0	-0.043
768	ENSMUSG00000034265	Zdhhc14	chr17	+	5762662	5762800	5735929	5736088	5765243	5765292	768	23,0,11,27	0,0,0,2	17,12,1,3	1,0,1,0	277	139	1	1	1.0,NA,1.0,0.871	0.895,1.0,0.334,1.0	0.15
772	ENSMUSG00000112977	Gm34081	chr12	-	109470008	109470113	109459454	109459555	109472761	109473022	772	3,40,1,1	8,4,11,0	2,19,19,20	13,5,5,20	244	139	0.712964	1	0.176,0.851,0.049,1.0	0.081,0.684,0.684,0.363	0.066
781	ENSMUSG00000063232	Serpina11	chr12	-	103949095	103949243	103946501	103946819	103950793	103951067	781	5,5,10,0	0,0,0,2	1,0,14,0	0,0,0,0	287	139	1	1	1.0,1.0,1.0,0.0	1.0,NA,1.0,NA	-0.25
805	ENSMUSG00000066364	Serpina3b	chr12	+	104096708	104097357	104094254	104094333	104099123	104099397	805	40,0,0,14	0,0,0,0	40,34,1,4	5,2,0,0	788	139	1	1	1.0,NA,NA,1.0	0.585,0.75,1.0,1.0	0.166
812	ENSMUSG00000004791	Pgf	chr12	-	85216284	85216314	85216131	85216191	85218148	85218228	812	12,0,0,5	0,0,4,0	6,5,0,0	0,0,0,0	169	139	1	1	1.0,NA,0.0,1.0	1.0,1.0,NA,NA	-0.333
813	ENSMUSG00000002020	Ltbp2	chr12	-	84837768	84837891	84837015	84837147	84838370	84838496	813	34,0,0,0	0,0,0,0	9,6,0,0	0,2,0,0	262	139	1	1	1.0,NA,NA,NA	1.0,0.614,NA,NA	0.193
816	ENSMUSG00000002020	Ltbp2	chr12	-	84841814	84841934	84840717	84840840	84846145	84846237	816	13,0,0,0	0,0,0,0	3,13,1,0	0,4,0,0	259	139	1	1	1.0,NA,NA,NA	1.0,0.636,1.0,NA	0.121
817	ENSMUSG00000002020	Ltbp2	chr12	-	84850560	84850689	84846145	84846265	84851130	84851259	817	27,0,0,0	2,0,0,0	1,22,0,0	0,0,0,0	268	139	1	1	0.875,NA,NA,NA	1.0,1.0,NA,NA	-0.125
819	ENSMUSG00000024891	Slc29a2	chr19	+	5074538	5074620	5073887	5074305	5076055	5076216	819	3,18,7,6	0,1,0,0	8,0,5,23	0,0,0,0	221	139	1	1	1.0,0.919,1.0,1.0	1.0,NA,1.0,1.0	-0.02
828	ENSMUSG00000047227	Gm527	chr12	+	64970280	64970415	64969098	64969188	64970933	64971140	828	20,58,35,44	0,0,0,0	59,52,35,30	0,0,0,2	274	139	1	1	1.0,1.0,1.0,1.0	1.0,1.0,1.0,0.884	0.029
835	ENSMUSG00000035133	Arhgap5	chr12	+	52562889	52566750	52550798	52550831	52589271	52589419	835	1366471392375	0,0,0,0	4817251064832	2,0,2,0	4000	139	1	1	1.0,1.0,1.0,1.0	0.893,1.0,0.949,1.0	0.039
836	ENSMUSG00000035133	Arhgap5	chr12	+	52589271	52589419	52562859	52566750	52604271	52604349	836	15,22,12,17	0,0,0,0	14,26,19,19	0,6,4,0	287	139	2.10968e-05	0.000296916	1.0,1.0,1.0,1.0	1.0,0.677,0.697,1.0	0.156
837	ENSMUSG00000035133	Arhgap5	chr12	+	52589274	52589419	52562889	52566750	52604271	52604349	837	8,18,11,9	0,0,0,0	12,15,14,8	0,6,4,0	284	139	1.09788e-05	0.00016438	1.0,1.0,1.0,1.0	1.0,0.55,0.631,1.0	0.205
838	ENSMUSG00000035133	Arhgap5	chr12	+	52606750	52606882	52604271	52604349	52609104	52609210	838	20,34,16,12	0,0,0,0	24,41,29,15	0,0,1,0	271	139	1	1	1.0,1.0,1.0,1.0	1.0,1.0,0.937,1.0	0.016
839	ENSMUSG00000035142	Nubpl	chr12	+	52145135	52145283	52144519	52144674	52147249	52147284	839	14,10,11,28	0,1,0,0	95,18,3,37	0,0,0,0	287	139	1	1	1.0,0.829,1.0,1.0	1.0,1.0,1.0,1.0	-0.043
841	ENSMUSG00000035142	Nubpl	chr12	+	52333120	52333206	52317821	52317915	52352580	52352663	841	12,9,6,14	0,0,0,0	51,16,5,17	0,1,0,0	225	139	1	1	1.0,1.0,1.0,1.0	1.0,0.908,1.0,1.0	0.023
842	ENSMUSG00000035142	Nubpl	chr12	+	52349463	52349584	52333120	52333206	52352580	52352663	842	39,20,19,21	0,0,0,0	118,38,6,32	0,0,0,2	260	139	1	1	1.0,1.0,1.0,1.0	1.0,1.0,1.0,0.895	0.026
843	ENSMUSG00000036292	Gramd1c	chr16	-	43829767	43829900	43825822	43825985	43833284	43833400	843	20,0,10,9	0,0,0,0	1,5,7,9	0,0,0,1	272	139	1	1	1.0,NA,1.0,1.0	1.0,1.0,1.0,0.821	0.045
872	ENSMUSG00000020656	Grhl1	chr12	+	24628018	24628089	24625912	24626099	24631326	24631717	872	0,6,9,1	0,0,2,0	8,7,6,16	0,0,0,0	210	139	1	1	NA,1.0,0.749,1.0	1.0,1.0,1.0,1.0	-0.084
873	ENSMUSG00000020656	Grhl1	chr12	+	24632883	24632960	24631326	24631717	24634303	24634460	873	0,0,0,0	0,12,9,1	3,9,0,1	8,0,3,4	216	139	1	1	NA,0.0,0.0,0.0	0.194,1.0,0.0,0.139	-0.333
874	ENSMUSG00000020656	Grhl1	chr12	+	24658431	24658571	24658027	24658079	24659702	24659740	874	0,23,11,2	0,0,0,0	20,19,2,1	0,0,0,1	279	139	1	1	NA,1.0,1.0,1.0	1.0,1.0,1.0,0.333	0.167
875	ENSMUSG00000020656	Grhl1	chr12	+	24664393	24664458	24662153	24662239	24665816	24667387	875	0,21,6,0	0,0,0,0	5,9,0,3	0,0,0,3	204	139	1	1	NA,1.0,1.0,NA	1.0,1.0,NA,0.405	0.198
876	ENSMUSG00000109975	Gm19196	chr12	+	21604009	21604107	21599867	21599955	21604377	21604475	876	0,7,0,0	0,2,0,0	0,0,0,0	2,3,0,0	237	139	1	1	NA,0.672,NA,NA	0.0,0.0,NA,NA	0.672
891	ENSMUSG00000050545	Fam228b	chr12	-	4812326	4812407	4811858	4811987	4812999	4813191	891	2,0,0,0	0,0,0,0	0,0,0,0	0,0,0,1	220	139	1	1	1.0,NA,NA,NA	NA,NA,NA,0.0	1
901	ENSMUSG00000071181	3830408C21Rik	chr13	+	107165312	107165490	107162906	107162963	107167610	107168129	901	1,0,1,0	0,0,0,0	0,1,1,4	4,0,0,0	317	139	1	1	1.0,NA,1.0,NA	0.0,1.0,1.0,1.0	0.25
902	ENSMUSG00000071181	3830408C21Rik	chr13	+	107165312	107165490	107162906	107162963	107168231	107168554	902	1,0,4,0	2,3,6,3	0,2,2,4	3,9,7,11	317	139	0.493106	1	0.18,0.0,0.226,0.0	0.0,0.089,0.111,0.138	0.017
903	ENSMUSG00000071181	3830408C21Rik	chr13	+	107165312	107165490	107162906	107162963	107169283	107169457	903	1,0,1,0	1,12,0,0	0,1,1,8	3,0,1,5	317	139	1	1	0.305,0.0,1.0,NA	0.0,1.0,0.305,0.412	0.006
904	ENSMUSG00000071181	3830408C21Rik	chr13	+	107168231	107168492	107162906	107162963	107169283	107169457	904	6,11,14,5	1,12,0,0	3,19,11,24	3,0,1,5	400	139	0.80446	1	0.676,0.242,1.0,1.0	0.258,1.0,0.793,0.625	0.06
919	ENSMUSG00000058900	Rsl1	chr13	+	67324511	67324638	67321262	67321372	67325128	67325224	919	16,22,6,15	0,0,3,0	10,0,0,12	0,0,0,0	266	139	1	1	1.0,1.0,0.511,1.0	1.0,NA,NA,1.0	-0.122
922	ENSMUSG00000021514	Zfp369	chr13	+	65427074	65427154	65426627	65426801	65428075	65428202	922	10,9,7,6	3,0,0,0	41,14,11,22	0,0,0,0	219	139	0.77137	1	0.679,1.0,1.0,1.0	1.0,1.0,1.0,1.0	-0.08
923	ENSMUSG00000021514	Zfp369	chr13	+	65432734	65432830	65428075	65428202	65451631	65452035	923	8,1,2,2	0,0,0,0	23,7,5,10	0,0,0,1	235	139	1	1	1.0,1.0,1.0,1.0	1.0,1.0,1.0,0.855	0.036
924	ENSMUSG00000021514	Zfp369	chr13	+	65443413	65443540	65442209	65442298	65443876	65445609	924	24,10,16,2	0,0,1,0	16,10,21,32	0,0,0,0	266	139	1	1	1.0,1.0,0.893,1.0	1.0,1.0,1.0,1.0	-0.027
932	ENSMUSG00000021552	Gkap1	chr13	-	58389467	58389569	58386462	58386526	58391615	58391768	932	11,1,4,11	5,0,0,0	4,1,0,3	0,3,0,1	241	139	1	1	0.559,1.0,1.0,1.0	1.0,0.161,NA,0.634	0.291
936	ENSMUSG00000021492	F12	chr13	-	55567929	55568073	55566164	55566313	55568461	55568684	936	9,1,0,22	0,0,6,0	0,27,15,11	0,0,0,0	283	139	1	1	1.0,1.0,0.0,1.0	NA,1.0,1.0,1.0	-0.25
937	ENSMUSG00000021492	F12	chr13	-	55568159	55568296	55567929	55568073	55568461	55568684	937	4,0,0,23	0,0,0,0	0,11,9,2	0,4,3,4	276	139	1	1	1.0,NA,NA,1.0	NA,0.581,0.602,0.201	0.539
938	ENSMUSG00000021492	F12	chr13	-	55568787	55568960	55568461	55568684	55569055	55569221	938	1,0,2,30	0,0,0,0	0,19,12,16	0,0,1,3	312	139	1	1	1.0,NA,1.0,1.0	NA,1.0,0.842,0.704	0.151
939	ENSMUSG00000021492	F12	chr13	-	55569055	55569221	55568461	55568684	55569337	55569442	939	3,0,0,8	0,0,0,0	0,15,9,13	0,0,0,1	305	139	1	1	1.0,NA,NA,1.0	NA,1.0,1.0,0.856	0.048
943	ENSMUSG00000038042	Ptpdc1	chr13	-	48751233	48751416	48745961	48746133	48759748	48759836	943	0,0,0,0	11,0,6,0	0,3,0,0	9,1,4,2	322	139	1	1	0.0,NA,0.0,NA	0.0,0.564,0.0,0.0	-0.141
944	ENSMUSG00000021373	Cap2	chr13	+	46763539	46763625	46762989	46763215	46768725	46768831	944	1,0,7,0	0,0,0,0	5,0,0,0	0,0,2,0	225	139	1	1	1.0,NA,1.0,NA	1.0,NA,0.0,NA	0.5
965	ENSMUSG00000021356	Irf4	chr13	+	30945354	30945467	30941390	30941744	30947509	30950959	965	5,0,33,9	0,11,0,0	3,11,2,1	0,0,0,0	252	139	0.0183587	0.12173	1.0,0.0,1.0,1.0	1.0,1.0,1.0,1.0	-0.25
971	ENSMUSG00000021338	Carmil1	chr13	-	24203546	24203693	24196466	24197443	24206478	24206539	971	0,0,10,8	0,0,3,5	5,0,0,0	1,0,0,4	286	139	1	1	NA,NA,0.618,0.437	0.708,NA,NA,0.0	0.173
973	ENSMUSG00000021338	Carmil1	chr13	-	24203546	24203696	24196326	24197443	24206478	24206619	973	0,0,10,14	0,0,3,5	3,0,0,0	1,0,0,4	289	139	1	1	NA,NA,0.616,0.574	0.591,NA,NA,0.0	0.299
974	ENSMUSG00000021338	Carmil1	chr13	-	24203546	24203696	24196326	24197443	24208305	24208518	974	0,0,6,8	0,0,0,0	3,0,1,0	6,0,0,0	289	139	1	1	NA,NA,1.0,1.0	0.194,NA,1.0,NA	0.403
977	ENSMUSG00000021338	Carmil1	chr13	-	24206478	24206619	24196641	24197443	24208305	24208518	977	0,0,12,7	0,0,0,0	6,0,0,7	6,0,0,0	280	139	1	1	NA,NA,1.0,1.0	0.332,NA,NA,1.0	0.334
978	ENSMUSG00000021338	Carmil1	chr13	-	24206478	24206619	24203546	24203696	24208305	24208518	978	0,0,13,8	0,0,0,0	5,0,0,3	0,0,1,0	280	139	1	1	NA,NA,1.0,1.0	1.0,NA,0.0,1.0	0.333
979	ENSMUSG00000021338	Carmil1	chr13	-	24209836	24209918	24208305	24208518	24220167	24220591	979	1,0,16,5	0,0,0,0	19,0,2,0	1,0,0,4	221	139	1	1	1.0,NA,1.0,1.0	0.923,NA,1.0,0.0	0.359
987	ENSMUSG00000063894	Zkscan8	chr13	-	21705955	21706079	21697391	21705132	21706393	21706485	987	13,0,10,0	0,2,7,0	39,2,12,8	12,0,1,5	263	139	1	1	1.0,0.0,0.43,NA	0.632,1.0,0.864,0.458	-0.262
988	ENSMUSG00000063894	Zkscan8	chr13	-	21705955	21706079	21697391	21705132	21709307	21709476	988	15,0,5,0	0,0,0,10	17,1,9,4	7,3,2,3	263	139	1	1	1.0,NA,1.0,0.0	0.562,0.15,0.704,0.413	0.209
989	ENSMUSG00000063894	Zkscan8	chr13	-	21706393	21706485	21697391	21705132	21709307	21709476	989	0,3,20,0	0,0,0,10	28,0,7,7	7,3,2,3	231	139	1	1	NA,1.0,1.0,0.0	0.706,0.0,0.678,0.584	0.175
990	ENSMUSG00000063894	Zkscan8	chr13	-	21706393	21706485	21705955	21706079	21709307	21709476	990	1,1,20,0	3,0,0,0	39,1,11,6	1,0,2,0	231	139	1	1	0.167,1.0,1.0,NA	0.959,1.0,0.768,1.0	-0.209
1005	ENSMUSG00000048264	Dip2c	chr13	+	9544869	9545037	9543140	9543212	9556614	9556725	1005	0,1,5,0	3,0,4,0	1,0,1,0	0,3,2,3	307	139	1	1	0.0,1.0,0.361,NA	1.0,0.0,0.185,0.0	0.157
1006	ENSMUSG00000048264	Dip2c	chr13	+	9656358	9656567	9654524	9654661	9658979	9659094	1006	18,0,6,0	0,0,0,0	2,7,11,12	0,0,0,1	348	139	1	1	1.0,NA,1.0,NA	1.0,1.0,1.0,0.827	0.043
1014	ENSMUSG00000020814	Mxra7	chr11	-	116701605	116701693	116698738	116698794	116702748	116702842	1014	0,0,0,0	0,0,0,2	0,1,0,0	0,0,0,0	227	139	1	1	NA,NA,NA,0.0	NA,1.0,NA,NA	-1
1017	ENSMUSG00000020776	Fbf1	chr11	-	116037261	116037447	116036660	116036837	116037529	116037652	1017	53,20,49,43	0,0,0,0	32,30,27,10	0,3,0,0	325	139	1	1	1.0,1.0,1.0,1.0	1.0,0.81,1.0,1.0	0.047
1018	ENSMUSG00000020776	Fbf1	chr11	-	116041614	116041673	116040192	116040348	116041844	116041939	1018	19,11,35,11	0,0,5,0	18,19,14,12	0,0,0,0	198	139	0.473932	1	1.0,1.0,0.831,1.0	1.0,1.0,1.0,1.0	-0.042
1019	ENSMUSG00000020776	Fbf1	chr11	-	116045816	116045952	116045532	116045690	116046209	116046326	1019	34,13,61,19	0,0,0,0	31,29,16,26	3,0,0,0	275	139	1	1	1.0,1.0,1.0,1.0	0.839,1.0,1.0,1.0	0.04
1020	ENSMUSG00000020776	Fbf1	chr11	-	116048117	116048324	116046783	116046861	116048514	116048653	1020	8,0,0,0	6,10,28,5	13,0,0,0	9,10,8,6	346	139	0.36303	1	0.349,0.0,0.0,0.0	0.367,0.0,0.0,0.0	-0.005
1021	ENSMUSG00000020776	Fbf1	chr11	-	116048845	116048985	116048514	116048653	116049714	116049765	1021	0,0,4,0	8,11,20,4	0,0,0,0	14,14,9,15	279	139	0.884399	1	0.0,0.0,0.091,0.0	0.0,0.0,0.0,0.0	0.023
1022	ENSMUSG00000020776	Fbf1	chr11	-	116052250	116052335	116050887	116050936	116054143	116054185	1022	16,5,49,7	0,0,0,4	19,17,21,18	0,0,0,0	224	139	0.326271	1	1.0,1.0,1.0,0.521	1.0,1.0,1.0,1.0	-0.12
1023	ENSMUSG00000020776	Fbf1	chr11	-	116053164	116053391	116052250	116052335	116054143	116054185	1023	0,0,0,0	11,3,35,5	0,1,4,8	14,10,14,13	366	139	9.93203e-05	0.00121006	0.0,0.0,0.0,0.0	0.0,0.037,0.098,0.189	-0.081
1024	ENSMUSG00000020776	Fbf1	chr11	-	116055488	116055516	116054143	116054185	116056657	116056709	1024	4,2,35,5	0,0,0,0	1,4,9,5	3,0,0,4	167	139	0.00246072	0.0210786	1.0,1.0,1.0,1.0	0.217,1.0,1.0,0.51	0.318
1025	ENSMUSG00000020776	Fbf1	chr11	-	116056657	116056738	116055488	116055516	116058377	116058606	1025	1,5,41,3	11,0,0,0	6,5,9,8	8,6,0,2	220	139	0.0224001	0.144551	0.054,1.0,1.0,1.0	0.322,0.345,1.0,0.716	0.168
1026	ENSMUSG00000020776	Fbf1	chr11	-	116057958	116058054	116056657	116056738	116058377	116058980	1026	0,0,5,0	1,4,25,3	0,1,3,0	6,2,5,8	235	139	0.693548	1	0.0,0.0,0.106,0.0	0.0,0.228,0.262,0.0	-0.096
1027	ENSMUSG00000020776	Fbf1	chr11	-	116057958	116058054	116056657	116056738	116058387	116058974	1027	0,0,6,0	4,0,0,0	0,2,2,0	1,0,0,1	235	139	1	1	0.0,NA,1.0,NA	0.0,1.0,1.0,0.0	0
1031	ENSMUSG00000034586	Hid1	chr11	-	115252464	115252614	115251147	115251318	115258369	115258435	1031	6,7,0,0	0,0,0,0	8,5,1,7	0,0,0,1	289	139	1	1	1.0,1.0,NA,NA	1.0,1.0,1.0,0.771	0.057
1032	ENSMUSG00000034714	Ttyh2	chr11	+	114593061	114593134	114592606	114592702	114598161	114598231	1032	9,19,16,3	0,0,0,0	3,10,4,8	0,0,2,0	212	139	1	1	1.0,1.0,1.0,1.0	1.0,1.0,0.567,1.0	0.108
1044	ENSMUSG00000040481	Bptf	chr11	-	106931051	106931238	106923906	106926665	106933500	106933585	1044	87,33,29,66	0,0,4,0	67,24,32,37	0,0,0,1	326	139	0.656793	1	1.0,1.0,0.756,1.0	1.0,1.0,1.0,0.94	-0.046
1045	ENSMUSG00000040481	Bptf	chr11	-	106931051	106931238	106926222	106927416	106933500	106933585	1045	54,21,14,42	0,0,0,0	59,25,23,31	0,0,1,0	326	139	1	1	1.0,1.0,1.0,1.0	1.0,1.0,0.907,1.0	0.023
1046	ENSMUSG00000040481	Bptf	chr11	-	106935317	106935491	106934458	106934651	106937825	106938169	1046	45,8,5,36	17,0,13,12	24,7,23,18	9,12,24,18	313	139	0.191963	0.865018	0.54,1.0,0.146,0.571	0.542,0.206,0.299,0.308	0.225
1047	ENSMUSG00000040481	Bptf	chr11	-	106952875	106953037	106952509	106952661	106953361	106953608	1047	0,0,0,2	5,7,8,14	0,0,0,0	18,5,8,16	301	139	1	1	0.0,0.0,0.0,0.062	0.0,0.0,0.0,0.0	0.015
1048	ENSMUSG00000040481	Bptf	chr11	-	106977537	106977723	106973338	106973526	106985827	106986016	1048	29,7,19,16	14,6,9,8	6,40,4,2	3,14,16,5	325	139	0.11311	0.563707	0.47,0.333,0.474,0.461	0.461,0.55,0.097,0.146	0.121
1049	ENSMUSG00000040481	Bptf	chr11	-	106977537	106977723	106973338	106973526	106986541	106986751	1049	29,5,16,17	65,18,28,12	7,33,9,6	29,27,39,47	325	139	0.135494	0.653562	0.16,0.106,0.196,0.377	0.094,0.343,0.09,0.052	0.065
1050	ENSMUSG00000040481	Bptf	chr11	-	106985827	106986016	106973338	106973526	106986541	106986751	1050	49,31,23,16	65,18,28,12	9,37,30,13	29,27,39,47	328	139	0.0458258	0.264312	0.242,0.422,0.258,0.361	0.116,0.367,0.246,0.105	0.112
1051	ENSMUSG00000040481	Bptf	chr11	-	106985827	106986016	106977537	106977723	106986541	106986751	1051	42,28,20,10	7,1,3,3	6,34,14,8	1,4,5,4	328	139	0.264815	1	0.718,0.922,0.739,0.586	0.718,0.783,0.543,0.459	0.115
1055	ENSMUSG00000053580	Tanc2	chr11	+	105649747	105649858	105604207	105604390	105667631	105667723	1055	0,0,0,0	0,0,0,2	0,0,1,0	0,0,0,0	250	139	1	1	NA,NA,NA,0.0	NA,NA,1.0,NA	-1
1074	ENSMUSG00000017314	Mpp2	chr11	-	101978966	101979104	101976125	101976188	101979245	101979293	1074	0,0,0,1	0,0,0,0	0,0,0,0	1,0,0,0	277	139	1	1	NA,NA,NA,1.0	0.0,NA,NA,NA	1
1075	ENSMUSG00000017314	Mpp2	chr11	-	101978966	101979152	101976125	101976188	101979245	101979281	1075	0,0,0,3	0,0,0,0	0,0,0,0	1,0,0,0	325	139	1	1	NA,NA,NA,1.0	0.0,NA,NA,NA	1
1080	ENSMUSG00000063952	Brpf3	chr17	+	29042946	29043040	29040059	29040566	29047317	29047415	1080	39,87,26,45	2,0,0,0	39,61,69,28	0,0,2,2	233	139	0.890873	1	0.921,1.0,1.0,1.0	1.0,1.0,0.954,0.893	0.019
1081	ENSMUSG00000063952	Brpf3	chr17	+	29042946	29043040	29040059	29040566	29054735	29054890	1081	11,41,18,28	0,0,0,0	20,24,39,14	0,0,3,0	233	139	1	1	1.0,1.0,1.0,1.0	1.0,1.0,0.886,1.0	0.028
1082	ENSMUSG00000063952	Brpf3	chr17	+	29047317	29047415	29040059	29040566	29054735	29054803	1082	4,6,0,4	0,0,0,0	0,1,13,2	0,0,3,0	237	139	1	1	1.0,1.0,NA,1.0	NA,1.0,0.718,1.0	0.094
1083	ENSMUSG00000063952	Brpf3	chr17	+	29047317	29047415	29042946	29043040	29050287	29050385	1083	32,60,17,40	1,0,0,5	25,59,47,26	0,0,1,0	237	139	0.271616	1	0.949,1.0,1.0,0.824	1.0,1.0,0.965,1.0	-0.048
1084	ENSMUSG00000063952	Brpf3	chr17	+	29047317	29047415	29042946	29043040	29054735	29054803	1084	26,43,10,24	0,2,3,7	12,35,30,11	0,3,2,1	237	139	0.135569	0.653887	1.0,0.927,0.662,0.668	1.0,0.872,0.898,0.866	-0.095
1085	ENSMUSG00000063952	Brpf3	chr17	+	29050287	29050385	29042999	29043040	29054735	29054890	1085	15,28,13,16	0,2,3,7	23,17,40,14	0,3,2,1	237	139	0.0353436	0.21256	1.0,0.891,0.718,0.573	1.0,0.769,0.921,0.891	-0.1
1086	ENSMUSG00000063952	Brpf3	chr17	+	29050287	29050385	29047055	29047415	29054735	29054890	1086	26,51,20,32	7,7,0,6	36,42,66,29	0,1,14,0	237	139	0.0685121	0.371432	0.685,0.81,1.0,0.758	1.0,0.961,0.734,1.0	-0.11
1087	ENSMUSG00000063952	Brpf3	chr17	+	29050291	29050385	29047317	29047415	29054735	29054890	1087	13,31,12,17	7,7,0,6	23,16,39,15	0,1,14,0	233	139	0.0796818	0.42165	0.526,0.725,1.0,0.628	1.0,0.905,0.624,1.0	-0.162
1097	ENSMUSG00000076435	Acsf2	chr11	-	94461128	94461286	94460766	94460858	94461439	94461535	1097	28,8,10,21	0,0,0,0	32,3,1,12	0,0,2,0	297	139	0.659374	1	1.0,1.0,1.0,1.0	1.0,1.0,0.19,1.0	0.203
1103	ENSMUSG00000086003	B230206L02Rik	chr11	+	94042163	94042238	94029312	94029489	94046281	94046323	1103	1,0,3,0	0,0,0,7	0,0,0,0	2,0,2,1	214	139	1	1	1.0,NA,1.0,0.0	0.0,NA,0.0,0.0	0.667
1104	ENSMUSG00000069769	Msi2	chr11	-	88237878	88237951	88230207	88235486	88239609	88239764	1104	10,0,0,8	0,0,0,0	21,13,4,3	3,0,0,0	212	139	1	1	1.0,NA,NA,1.0	0.821,1.0,1.0,1.0	0.045
1109	ENSMUSG00000020847	Rph3al	chr11	-	75724227	75724374	75721824	75723040	75725588	75725702	1109	42,20,24,26	0,0,0,0	40,23,40,39	1,0,3,0	286	139	0.863234	1	1.0,1.0,1.0,1.0	0.951,1.0,0.866,1.0	0.046
1110	ENSMUSG00000020847	Rph3al	chr11	-	75769774	75769861	75745129	75745304	75797343	75797473	1110	43,14,8,22	0,0,0,0	40,27,32,12	6,3,12,10	226	139	6.85523e-11	2.42498e-09	1.0,1.0,1.0,1.0	0.804,0.847,0.621,0.425	0.326
1123	ENSMUSG00000020821	Kif1c	chr11	+	70593197	70593377	70591386	70591535	70593597	70593731	1123	40,63,33,24	4,0,2,0	45,53,81,61	0,2,1,2	319	139	0.596806	1	0.813,1.0,0.878,1.0	1.0,0.92,0.972,0.93	-0.033
1124	ENSMUSG00000020821	Kif1c	chr11	+	70593257	70593377	70591475	70591535	70593597	70593731	1124	27,37,27,12	4,0,2,0	28,49,55,50	0,2,1,2	259	139	0.659262	1	0.784,1.0,0.879,1.0	1.0,0.929,0.967,0.931	-0.041
1125	ENSMUSG00000020821	Kif1c	chr11	+	70593271	70593377	70591373	70591535	70593597	70593731	1125	27,35,30,11	4,0,2,0	26,47,49,41	0,2,1,2	245	139	0.554884	1	0.793,1.0,0.895,1.0	1.0,0.93,0.965,0.921	-0.032
1126	ENSMUSG00000020821	Kif1c	chr11	+	70594524	70594704	70594093	70594170	70595283	70595349	1126	53,60,71,41	0,0,4,0	34,98,108,106	0,0,5,0	319	139	0.681846	1	1.0,1.0,0.886,1.0	1.0,1.0,0.904,1.0	-0.004
1127	ENSMUSG00000020821	Kif1c	chr11	+	70599267	70599437	70597766	70597912	70599604	70599684	1127	5,8,6,6	0,0,2,0	6,8,17,16	1,0,3,0	309	139	0.707575	1	1.0,1.0,0.574,1.0	0.73,1.0,0.718,1.0	0.031
1128	ENSMUSG00000020828	Pld2	chr11	+	70434953	70435103	70433768	70433921	70442005	70442089	1128	11,1,1,7	1,0,0,1	2,5,3,7	0,6,0,0	289	139	0.094789	0.487249	0.841,1.0,1.0,0.771	1.0,0.286,1.0,1.0	0.082
1132	ENSMUSG00000018566	Slc2a4	chr11	-	69836894	69837019	69836663	69836779	69837393	69837510	1132	9,2,0,5	0,0,0,0	3,0,0,0	0,0,1,0	264	139	1	1	1.0,1.0,NA,1.0	1.0,NA,0.0,NA	0.5
1135	ENSMUSG00000041189	Chrnb1	chr11	-	69685794	69685839	69684975	69685085	69686420	69686560	1135	0,1,5,4	0,0,0,0	0,1,3,1	0,0,0,2	184	139	1	1	NA,1.0,1.0,1.0	NA,1.0,1.0,0.274	0.242
1152	ENSMUSG00000054519	Zfp867	chr11	-	59355837	59355898	59352022	59355112	59356276	59356403	1152	0,2,2,0	0,0,2,2	1,8,4,11	0,0,0,1	200	139	1	1	NA,1.0,0.41,0.0	1.0,1.0,1.0,0.884	-0.501
1171	ENSMUSG00000020264	Slc36a2	chr11	-	55070150	55070246	55065493	55065578	55071532	55071621	1171	14,0,0,0	0,0,6,0	7,0,1,13	0,0,0,0	235	139	1	1	1.0,NA,0.0,NA	1.0,NA,1.0,1.0	-0.5
1172	ENSMUSG00000020264	Slc36a2	chr11	-	55071532	55071621	55065493	55065578	55072370	55072461	1172	4,0,9,0	0,0,0,0	3,0,0,11	0,0,0,4	228	139	1	1	1.0,NA,1.0,NA	1.0,NA,NA,0.626	0.187
1175	ENSMUSG00000020374	Rasgef1c	chr11	+	49869234	49869307	49866453	49866577	49870321	49871042	1175	0,0,0,21	0,0,0,0	4,16,0,0	1,0,0,0	212	139	1	1	NA,NA,NA,1.0	0.724,1.0,NA,NA	0.138
1177	ENSMUSG00000020357	Flt4	chr11	+	49527809	49527898	49527485	49527599	49528028	49528179	1177	11,0,3,0	0,0,0,0	11,0,2,4	0,0,0,2	228	139	1	1	1.0,NA,1.0,NA	1.0,NA,1.0,0.549	0.15
1178	ENSMUSG00000020357	Flt4	chr11	+	49538773	49538859	49536717	49536838	49541711	49543566	1178	2,0,0,0	0,0,0,0	3,0,0,1	4,0,0,0	225	139	1	1	1.0,NA,NA,NA	0.317,NA,NA,1.0	0.342
1197	ENSMUSG00000000861	Bcl11a	chr11	+	24108252	24108354	24035320	24035650	24113145	24113288	1197	116118147171	17,9,5,5	195,78,24,95	9,7,0,2	241	139	0.163042	0.759822	0.797,0.883,0.944,0.952	0.926,0.865,1.0,0.965	-0.045
1198	ENSMUSG00000000861	Bcl11a	chr11	+	24108252	24108354	24092378	24092696	24113145	24113288	1198	58,70,61,73	0,0,0,1	83,40,17,33	0,0,0,0	241	139	1	1	1.0,1.0,1.0,0.977	1.0,1.0,1.0,1.0	-0.006
1199	ENSMUSG00000000861	Bcl11a	chr11	+	24113145	24113288	24035320	24035650	24122698	24123558	1199	47,36,55,60	4,3,1,0	78,31,3,23	2,0,1,0	282	139	0.0560486	0.313345	0.853,0.855,0.964,1.0	0.951,1.0,0.597,1.0	0.031
1200	ENSMUSG00000000861	Bcl11a	chr11	+	24113145	24114888	24035320	24035650	24122698	24123194	1200	427242392365	4,3,1,0	428,222,81,240	2,0,1,0	1882	139	0.0416665	0.244253	0.887,0.856,0.967,1.0	0.94,1.0,0.857,1.0	-0.022
1202	ENSMUSG00000020160	Meis1	chr11	-	18833987	18834082	18830661	18831922	18834386	18834476	1202	29,13,26,20	0,0,2,0	22,4,1,15	3,1,3,2	234	139	4.18976e-05	0.000553012	1.0,1.0,0.885,1.0	0.813,0.704,0.165,0.817	0.347
1203	ENSMUSG00000020160	Meis1	chr11	-	18891658	18891804	18855688	18855765	18938267	18938379	1203	36,18,32,40	0,0,0,0	52,13,3,21	0,2,0,0	285	139	1	1	1.0,1.0,1.0,1.0	1.0,0.76,1.0,1.0	0.06
1204	ENSMUSG00000020160	Meis1	chr11	-	18938267	18938379	18855688	18855765	18962809	18962860	1204	2,0,0,0	0,0,0,0	5,2,0,0	0,8,0,0	251	139	1	1	1.0,NA,NA,NA	1.0,0.122,NA,NA	0.439
1205	ENSMUSG00000020160	Meis1	chr11	-	18961241	18961388	18936773	18938379	18962809	18962860	1205	46,11,33,49	3,0,0,0	38,19,2,18	7,0,0,0	286	139	0.03232	0.197197	0.882,1.0,1.0,1.0	0.725,1.0,1.0,1.0	0.039
1207	ENSMUSG00000021760	Gpx8	chr13	-	113181965	113182227	113179292	113179833	113182705	113182944	1207	45,0,0,66	5,0,0,7	48,57,12,16	7,2,0,0	401	139	1	1	0.757,NA,NA,0.766	0.704,0.908,1.0,1.0	-0.141
1215	ENSMUSG00000020191	Spata48	chr11	+	11427093	11427194	11412093	11412316	11438507	11438646	1215	0,0,0,4	0,1,0,0	2,2,3,6	0,0,0,0	240	139	1	1	NA,0.0,NA,1.0	1.0,1.0,1.0,1.0	-0.5
1216	ENSMUSG00000020191	Spata48	chr11	+	11437670	11437747	11412093	11412316	11438507	11438537	1216	0,0,0,0	0,1,0,0	0,2,0,3	0,0,0,0	216	139	1	1	NA,0.0,NA,NA	NA,1.0,NA,1.0	-1
1217	ENSMUSG00000020191	Spata48	chr11	+	11437670	11437747	11427093	11427194	11438507	11438537	1217	0,0,0,0	0,0,0,2	0,2,0,6	1,2,3,2	216	139	1	1	NA,NA,NA,0.0	0.0,0.392,0.0,0.659	-0.263
1218	ENSMUSG00000020193	Zpbp	chr11	-	11353980	11354057	11302521	11302699	11358388	11358607	1218	0,0,5,7	0,5,0,4	12,0,1,0	1,0,0,4	216	139	1	1	NA,0.0,1.0,0.53	0.885,NA,1.0,0.0	-0.118
1220	ENSMUSG00000020422	Tns3	chr11	-	8468198	8468303	8442092	8443337	8469122	8469188	1220	67,49,38,34	0,1,0,0	43,15,41,34	4,0,2,4	244	139	0.000232115	0.00259695	1.0,0.965,1.0,1.0	0.86,1.0,0.921,0.829	0.089
1221	ENSMUSG00000020422	Tns3	chr11	-	8499671	8499721	8495692	8499103	8529082	8529121	1221	30,26,20,43	2,0,0,0	39,18,19,7	0,0,0,0	189	139	1	1	0.917,1.0,1.0,1.0	1.0,1.0,1.0,1.0	-0.021
1222	ENSMUSG00000020422	Tns3	chr11	-	8550554	8550592	8529082	8529121	8565739	8565851	1222	23,20,16,30	0,0,0,0	23,9,9,4	0,0,0,1	177	139	1	1	1.0,1.0,1.0,1.0	1.0,1.0,1.0,0.759	0.06
1223	ENSMUSG00000020422	Tns3	chr11	-	8565739	8565851	8550554	8550592	8614478	8614535	1223	25,14,17,28	0,4,0,0	19,10,9,2	0,0,0,0	251	139	0.507445	1	1.0,0.66,1.0,1.0	1.0,1.0,1.0,1.0	-0.085
1225	ENSMUSG00000020419	Hormad2	chr11	-	4370703	4370730	4362212	4362280	4371588	4371609	1225	0,0,0,7	0,0,0,0	6,1,0,2	5,0,0,0	166	139	1	1	NA,NA,NA,1.0	0.501,1.0,NA,1.0	0.166
1231	ENSMUSG00000063488	Zkscan7	chr9	+	122721749	122721843	122721382	122721456	122723756	122727683	1231	0,2,3,0	8,0,0,0	0,7,0,6	0,0,2,0	233	139	1	1	0.0,1.0,1.0,NA	NA,1.0,0.0,1.0	0
1232	ENSMUSG00000046603	Tcaim	chr9	+	122655257	122655355	122653527	122653650	122655911	122656003	1232	62,61,20,48	0,0,0,0	35,32,27,26	3,2,0,3	237	139	0.00634076	0.0484885	1.0,1.0,1.0,1.0	0.872,0.904,1.0,0.836	0.097
1241	ENSMUSG00000044037	Als2cl	chr9	+	110718172	110718369	110717753	110717820	110718774	110718840	1241	0,0,0,28	0,0,1,0	19,2,2,9	0,0,0,0	336	139	1	1	NA,NA,0.0,1.0	1.0,1.0,1.0,1.0	-0.5
1242	ENSMUSG00000044037	Als2cl	chr9	+	110723363	110723460	110723054	110723228	110723633	110723791	1242	0,1,0,21	0,0,4,0	4,1,3,11	0,0,0,1	236	139	1	1	NA,1.0,0.0,1.0	1.0,1.0,1.0,0.866	-0.3
1248	ENSMUSG00000032599	Ip6k2	chr9	+	108673739	108673771	108673262	108673595	108673853	108673982	1248	2,2,0,9	5,3,7,5	2,5,2,6	1,15,4,3	171	139	0.50804	1	0.245,0.351,0.0,0.594	0.619,0.213,0.289,0.619	-0.138
1249	ENSMUSG00000032599	Ip6k2	chr9	+	108673739	108673771	108673262	108673595	108673869	108673982	1249	0,2,0,1	0,0,0,1	1,0,0,1	0,0,0,0	171	139	1	1	NA,1.0,NA,0.448	1.0,NA,NA,1.0	-0.276
1250	ENSMUSG00000032599	Ip6k2	chr9	+	108673739	108673771	108673262	108673595	108674405	108674641	1250	0,6,0,1	3,7,6,3	3,0,0,1	7,9,4,9	171	139	0.102429	0.519717	0.0,0.411,0.0,0.213	0.258,0.0,0.0,0.083	0.071
1251	ENSMUSG00000032599	Ip6k2	chr9	+	108673739	108673771	108673262	108673595	108674482	108674892	1251	0,2,0,1	0,3,2,0	1,0,0,1	4,2,0,4	171	139	1	1	NA,0.351,0.0,1.0	0.169,0.0,NA,0.169	0.338
1252	ENSMUSG00000032599	Ip6k2	chr9	+	108673853	108673982	108673262	108673595	108674405	108674544	1252	12,6,9,14	3,7,6,3	2,29,7,9	7,9,4,9	268	139	0.314276	1	0.675,0.308,0.438,0.708	0.129,0.626,0.476,0.342	0.139
1253	ENSMUSG00000032599	Ip6k2	chr9	+	108673853	108673982	108673739	108673771	108674405	108674544	1253	9,3,2,17	0,5,0,0	2,22,5,11	4,0,0,0	268	139	0.951077	1	1.0,0.237,1.0,1.0	0.206,1.0,1.0,1.0	0.008
1254	ENSMUSG00000032599	Ip6k2	chr9	+	108673869	108673982	108673329	108673595	108674405	108675193	1254	7,3,2,8	3,7,6,3	1,12,3,4	7,9,4,9	252	139	0.385794	1	0.563,0.191,0.155,0.595	0.073,0.424,0.293,0.197	0.129
1255	ENSMUSG00000032599	Ip6k2	chr9	+	108673869	108673982	108673739	108673771	108674405	108675193	1255	9,3,2,7	0,5,0,0	1,12,3,4	4,0,0,0	252	139	0.900457	1	1.0,0.249,1.0,1.0	0.121,1.0,1.0,1.0	0.032
1256	ENSMUSG00000032599	Ip6k2	chr9	+	108675308	108675377	108673192	108673595	108675469	108675692	1256	0,0,0,8	46,46,14,20	0,0,3,0	55,40,17,35	208	139	0.190145	0.858322	0.0,0.0,0.0,0.211	0.0,0.0,0.105,0.0	0.026
1277	ENSMUSG00000020829	Slc46a1	chr11	+	78357176	78358029	78356522	78356831	78359450	78359534	1277	21,23,40,0	5,0,0,0	98,104,17,148	4,0,0,0	992	139	1	1	0.37,1.0,1.0,NA	0.774,1.0,1.0,1.0	-0.153
1278	ENSMUSG00000020829	Slc46a1	chr11	+	78361520	78361677	78359450	78359534	78362196	78362448	1278	14,8,16,0	0,0,0,0	29,19,1,32	0,0,0,4	296	139	1	1	1.0,1.0,1.0,NA	1.0,1.0,1.0,0.79	0.052
1279	ENSMUSG00000020268	Lyrm7	chr11	-	54744052	54744125	54740999	54741241	54751377	54751411	1279	1,10,4,6	0,0,0,0	11,0,1,2	1,0,0,0	212	139	1	1	1.0,1.0,1.0,1.0	0.878,NA,1.0,1.0	0.041
1280	ENSMUSG00000020268	Lyrm7	chr11	-	54744052	54744125	54741170	54741238	54751377	54751411	1280	0,0,0,6	0,0,0,0	3,0,0,0	2,0,0,0	212	139	1	1	NA,NA,NA,1.0	0.496,NA,NA,NA	0.504
1285	ENSMUSG00000032372	Plscr2	chr9	+	92163293	92163836	92157798	92158066	92164164	92164245	1285	0,7,0,0	0,2,0,0	0,0,4,2	11,0,0,5	682	139	1	1	NA,0.416,NA,NA	0.0,NA,1.0,0.075	0.058
1297	ENSMUSG00000032261	Sh3bgrl2	chr9	+	83476710	83476791	83459488	83459674	83518143	83520854	1297	4,0,1,3	0,0,0,0	13,9,1,1	0,1,0,0	220	139	1	1	1.0,NA,1.0,1.0	1.0,0.85,1.0,1.0	0.037
1305	ENSMUSG00000032352	Lrrc1	chr9	-	77349458	77349574	77342328	77342501	77358639	77358723	1305	7,25,31,20	0,0,2,0	50,16,25,12	0,0,0,0	255	139	1	1	1.0,1.0,0.894,1.0	1.0,1.0,1.0,1.0	-0.026
1306	ENSMUSG00000032352	Lrrc1	chr9	-	77358639	77358723	77349458	77349574	77359884	77360003	1306	13,16,31,12	0,0,0,2	30,14,12,13	0,0,0,0	223	139	1	1	1.0,1.0,1.0,0.789	1.0,1.0,1.0,1.0	-0.053
1307	ENSMUSG00000032352	Lrrc1	chr9	-	77359884	77360003	77358639	77358723	77362439	77362584	1307	15,20,41,12	0,0,0,0	28,21,16,21	4,0,4,0	258	139	0.0019775	0.0174019	1.0,1.0,1.0,1.0	0.79,1.0,0.683,1.0	0.132
1308	ENSMUSG00000032352	Lrrc1	chr9	-	77365112	77365176	77364671	77364746	77365352	77365409	1308	6,15,36,17	0,0,4,0	24,16,5,4	0,0,0,0	203	139	0.790081	1	1.0,1.0,0.86,1.0	1.0,1.0,1.0,1.0	-0.035
1309	ENSMUSG00000032352	Lrrc1	chr9	-	77379433	77379512	77375839	77375929	77406515	77406633	1309	5,5,34,14	0,0,0,0	27,11,13,7	0,1,0,0	218	139	1	1	1.0,1.0,1.0,1.0	1.0,0.875,1.0,1.0	0.031
1310	ENSMUSG00000032352	Lrrc1	chr9	-	77406515	77406633	77379433	77379512	77451746	77452132	1310	16,7,33,13	0,1,1,0	29,20,12,7	2,0,0,0	257	139	1	1	1.0,0.791,0.947,1.0	0.887,1.0,1.0,1.0	-0.037
1322	ENSMUSG00000034858	Fam214a	chr9	+	74923125	74923205	74920222	74920336	74924319	74924428	1322	38,55,49,24	4,0,0,0	9,8,10,46	0,1,0,0	219	139	0.808485	1	0.858,1.0,1.0,1.0	1.0,0.835,1.0,1.0	0.006
1334	ENSMUSG00000036867	Smad6	chr9	-	63919496	63919553	63914812	63914890	63927486	63929341	1334	3,0,6,3	0,0,0,0	17,1,3,0	2,0,0,0	196	139	1	1	1.0,NA,1.0,1.0	0.858,1.0,1.0,NA	0.047
1357	ENSMUSG00000060594	Layn	chr9	-	50970756	50970856	50968079	50968956	50973482	50973566	1357	42,6,0,58	1,4,9,0	15,9,15,18	0,0,0,0	239	139	2.60591e-05	0.000359322	0.961,0.466,0.0,1.0	1.0,1.0,1.0,1.0	-0.393
1358	ENSMUSG00000060594	Layn	chr9	-	50987621	50987645	50985147	50985445	50988185	50988347	1358	6,0,10,10	20,4,7,14	1,0,0,0	11,4,1,2	163	139	3.22651e-07	6.48891e-06	0.204,0.0,0.549,0.379	0.072,0.0,0.0,0.0	0.265
1359	ENSMUSG00000040219	Ttc12	chr9	-	49364623	49364792	49359226	49359319	49367160	49367249	1359	27,17,0,14	5,0,0,1	6,18,37,2	0,0,1,0	308	139	1	1	0.709,1.0,NA,0.863	1.0,1.0,0.943,1.0	-0.128
1378	ENSMUSG00000059495	Arhgef12	chr9	-	42903831	42903867	42903169	42903324	42904284	42904417	1378	1,0,1,0	0,0,0,0	0,0,0,0	1,0,0,0	175	139	1	1	1.0,NA,1.0,NA	0.0,NA,NA,NA	1
1379	ENSMUSG00000059495	Arhgef12	chr9	-	42919311	42919404	42917131	42917242	42921474	42921549	1379	2,0,3,2	0,0,0,0	0,4,2,0	0,0,0,1	232	139	1	1	1.0,NA,1.0,1.0	NA,1.0,1.0,0.0	0.333
1380	ENSMUSG00000059495	Arhgef12	chr9	-	42919311	42919407	42917131	42917242	42921474	42921549	1380	10,0,4,2	0,0,0,0	5,0,4,0	0,0,0,1	235	139	1	1	1.0,NA,1.0,1.0	1.0,NA,1.0,0.0	0.333
1381	ENSMUSG00000059495	Arhgef12	chr9	-	42951835	42951892	42938492	42938591	42953886	42953972	1381	3,0,0,0	4,0,1,1	8,2,0,12	11,6,2,0	196	139	1	1	0.347,NA,0.0,0.0	0.34,0.191,0.0,1.0	-0.267
1382	ENSMUSG00000059495	Arhgef12	chr9	-	42955559	42955583	42953886	42953972	43016473	43016781	1382	5,0,1,2	0,0,0,0	8,4,1,3	0,0,0,2	163	139	1	1	1.0,NA,1.0,1.0	1.0,1.0,1.0,0.561	0.11
1402	ENSMUSG00000032034	Kcnj5	chr9	-	32253517	32253820	32233376	32234315	32255399	32255533	1402	10,0,0,6	0,0,0,0	18,4,0,0	0,4,0,0	442	139	1	1	1.0,NA,NA,1.0	1.0,0.239,NA,NA	0.381
1418	ENSMUSG00000058192	Zfp846	chr9	+	20500752	20500854	20499804	20499931	20502108	20502180	1418	2,0,18,7	19,6,8,5	4,18,13,28	8,13,4,8	241	139	0.0254354	0.161081	0.057,0.0,0.565,0.447	0.224,0.444,0.652,0.669	-0.23
1419	ENSMUSG00000058192	Zfp846	chr9	+	20502634	20502717	20502108	20502180	20504456	20505767	1419	21,9,27,12	7,0,5,0	23,37,15,54	2,5,5,0	222	139	0.513023	1	0.653,1.0,0.772,1.0	0.878,0.822,0.653,1.0	0.018
1430	ENSMUSG00000032006	Pdgfd	chr9	+	6337242	6337441	6333323	6333386	6376894	6378850	1430	13,0,0,2	0,0,0,3	7,0,0,4	0,0,0,0	338	139	1	1	1.0,NA,NA,0.215	1.0,NA,NA,1.0	-0.392
1437	ENSMUSG00000042156	Dzip1	chr14	-	119117280	119118267	119116755	119116924	119118421	119118552	1437	0,0,0,0	6,0,0,0	10,0,0,0	10,2,1,1	1126	139	1	1	0.0,NA,NA,NA	0.11,0.0,0.0,0.0	-0.028
1438	ENSMUSG00000042156	Dzip1	chr14	-	119133262	119133319	119129173	119129244	119137397	119137454	1438	2,0,0,0	1,0,0,0	0,0,0,2	0,0,0,0	196	139	1	1	0.586,NA,NA,NA	NA,NA,NA,1.0	-0.414
1442	ENSMUSG00000090386	Mir99ahg	chr16	+	77233242	77233290	77157550	77157606	77298390	77298498	1442	0,0,0,0	0,0,4,0	0,0,2,0	0,0,0,1	187	139	1	1	NA,NA,0.0,NA	NA,NA,1.0,0.0	-0.5
1456	ENSMUSG00000043592	Unc5cl	chr17	+	48770604	48770672	48770389	48770491	48771469	48771570	1456	0,1,0,0	0,0,0,1	3,0,0,0	3,0,0,0	207	139	1	1	NA,1.0,NA,0.0	0.402,NA,NA,NA	0.098
1458	ENSMUSG00000034394	Lif	chr11	+	4216496	4216617	4207556	4207688	4218183	4218365	1458	0,0,4,0	0,0,0,0	0,1,3,0	0,0,0,2	260	139	1	1	NA,NA,1.0,NA	NA,1.0,1.0,0.0	0.333
1472	ENSMUSG00000022091	Sorbs3	chr14	-	70421455	70421556	70420993	70421221	70422276	70422585	1472	18,0,0,6	0,0,0,0	28,4,2,10	2,0,0,0	240	139	1	1	1.0,NA,NA,1.0	0.89,1.0,1.0,1.0	0.027
1479	ENSMUSG00000022040	Ephx2	chr14	-	66344662	66344785	66341174	66341243	66345425	66345616	1479	5,0,6,3	0,0,0,0	14,24,3,5	17,0,0,2	262	139	1	1	1.0,NA,1.0,1.0	0.304,1.0,1.0,0.57	0.281
1489	ENSMUSG00000021928	Ebpl	chr14	-	61584820	61584890	61579536	61579675	61597668	61597888	1489	50,91,49,72	2,1,0,0	105,31,2,32	1,0,0,1	209	139	1	1	0.943,0.984,1.0,1.0	0.986,1.0,1.0,0.955	-0.003
1494	ENSMUSG00000040040	Ift88	chr14	+	57672251	57672314	57667994	57668090	57674683	57674740	1494	7,12,0,5	0,0,0,0	12,1,0,6	3,0,0,0	202	139	1	1	1.0,1.0,NA,1.0	0.734,1.0,NA,1.0	0.089
1497	ENSMUSG00000040040	Ift88	chr14	+	57681811	57681914	57679334	57679439	57683021	57683136	1497	1,7,0,9	0,0,0,0	6,2,0,0	1,0,0,0	242	139	1	1	1.0,1.0,NA,1.0	0.775,1.0,NA,NA	0.113
1498	ENSMUSG00000040040	Ift88	chr14	+	57683021	57683136	57679334	57679439	57684997	57685229	1498	1,2,0,7	0,0,0,0	10,2,0,0	3,0,0,0	254	139	1	1	1.0,1.0,NA,1.0	0.646,1.0,NA,NA	0.177
1500	ENSMUSG00000040040	Ift88	chr14	+	57744661	57744728	57733629	57733736	57754437	57754548	1500	3,4,0,6	0,0,0,0	7,0,2,1	2,0,0,0	206	139	1	1	1.0,1.0,NA,1.0	0.703,NA,1.0,1.0	0.099
1517	ENSMUSG00000021843	Ktn1	chr14	+	47889718	47889843	47886850	47886896	47901212	47901772	1517	0,0,0,0	16,6,12,16	0,0,0,2	17,13,5,16	264	139	1	1	0.0,0.0,0.0,0.0	0.0,0.0,0.0,0.062	-0.015
1518	ENSMUSG00000021843	Ktn1	chr14	+	47928365	47928434	47927405	47927572	47930860	47930951	1518	18,30,49,28	0,0,2,0	35,18,10,12	0,0,0,0	208	139	1	1	1.0,1.0,0.942,1.0	1.0,1.0,1.0,1.0	-0.014
1519	ENSMUSG00000021843	Ktn1	chr14	+	47929895	47929933	47928365	47928434	47930860	47930951	1519	11,34,42,43	5,3,21,3	35,13,16,18	7,1,3,0	177	139	0.127173	0.620418	0.633,0.899,0.611,0.918	0.797,0.911,0.807,1.0	-0.114
1520	ENSMUSG00000021843	Ktn1	chr14	+	47938525	47938616	47938076	47938111	47939131	47939200	1520	19,48,59,56	0,0,0,0	50,34,12,24	4,0,1,0	230	139	0.824243	1	1.0,1.0,1.0,1.0	0.883,1.0,0.879,1.0	0.059
1521	ENSMUSG00000021843	Ktn1	chr14	+	47941876	47941945	47941643	47941734	47943219	47943257	1521	14,10,14,20	5,22,16,10	50,22,11,13	2,0,3,2	208	139	4.89893e-08	1.14504e-06	0.652,0.233,0.369,0.572	0.944,1.0,0.71,0.813	-0.41
1522	ENSMUSG00000021843	Ktn1	chr14	+	47944698	47944736	47943864	47943955	47946258	47946349	1522	12,21,20,25	0,0,0,0	42,6,18,13	0,2,0,0	177	139	1	1	1.0,1.0,1.0,1.0	1.0,0.702,1.0,1.0	0.075
1523	ENSMUSG00000021843	Ktn1	chr14	+	47949930	47949965	47948298	47948358	47952088	47952179	1523	12,8,31,31	0,6,0,2	31,15,8,11	0,0,1,0	174	139	0.0118822	0.0839315	1.0,0.516,1.0,0.925	1.0,1.0,0.865,1.0	-0.106
1524	ENSMUSG00000021843	Ktn1	chr14	+	47954330	47954417	47952088	47952179	47957652	47957742	1524	0,4,6,16	12,7,25,11	5,7,0,1	18,10,9,4	226	139	0.418415	1	0.0,0.26,0.129,0.472	0.146,0.301,0.0,0.133	0.07
1525	ENSMUSG00000021843	Ktn1	chr14	+	47963385	47963457	47962334	47962427	47963682	47963766	1525	6,10,2,0	8,7,18,20	13,5,4,7	15,3,2,4	211	139	0.00445412	0.0355091	0.331,0.485,0.068,0.0	0.363,0.523,0.569,0.535	-0.277
1526	ENSMUSG00000021843	Ktn1	chr14	+	47963682	47963766	47962334	47962427	47963927	47964011	1526	24,16,22,33	0,0,0,0	28,7,4,8	0,1,0,0	223	139	1	1	1.0,1.0,1.0,1.0	1.0,0.814,1.0,1.0	0.046
1527	ENSMUSG00000021843	Ktn1	chr14	+	47963927	47964011	47963682	47963766	47967796	47967880	1527	27,22,28,36	7,2,5,3	40,11,3,11	6,0,3,1	223	139	0.728513	1	0.706,0.873,0.777,0.882	0.806,1.0,0.384,0.873	0.044
1528	ENSMUSG00000021843	Ktn1	chr14	+	47971611	47971721	47970683	47970779	47973556	47973748	1528	36,13,1,13	2,9,29,14	26,1,1,0	12,5,2,14	249	139	0.133833	0.647031	0.909,0.446,0.019,0.341	0.547,0.1,0.218,0.0	0.212
1529	ENSMUSG00000021843	Ktn1	chr14	+	47971611	47971723	47970683	47970779	47973556	47977351	1529	32,5,1,11	2,9,29,14	18,0,1,0	12,5,2,14	251	139	0.147092	0.6988	0.899,0.235,0.019,0.303	0.454,0.0,0.217,0.0	0.196
1530	ENSMUSG00000021843	Ktn1	chr14	+	47971611	47971727	47970683	47970779	47973556	47973748	1530	40,5,5,11	2,9,29,14	17,0,1,0	12,5,2,14	255	139	0.0500212	0.284745	0.916,0.232,0.086,0.3	0.436,0.0,0.214,0.0	0.221
1587	ENSMUSG00000033577	Myo6	chr9	+	80152416	80152472	80149446	80149552	80152921	80153019	1587	22,13,16,5	1,0,0,0	8,21,11,16	0,0,0,0	195	139	1	1	0.94,1.0,1.0,1.0	1.0,1.0,1.0,1.0	-0.015
1588	ENSMUSG00000033577	Myo6	chr9	+	80165694	80165839	80162161	80162342	80168060	80168218	1588	38,8,20,16	0,0,0,0	20,38,22,10	0,0,2,0	284	139	1	1	1.0,1.0,1.0,1.0	1.0,1.0,0.843,1.0	0.039
1589	ENSMUSG00000033577	Myo6	chr9	+	80171473	80171546	80169328	80169647	80173407	80173535	1589	22,7,14,10	0,0,0,0	19,32,22,5	0,0,0,1	212	139	1	1	1.0,1.0,1.0,1.0	1.0,1.0,1.0,0.766	0.058
1590	ENSMUSG00000033577	Myo6	chr9	+	80188742	80188873	80183589	80183683	80188964	80189042	1590	32,12,4,13	0,0,1,0	20,31,15,5	0,0,0,0	270	139	1	1	1.0,1.0,0.673,1.0	1.0,1.0,1.0,1.0	-0.082
1596	ENSMUSG00000033577	Myo6	chr9	+	80210554	80210581	80207816	80207948	80214241	80214460	1596	0,7,0,0	5,7,5,3	1,0,0,0	3,4,6,1	166	139	0.04772	0.273586	0.0,0.456,0.0,0.0	0.218,0.0,0.0,0.0	0.06
1605	ENSMUSG00000060579	Fhit	chr14	+	12607726	12607756	12599597	12599743	12705964	12705986	1605	6,9,9,8	0,0,0,0	3,18,0,5	0,0,0,2	169	139	1	1	1.0,1.0,1.0,1.0	1.0,1.0,NA,0.673	0.109
1617	ENSMUSG00000021733	Slc4a7	chr14	-	7675705	7675813	7669822	7673686	7678598	7678696	1617	11,15,11,9	6,4,0,0	8,0,1,0	0,0,0,0	247	139	1	1	0.508,0.678,1.0,1.0	1.0,NA,1.0,NA	-0.204
1618	ENSMUSG00000021733	Slc4a7	chr14	-	7690868	7690937	7687540	7687714	7694710	7694872	1618	8,16,15,10	0,0,0,0	11,7,8,5	0,3,0,0	208	139	0.680694	1	1.0,1.0,1.0,1.0	1.0,0.609,1.0,1.0	0.098
1620	ENSMUSG00000021733	Slc4a7	chr14	-	7696412	7696526	7694710	7694872	7697065	7697227	1620	58,40,48,25	0,0,0,0	55,32,21,15	0,0,0,2	253	139	1	1	1.0,1.0,1.0,1.0	1.0,1.0,1.0,0.805	0.049
1621	ENSMUSG00000021733	Slc4a7	chr14	-	7707240	7707415	7704052	7704186	7709421	7709528	1621	36,62,62,27	0,5,0,0	32,9,52,13	5,4,2,4	314	139	7.39839e-05	0.000925537	1.0,0.846,1.0,1.0	0.739,0.499,0.92,0.59	0.275
1641	ENSMUSG00000038754	Elovl3	chr19	+	46122439	46122591	46121562	46121694	46122813	46123751	1641	30,17,27,9	0,0,3,0	50,37,7,23	0,5,0,4	291	139	0.000907441	0.00869462	1.0,1.0,0.811,1.0	1.0,0.779,1.0,0.733	0.075
1648	ENSMUSG00000031959	Wdr59	chr8	-	112187393	112187544	112187214	112187287	112188787	112188900	1648	19,23,0,39	4,0,0,0	47,0,13,12	0,0,0,0	290	139	1	1	0.695,1.0,NA,1.0	1.0,NA,1.0,1.0	-0.102
1651	ENSMUSG00000020363	Gfpt2	chr11	+	49695778	49695886	49685013	49685070	49698521	49698620	1651	0,0,0,3	0,0,1,0	0,0,1,1	0,0,0,0	247	139	1	1	NA,NA,0.0,1.0	NA,NA,1.0,1.0	-0.5
1654	ENSMUSG00000013150	Gfod2	chr8	-	106449480	106449676	106444048	106444282	106454619	106454963	1654	44,0,10,6	9,32,17,12	38,2,9,6	19,25,3,11	335	139	0.553719	1	0.67,0.0,0.196,0.172	0.454,0.032,0.555,0.185	-0.047
1655	ENSMUSG00000039199	Zdhhc1	chr8	-	106199837	106199931	106199622	106199701	106200115	106200198	1655	16,7,4,11	0,7,0,0	11,7,1,1	4,0,0,3	233	139	0.309621	1	1.0,0.374,1.0,1.0	0.621,1.0,1.0,0.166	0.147
1656	ENSMUSG00000039199	Zdhhc1	chr8	-	106203245	106203370	106203002	106203161	106203648	106203750	1656	10,11,10,0	4,0,0,7	24,6,1,24	1,0,0,0	264	139	0.000232101	0.00259695	0.568,1.0,1.0,0.0	0.927,1.0,1.0,1.0	-0.34
1657	ENSMUSG00000039199	Zdhhc1	chr8	-	106210820	106211059	106210172	106210415	106212093	106212140	1657	8,21,7,0	3,1,0,2	25,6,8,14	6,0,0,2	378	139	0.532704	1	0.495,0.885,1.0,0.0	0.605,1.0,1.0,0.72	-0.236
1661	ENSMUSG00000014786	Slc9a5	chr8	+	106084212	106084283	106084025	106084115	106085005	106085135	1661	7,0,0,0	5,0,0,8	0,0,0,4	2,0,0,0	210	139	1	1	0.481,NA,NA,0.0	0.0,NA,NA,1.0	-0.26
1662	ENSMUSG00000014786	Slc9a5	chr8	+	106088192	106088270	106085958	106086085	106089894	106090065	1662	0,0,0,0	3,0,0,3	2,0,2,3	0,0,2,0	217	139	1	1	0.0,NA,NA,0.0	1.0,NA,0.39,1.0	-0.797
1678	ENSMUSG00000031736	Crnde	chr8	-	93071480	93071667	93052660	93053090	93072977	93073091	1678	10,0,0,14	0,0,0,0	10,3,0,0	10,0,0,0	326	139	1	1	1.0,NA,NA,1.0	0.299,1.0,NA,NA	0.351
1679	ENSMUSG00000031736	Crnde	chr8	-	93072977	93073091	93052660	93053090	93073411	93073498	1679	0,0,0,18	0,0,0,3	10,4,0,0	0,0,0,0	253	139	1	1	NA,NA,NA,0.767	1.0,1.0,NA,NA	-0.233
1681	ENSMUSG00000031736	Crnde	chr8	-	93073411	93073546	93053014	93053090	93077318	93077382	1681	2,0,0,10	0,0,6,0	5,4,0,0	0,0,0,0	274	139	1	1	1.0,NA,0.0,1.0	1.0,1.0,NA,NA	-0.333
1682	ENSMUSG00000031736	Crnde	chr8	-	93073597	93073732	93052660	93053090	93077318	93077382	1682	0,3,2,0	0,0,6,0	7,0,0,0	0,0,0,0	274	139	1	1	NA,1.0,0.145,NA	1.0,NA,NA,NA	-0.427
1691	ENSMUSG00000097709	2810429I04Rik	chr13	+	3529521	3529574	3528233	3528390	3529908	3530001	1691	0,0,0,0	0,0,5,0	0,0,0,1	0,0,0,0	192	139	1	1	NA,NA,0.0,NA	NA,NA,NA,1.0	-1
1699	ENSMUSG00000056204	Pgpep1	chr8	-	71105054	71105171	71103831	71104064	71110077	71110130	1699	59,18,65,49	0,0,0,2	91,38,23,9	0,0,0,0	256	139	1	1	1.0,1.0,1.0,0.93	1.0,1.0,1.0,1.0	-0.017
1703	ENSMUSG00000007888	Crlf1	chr8	+	70956246	70956289	70955954	70956142	70956470	70956731	1703	0,0,0,3	0,0,0,8	2,5,0,0	0,0,0,0	182	139	1	1	NA,NA,NA,0.223	1.0,1.0,NA,NA	-0.777
1704	ENSMUSG00000003575	Crtc1	chr8	-	70840724	70840811	70840190	70840371	70843851	70843953	1704	37,16,42,14	0,0,0,0	18,26,39,32	1,0,0,0	226	139	1	1	1.0,1.0,1.0,1.0	0.917,1.0,1.0,1.0	0.021
1705	ENSMUSG00000003575	Crtc1	chr8	-	70853268	70853354	70850945	70850986	70857908	70857970	1705	12,2,11,9	0,0,0,0	17,11,29,19	7,0,0,0	225	139	0.0347535	0.209749	1.0,1.0,1.0,1.0	0.6,1.0,1.0,1.0	0.1
1706	ENSMUSG00000003575	Crtc1	chr8	-	70853268	70853354	70850945	70850986	70892082	70892229	1706	13,2,11,11	1,0,0,0	11,11,26,15	0,0,0,0	225	139	1	1	0.889,1.0,1.0,1.0	1.0,1.0,1.0,1.0	-0.028
1707	ENSMUSG00000003575	Crtc1	chr8	-	70855080	70855175	70853268	70853354	70857908	70857970	1707	40,7,46,22	0,0,0,0	42,30,66,44	6,0,3,7	234	139	1.33723e-06	2.39206e-05	1.0,1.0,1.0,1.0	0.806,1.0,0.929,0.789	0.119
1708	ENSMUSG00000003575	Crtc1	chr8	-	70861544	70861661	70853268	70853354	70892082	70892225	1708	3,0,10,14	1,0,0,2	10,7,15,31	0,0,0,0	256	139	1	1	0.62,NA,1.0,0.792	1.0,1.0,1.0,1.0	-0.196
1709	ENSMUSG00000003575	Crtc1	chr8	-	70861544	70861661	70858727	70858865	70892082	70892225	1709	18,0,26,32	0,0,6,0	40,17,44,62	5,0,0,0	256	139	1	1	1.0,NA,0.702,1.0	0.813,1.0,1.0,1.0	-0.053
1711	ENSMUSG00000079038	D130040H23Rik	chr8	+	69744281	69744534	69743913	69743974	69752904	69753031	1711	0,0,1,0	0,2,0,3	0,0,1,0	0,1,0,3	392	139	1	1	NA,0.0,1.0,0.0	NA,0.0,1.0,0.0	0
1715	ENSMUSG00000036356	Csgalnact1	chr8	-	69098450	69098587	69009623	69009772	69187677	69187767	1715	1,0,0,4	0,0,0,0	1,0,0,3	0,0,0,1	276	139	1	1	1.0,NA,NA,1.0	1.0,NA,NA,0.602	0.199
1717	ENSMUSG00000036356	Csgalnact1	chr8	-	69171505	69171809	69098450	69098587	69187677	69187766	1717	0,0,0,8	1,0,0,0	0,0,1,0	1,0,0,0	443	139	1	1	0.0,NA,NA,1.0	0.0,NA,1.0,NA	0
1718	ENSMUSG00000036356	Csgalnact1	chr8	-	69171505	69172146	69098450	69098587	69187677	69187754	1718	0,0,0,8	1,0,0,0	0,0,12,0	1,0,0,0	780	139	1	1	0.0,NA,NA,1.0	0.0,NA,1.0,NA	0
1720	ENSMUSG00000030465	Psd3	chr8	-	68358910	68358948	68356299	68356827	68361137	68361218	1720	3,4,0,10	0,0,0,0	0,0,0,7	0,0,0,3	177	139	1	1	1.0,1.0,NA,1.0	NA,NA,NA,0.647	0.353
1721	ENSMUSG00000030465	Psd3	chr8	-	68358910	68359023	68356762	68356827	68361137	68361218	1721	16,16,0,37	0,0,0,0	2,6,2,4	0,0,0,3	252	139	1	1	1.0,1.0,NA,1.0	1.0,1.0,1.0,0.424	0.144
1724	ENSMUSG00000022199	Slc22a17	chr14	-	55146279	55146320	55145958	55146104	55147127	55147282	1724	0,0,0,0	0,0,5,0	5,0,0,1	0,0,0,3	180	139	1	1	NA,NA,0.0,NA	1.0,NA,NA,0.205	-0.603
1725	ENSMUSG00000022199	Slc22a17	chr14	-	55146279	55146445	55145958	55146104	55147127	55147282	1725	0,0,0,0	0,0,5,0	0,1,0,6	0,0,0,3	305	139	1	1	NA,NA,0.0,NA	NA,1.0,NA,0.477	-0.738
1743	ENSMUSG00000038143	Stox2	chr8	-	47644667	47644721	47633082	47639607	47644873	47647139	1743	0,0,5,4	0,0,0,0	0,0,0,0	0,0,0,1	193	139	1	1	NA,NA,1.0,1.0	NA,NA,NA,0.0	1
1754	ENSMUSG00000050271	Prag1	chr8	+	36606505	36607266	36596157	36596315	36613455	36614941	1754	84,17,0,0	0,2,0,0	83,0,0,10	0,0,0,0	900	139	1	1	1.0,0.568,NA,NA	1.0,NA,NA,1.0	-0.216
1761	ENSMUSG00000031565	Fgfr1	chr8	+	26045484	26045790	26022265	26022444	26047746	26047830	1761	1,0,0,10	0,0,0,0	10,0,0,0	6,0,0,0	445	139	1	1	1.0,NA,NA,1.0	0.342,NA,NA,NA	0.658
1762	ENSMUSG00000031565	Fgfr1	chr8	+	26045523	26045790	26022265	26022444	26047746	26047830	1762	1,0,0,12	0,0,0,0	12,0,0,0	6,0,0,0	406	139	1	1	1.0,NA,NA,1.0	0.406,NA,NA,NA	0.594
1766	ENSMUSG00000031543	Ank1	chr8	+	23621453	23621570	23613847	23613994	23622112	23622650	1766	1,0,0,0	2,0,2,3	0,0,0,0	13,3,0,0	256	139	1	1	0.214,NA,0.0,0.0	0.0,0.0,NA,NA	0.071
1776	ENSMUSG00000031480	Thsd1	chr8	+	22742168	22742327	22733012	22733972	22748307	22750393	1776	9,8,0,20	1,3,5,0	4,0,4,11	0,4,2,0	298	139	0.737673	1	0.808,0.554,0.0,1.0	1.0,0.0,0.483,1.0	-0.03
1779	ENSMUSG00000035509	Fbxl21	chr13	+	56673454	56673585	56671322	56671416	56674727	56675094	1779	0,0,0,9	0,4,0,0	7,0,0,0	0,2,0,2	270	139	1	1	NA,0.0,NA,1.0	1.0,0.0,NA,0.0	0.167
1793	ENSMUSG00000051906	Cd209f	chr8	-	4155270	4155354	4154822	4154891	4155465	4155546	1793	2,0,5,8	2,0,0,0	40,4,0,19	2,4,0,1	223	139	1	1	0.384,NA,1.0,1.0	0.926,0.384,NA,0.922	0.051
1794	ENSMUSG00000051906	Cd209f	chr8	-	4155465	4155546	4155270	4155354	4155698	4155728	1794	2,0,4,6	0,0,0,0	23,1,0,12	0,1,0,0	220	139	1	1	1.0,NA,1.0,1.0	1.0,0.387,NA,1.0	0.204
1811	ENSMUSG00000018166	Erbb3	chr10	-	128413072	128413163	128412729	128412884	128413968	128414101	1811	11,3,21,42	0,2,4,0	7,8,7,5	0,0,0,0	230	139	0.061879	0.34047	1.0,0.475,0.76,1.0	1.0,1.0,1.0,1.0	-0.191
1813	ENSMUSG00000040287	Stac3	chr10	+	127343814	127343866	127343567	127343653	127343949	127344087	1813	3,0,0,0	0,0,0,0	0,6,5,6	0,0,0,1	191	139	1	1	1.0,NA,NA,NA	NA,1.0,1.0,0.814	0.062
1821	ENSMUSG00000022894	Adamts5	chr16	-	85664913	85665089	85663507	85663683	85665426	85665610	1821	6,0,0,3	0,0,0,0	8,4,2,1	0,1,1,0	315	139	1	1	1.0,NA,NA,1.0	1.0,0.638,0.469,1.0	0.223
1835	ENSMUSG00000019966	Kitl	chr10	+	99916718	99916802	99915835	99915992	99923208	99923318	1835	30,2,1,10	2,0,0,0	19,18,10,2	2,7,0,0	223	139	0.000643084	0.00643437	0.903,1.0,1.0,1.0	0.856,0.616,1.0,1.0	0.108
1872	ENSMUSG00000087651	1500009L16Rik	chr10	+	83593308	83593344	83573772	83573797	83593997	83594077	1872	0,0,0,1	0,0,0,0	9,4,1,6	1,0,0,0	175	139	1	1	NA,NA,NA,1.0	0.877,1.0,1.0,1.0	0.031
1873	ENSMUSG00000039801	Cplane1	chr15	+	8201176	8201305	8199789	8199878	8204209	8204345	1873	12,16,39,4	0,0,5,0	38,35,41,51	0,0,0,0	268	139	0.338983	1	1.0,1.0,0.802,1.0	1.0,1.0,1.0,1.0	-0.049
1874	ENSMUSG00000039801	Cplane1	chr15	+	8211599	8211782	8210362	8210466	8215566	8215816	1874	32,44,83,8	0,0,0,0	35,49,51,71	3,0,0,0	322	139	1	1	1.0,1.0,1.0,1.0	0.834,1.0,1.0,1.0	0.041
1875	ENSMUSG00000039801	Cplane1	chr15	+	8211599	8211782	8210362	8210466	8215982	8216135	1875	21,25,70,8	0,0,0,0	47,45,44,49	0,0,0,8	322	139	0.0207307	0.135235	1.0,1.0,1.0,1.0	1.0,1.0,1.0,0.726	0.069
1876	ENSMUSG00000039801	Cplane1	chr15	+	8215566	8215816	8210362	8210466	8215982	8216135	1876	21,21,52,10	0,0,0,0	25,22,16,54	0,0,0,8	389	139	0.00413129	0.0332859	1.0,1.0,1.0,1.0	1.0,1.0,1.0,0.707	0.073
1877	ENSMUSG00000039801	Cplane1	chr15	+	8215566	8215816	8211599	8211782	8215982	8216135	1877	32,40,82,14	0,0,17,0	27,34,31,81	17,8,8,4	389	139	0.00400585	0.0323727	1.0,1.0,0.633,1.0	0.362,0.603,0.581,0.879	0.302
1878	ENSMUSG00000039801	Cplane1	chr15	+	8217870	8218079	8216307	8217062	8218280	8218361	1878	25,14,13,2	2,0,0,0	22,47,50,48	0,0,0,0	348	139	1	1	0.833,1.0,1.0,1.0	1.0,1.0,1.0,1.0	-0.042
1879	ENSMUSG00000039801	Cplane1	chr15	+	8223807	8223972	8218280	8218361	8228664	8228823	1879	31,21,20,8	3,0,0,0	24,32,38,50	0,4,2,0	304	139	0.181661	0.827235	0.825,1.0,1.0,1.0	1.0,0.785,0.897,1.0	0.036
1880	ENSMUSG00000039801	Cplane1	chr15	+	8254822	8254900	8252626	8252634	8256396	8256403	1880	5,0,0,12	3,0,0,4	0,1,1,2	4,5,0,0	217	139	1	1	0.516,NA,NA,0.658	0.0,0.114,1.0,1.0	0.058
1881	ENSMUSG00000039801	Cplane1	chr15	+	8263247	8263352	8261529	8261584	8271753	8271825	1881	6,0,0,12	1,0,0,0	17,0,4,0	0,0,2,0	244	139	1	1	0.774,NA,NA,1.0	1.0,NA,0.533,NA	0.121
1882	ENSMUSG00000112160	BC024063	chr10	+	81943972	81944033	81943643	81943770	81944572	81947050	1882	0,7,0,0	0,0,0,0	2,4,2,0	7,0,0,0	200	139	1	1	NA,1.0,NA,NA	0.166,1.0,1.0,NA	0.278
1891	ENSMUSG00000020131	Pcsk4	chr10	-	80157914	80158043	80157116	80157785	80158557	80158682	1891	6,0,4,2	0,0,0,3	30,7,1,7	0,0,0,0	268	139	1	1	1.0,NA,1.0,0.257	1.0,1.0,1.0,1.0	-0.248
1892	ENSMUSG00000020131	Pcsk4	chr10	-	80157914	80158043	80157120	80157755	80158557	80158682	1892	15,0,4,2	0,0,0,0	30,6,1,10	4,2,0,0	268	139	1	1	1.0,NA,1.0,1.0	0.795,0.609,1.0,1.0	0.149
1895	ENSMUSG00000001211	Agpat3	chr10	-	78120828	78120939	78120022	78120184	78123680	78123859	1895	25,16,27,58	0,0,0,1	52,34,6,44	0,0,0,0	250	139	1	1	1.0,1.0,1.0,0.97	1.0,1.0,1.0,1.0	-0.008
1896	ENSMUSG00000001211	Agpat3	chr10	-	78120828	78120998	78120022	78120184	78123680	78123907	1896	74,51,91,158	0,0,0,1	141,66,32,121	0,0,0,0	309	139	1	1	1.0,1.0,1.0,0.986	1.0,1.0,1.0,1.0	-0.004
1897	ENSMUSG00000001211	Agpat3	chr10	-	78187460	78187545	78165109	78165170	78188046	78188323	1897	9,4,13,10	4,3,0,6	6,13,5,15	6,0,1,4	224	139	0.579996	1	0.583,0.453,1.0,0.508	0.383,1.0,0.756,0.699	-0.074
1900	ENSMUSG00000020178	Adora2a	chr10	+	75161618	75162185	75152710	75152981	75168860	75170618	1900	63,0,22,59	0,0,0,0	75,20,1,28	1,0,0,0	706	139	1	1	1.0,NA,1.0,1.0	0.937,1.0,1.0,1.0	0.016
1901	ENSMUSG00000014329	Bicc1	chr10	-	70763544	70763624	70760931	70761208	70766420	70766520	1901	0,0,0,0	0,0,0,2	2,0,0,0	0,1,0,0	219	139	1	1	NA,NA,NA,0.0	1.0,0.0,NA,NA	-0.5
1908	ENSMUSG00000069601	Ank3	chr10	+	69740277	69740340	69740027	69740100	69763524	69763648	1908	11,0,0,0	0,0,0,0	0,2,0,0	0,0,0,2	202	139	1	1	1.0,NA,NA,NA	NA,1.0,NA,0.0	0.5
1917	ENSMUSG00000069601	Ank3	chr10	+	69837752	69838061	69835184	69835328	69838340	69838431	1917	0,0,0,0	4,0,0,0	5,0,2,0	3,0,0,0	448	139	1	1	0.0,NA,NA,NA	0.341,NA,1.0,NA	-0.67
1936	ENSMUSG00000019878	Hsf2	chr10	+	57385156	57385210	57382292	57382398	57387539	57387624	1936	4,9,8,4	0,0,0,10	0,0,2,0	0,0,0,0	193	139	1	1	1.0,1.0,1.0,0.224	NA,NA,1.0,NA	-0.194
1954	ENSMUSG00000014164	Klhl3	chr13	-	58198842	58198952	58181039	58181156	58211514	58211677	1954	0,5,0,0	0,0,0,0	0,0,0,0	0,0,1,0	249	139	1	1	NA,1.0,NA,NA	NA,NA,0.0,NA	1
1957	ENSMUSG00000038302	Afg1l	chr10	-	42192345	42192459	42188580	42189612	42194587	42194728	1957	18,36,10,15	0,3,0,0	24,18,5,16	0,0,0,0	253	139	1	1	1.0,0.868,1.0,1.0	1.0,1.0,1.0,1.0	-0.033
1958	ENSMUSG00000038302	Afg1l	chr10	-	42270821	42271013	42236160	42236243	42276336	42276395	1958	0,5,1,0	4,12,9,7	0,0,0,0	8,3,1,6	331	139	0.281919	1	0.0,0.149,0.045,0.0	0.0,0.0,0.0,0.0	0.049
1960	ENSMUSG00000038302	Afg1l	chr10	-	42314349	42314401	42302481	42302583	42330302	42330526	1960	8,26,16,1	0,0,3,0	14,6,3,14	3,0,1,4	191	139	0.0003375	0.00363465	1.0,1.0,0.795,1.0	0.773,1.0,0.686,0.718	0.154
1966	ENSMUSG00000063760	Rnf217	chr10	-	31393379	31393544	31381768	31381970	31410658	31410892	1966	80,46,35,52	0,0,0,0	46,7,5,61	3,0,0,1	304	139	0.679126	1	1.0,1.0,1.0,1.0	0.875,1.0,1.0,0.965	0.04
1969	ENSMUSG00000049109	Themis	chr10	+	28609487	28609649	28598470	28598632	28637150	28637609	1969	0,0,0,0	0,0,0,4	0,0,0,5	4,1,0,3	301	139	1	1	NA,NA,NA,0.0	0.0,0.0,NA,0.435	-0.145
2005	ENSMUSG00000019996	Map7	chr10	+	20126115	20126226	20122343	20122461	20132929	20133043	2005	0,7,5,0	0,0,0,0	34,17,3,15	1,0,0,0	250	139	1	1	NA,1.0,1.0,NA	0.95,1.0,1.0,1.0	0.012
2011	ENSMUSG00000091618	H60c	chr10	-	3209271	3209409	3206207	3208200	3209708	3209972	2011	19,20,16,12	0,3,0,0	8,26,4,0	0,3,0,0	277	139	1	1	1.0,0.77,1.0,1.0	1.0,0.813,1.0,NA	0.005
2029	ENSMUSG00000000154	Slc22a18	chr7	+	143033021	143033119	143029806	143030042	143033456	143033617	2029	21,25,18,6	16,0,2,0	17,7,1,0	0,0,0,0	237	139	1	1	0.435,1.0,0.841,1.0	1.0,1.0,1.0,NA	-0.181
2030	ENSMUSG00000000154	Slc22a18	chr7	+	143033456	143033617	143029806	143030042	143034126	143034259	2030	61,19,11,15	0,1,8,0	15,2,1,3	0,0,0,0	300	139	0.00428461	0.0343454	1.0,0.898,0.389,1.0	1.0,1.0,1.0,1.0	-0.178
2048	ENSMUSG00000010476	Ebf3	chr7	-	136800822	136801011	136800220	136800418	136802111	136802289	2048	7,0,0,0	0,0,0,0	3,7,0,0	0,0,0,2	328	139	1	1	1.0,NA,NA,NA	1.0,1.0,NA,0.0	0.333
2055	ENSMUSG00000070371	Prss36	chr7	-	127532542	127532664	127531809	127532286	127532738	127533004	2055	44,31,11,24	0,0,0,0	20,30,15,34	0,0,3,0	261	139	0.831152	1	1.0,1.0,1.0,1.0	1.0,1.0,0.727,1.0	0.068
2056	ENSMUSG00000070371	Prss36	chr7	-	127532738	127533004	127532542	127532664	127533310	127533452	2056	51,37,36,29	0,0,0,4	19,50,17,22	0,0,0,0	405	139	0.587018	1	1.0,1.0,1.0,0.713	1.0,1.0,1.0,1.0	-0.072
2057	ENSMUSG00000070371	Prss36	chr7	-	127532738	127533004	127532542	127532664	127533561	127533799	2057	43,30,20,18	14,14,0,4	16,44,16,19	0,0,3,1	405	139	0.000179142	0.00205875	0.513,0.424,1.0,0.607	1.0,1.0,0.647,0.867	-0.243
2058	ENSMUSG00000070371	Prss36	chr7	-	127532738	127533004	127532542	127532664	127533681	127533799	2058	41,30,20,18	0,0,0,0	16,44,15,16	3,0,0,0	405	139	0.725382	1	1.0,1.0,1.0,1.0	0.647,1.0,1.0,1.0	0.088
2059	ENSMUSG00000070371	Prss36	chr7	-	127533310	127533452	127532542	127532664	127533561	127533799	2059	11,14,8,16	14,14,0,4	0,13,2,4	0,0,3,1	281	139	1	1	0.28,0.331,1.0,0.664	NA,1.0,0.248,0.664	-0.069
2060	ENSMUSG00000070371	Prss36	chr7	-	127533310	127533452	127532542	127532664	127533681	127533799	2060	2,0,2,6	0,0,0,0	0,3,0,0	3,0,0,0	281	139	1	1	1.0,NA,1.0,1.0	0.0,1.0,NA,NA	0.5
2061	ENSMUSG00000070371	Prss36	chr7	-	127533310	127533452	127532738	127533004	127533561	127533799	2061	21,21,24,23	2,0,0,0	3,21,4,10	0,2,1,3	281	139	0.0196129	0.128801	0.839,1.0,1.0,1.0	1.0,0.839,0.664,0.622	0.178
2062	ENSMUSG00000070371	Prss36	chr7	-	127533310	127533452	127532738	127533004	127533681	127533799	2062	12,7,18,13	0,0,0,0	3,11,2,6	0,2,0,0	281	139	1	1	1.0,1.0,1.0,1.0	1.0,0.731,1.0,1.0	0.067
2066	ENSMUSG00000039512	Uhrf1bp1	chr17	+	28113520	28113783	28112352	28112503	28114243	28114340	2066	3,18,34,25	0,0,0,0	33,6,4,9	0,0,1,0	402	139	1	1	1.0,1.0,1.0,1.0	1.0,1.0,0.58,1.0	0.105
2067	ENSMUSG00000049436	Upk1b	chr16	-	38608336	38608424	38607455	38607656	38620509	38620690	2067	0,0,0,0	0,0,1,0	1,16,0,0	0,0,0,0	227	139	1	1	NA,NA,0.0,NA	1.0,1.0,NA,NA	-1
2072	ENSMUSG00000063317	Usp31	chr7	-	121260568	121260688	121258004	121258336	121266026	121266038	2072	32,20,32,37	0,3,0,0	38,28,3,39	0,0,0,0	259	139	1	1	1.0,0.782,1.0,1.0	1.0,1.0,1.0,1.0	-0.054
2073	ENSMUSG00000063317	Usp31	chr7	-	121267010	121267088	121266026	121266156	121268877	121268972	2073	30,35,13,27	0,0,5,0	16,25,9,29	0,0,0,1	217	139	0.282802	1	1.0,1.0,0.625,1.0	1.0,1.0,1.0,0.949	-0.081
2082	ENSMUSG00000045659	Plekha7	chr7	-	115726170	115726276	115722727	115724055	115727788	115727928	2082	0,0,1,0	0,0,0,6	0,0,0,0	0,4,2,0	245	139	1	1	NA,NA,1.0,0.0	NA,0.0,0.0,NA	0.5
2083	ENSMUSG00000045659	Plekha7	chr7	-	115726170	115726281	115722727	115724055	115727788	115727928	2083	0,0,2,0	0,0,0,6	0,0,0,0	0,4,2,0	250	139	1	1	NA,NA,1.0,0.0	NA,0.0,0.0,NA	0.5
2085	ENSMUSG00000045659	Plekha7	chr7	-	115756090	115756210	115753867	115753921	115756716	115756803	2085	0,0,16,0	0,0,2,16	0,19,7,0	0,2,0,0	259	139	1	1	NA,NA,0.811,0.0	NA,0.836,1.0,NA	-0.512
2115	ENSMUSG00000031997	Trpc6	chr9	+	8626593	8626776	8609700	8610475	8634047	8634212	2115	41,0,0,30	0,0,0,3	45,46,3,11	0,3,0,1	322	139	1	1	1.0,NA,NA,0.812	1.0,0.869,1.0,0.826	-0.018
2116	ENSMUSG00000031997	Trpc6	chr9	+	8649298	8649532	8643506	8643723	8652936	8653201	2116	32,0,0,47	0,0,0,0	65,65,0,6	0,6,0,1	373	139	1	1	1.0,NA,NA,1.0	1.0,0.801,NA,0.691	0.169
2117	ENSMUSG00000031997	Trpc6	chr9	+	8677924	8678008	8658303	8658378	8680414	8680731	2117	7,0,0,6	0,0,0,0	9,10,0,2	0,3,0,0	223	139	1	1	1.0,NA,NA,1.0	1.0,0.675,NA,1.0	0.108
2118	ENSMUSG00000031997	Trpc6	chr9	+	8679468	8679544	8677924	8678008	8680414	8680731	2118	18,0,0,10	0,0,0,0	16,9,0,8	0,1,0,0	215	139	1	1	1.0,NA,NA,1.0	1.0,0.853,NA,1.0	0.049
2133	ENSMUSG00000073968	Trim68	chr7	-	102328880	102328903	102328242	102328343	102329343	102329604	2133	21,7,17,27	2,0,0,1	7,4,3,0	11,6,3,11	162	139	2.10942e-15	1.23856e-13	0.9,1.0,1.0,0.959	0.353,0.364,0.462,0.0	0.67
2136	ENSMUSG00000035298	Klhl35	chr7	+	99119370	99119555	99117456	99118311	99120163	99120282	2136	0,13,12,7	0,0,0,0	19,0,0,13	6,0,0,0	324	139	1	1	NA,1.0,1.0,1.0	0.576,NA,NA,1.0	0.212
2137	ENSMUSG00000035298	Klhl35	chr7	+	99120891	99121080	99120163	99120282	99121948	99122137	2137	0,19,24,9	0,0,0,0	20,0,0,14	1,0,0,0	328	139	1	1	NA,1.0,1.0,1.0	0.894,NA,NA,1.0	0.053
2139	ENSMUSG00000035547	Capn5	chr7	-	97775035	97775151	97774448	97774585	97775452	97775649	2139	20,16,2,20	0,0,0,0	32,6,3,12	0,0,1,0	255	139	1	1	1.0,1.0,1.0,1.0	1.0,1.0,0.621,1.0	0.095
2159	ENSMUSG00000094447	9430069I07Rik	chr15	-	34356495	34356579	34355687	34355778	34357919	34358018	2159	12,17,20,20	0,0,0,2	19,0,0,6	5,0,0,0	223	139	1	1	1.0,1.0,1.0,0.862	0.703,NA,NA,1.0	0.114
2170	ENSMUSG00000030549	Rhcg	chr7	-	79248717	79248842	79248288	79248362	79249104	79249241	2170	27,28,55,19	0,5,0,0	44,3,1,29	0,4,0,0	264	139	0.789507	1	1.0,0.747,1.0,1.0	1.0,0.283,1.0,1.0	0.116
2208	ENSMUSG00000009681	Bcr	chr10	+	74989717	74989839	74981153	74981294	74990729	74990898	2208	26,34,38,25	2,0,0,0	23,27,43,51	0,0,1,0	261	139	1	1	0.874,1.0,1.0,1.0	1.0,1.0,0.958,1.0	-0.021
2229	ENSMUSG00000030854	Ptpn5	chr7	-	46732508	46732646	46731409	46731721	46732833	46732913	2229	0,0,14,0	0,0,0,0	0,0,0,0	6,0,0,0	277	139	1	1	NA,NA,1.0,NA	0.0,NA,NA,NA	1
2238	ENSMUSG00000040136	Abcc8	chr7	-	45758176	45758290	45757738	45757859	45758964	45759067	2238	3,0,5,0	0,0,0,0	8,0,10,9	0,0,2,0	253	139	1	1	1.0,NA,1.0,NA	1.0,NA,0.733,1.0	0.089
2239	ENSMUSG00000040136	Abcc8	chr7	-	45803840	45803996	45800959	45801094	45806530	45806695	2239	17,0,6,1	0,0,0,0	6,0,17,17	0,0,1,0	295	139	1	1	1.0,NA,1.0,1.0	1.0,NA,0.889,1.0	0.037
2242	ENSMUSG00000040231	Syngr4	chr7	-	45536790	45536930	45536268	45536549	45538035	45538273	2242	0,5,12,14	0,0,0,3	4,7,3,0	5,7,0,3	279	139	1	1	NA,1.0,1.0,0.699	0.285,0.333,1.0,0.0	0.495
2246	ENSMUSG00000007783	Cpt1c	chr7	-	44609267	44609360	44608795	44609099	44609473	44609587	2246	0,0,0,8	0,0,0,0	3,0,4,11	0,1,0,0	232	139	1	1	NA,NA,NA,1.0	1.0,0.0,1.0,1.0	0.25
2247	ENSMUSG00000007783	Cpt1c	chr7	-	44616049	44616134	44614507	44614990	44616220	44616328	2247	0,0,0,3	0,0,0,0	5,10,0,2	0,0,0,1	224	139	1	1	NA,NA,NA,1.0	1.0,1.0,NA,0.554	0.149
2262	ENSMUSG00000030424	Zfp939	chr7	+	39116765	39116858	39109239	39109366	39122285	39124196	2262	0,3,0,4	0,0,4,0	0,1,0,6	0,0,0,0	232	139	1	1	NA,1.0,0.0,1.0	NA,1.0,NA,1.0	-0.333
2263	ENSMUSG00000030424	Zfp939	chr7	+	39120820	39120930	39116765	39116858	39122285	39124196	2263	6,3,0,4	0,0,0,0	0,0,0,2	0,1,0,1	249	139	1	1	1.0,1.0,NA,1.0	NA,0.0,NA,0.528	0.736
2266	ENSMUSG00000044452	Zfp507	chr7	-	35487142	35487257	35473151	35475997	35491072	35491187	2266	18,12,7,7	0,0,0,0	36,8,21,25	0,0,0,2	254	139	1	1	1.0,1.0,1.0,1.0	1.0,1.0,1.0,0.872	0.032
2267	ENSMUSG00000044452	Zfp507	chr7	-	35492947	35495043	35491072	35491187	35500862	35500953	2267	103,0,272,152	0,4,0,0	247102132210	6,0,0,1	2235	139	0.752319	1	1.0,0.0,1.0,1.0	0.719,1.0,1.0,0.929	-0.162
2268	ENSMUSG00000044452	Zfp507	chr7	-	35494720	35495043	35491146	35491187	35500862	35500953	2268	10,0,36,20	0,4,0,0	18,15,16,22	6,0,0,1	462	139	0.368841	1	1.0,0.0,1.0,1.0	0.474,1.0,1.0,0.869	-0.086
2269	ENSMUSG00000044452	Zfp507	chr7	-	35500862	35500953	35492947	35495043	35502258	35502392	2269	2,9,10,6	0,0,0,0	8,4,5,9	1,0,0,0	230	139	1	1	1.0,1.0,1.0,1.0	0.829,1.0,1.0,1.0	0.043
2281	ENSMUSG00000036570	Fxyd1	chr7	-	30752824	30752899	30752449	30752486	30753317	30753350	2281	28,8,1,3	1,0,0,0	14,6,2,2	0,0,0,0	214	139	1	1	0.948,1.0,1.0,1.0	1.0,1.0,1.0,1.0	-0.013
2288	ENSMUSG00000053985	Zfp14	chr7	-	29745163	29745264	29744144	29744233	29749864	29749928	2288	5,4,1,2	0,0,0,0	2,2,0,0	1,0,0,1	240	139	1	1	1.0,1.0,1.0,1.0	0.537,1.0,NA,0.0	0.488
2289	ENSMUSG00000053985	Zfp14	chr7	-	29745163	29745264	29744144	29744233	29750769	29750805	2289	2,3,1,2	0,0,0,0	0,1,0,0	0,0,0,2	240	139	1	1	1.0,1.0,1.0,1.0	NA,1.0,NA,0.0	0.5
2292	ENSMUSG00000074221	Zfp568	chr7	+	29713264	29713314	29697539	29697635	29714490	29714517	2292	24,8,31,9	0,4,0,0	15,19,12,17	0,0,0,0	189	139	0.419793	1	1.0,0.595,1.0,1.0	1.0,1.0,1.0,1.0	-0.101
2293	ENSMUSG00000074221	Zfp568	chr7	+	29713267	29713314	29697539	29697635	29714490	29714614	2293	21,1,24,6	0,4,0,0	2,4,2,15	0,0,0,0	186	139	0.120483	0.593133	1.0,0.157,1.0,1.0	1.0,1.0,1.0,1.0	-0.211
2301	ENSMUSG00000030583	Sipa1l3	chr7	-	29023594	29023676	29019796	29021712	29025187	29025323	2301	34,17,30,29	0,1,0,1	25,8,23,16	0,0,0,0	221	139	1	1	1.0,0.914,1.0,0.948	1.0,1.0,1.0,1.0	-0.034
2303	ENSMUSG00000030583	Sipa1l3	chr7	-	29038380	29038602	29031649	29031815	29047696	29048124	2303	41,40,47,49	0,0,0,0	28,8,34,47	0,0,1,0	361	139	1	1	1.0,1.0,1.0,1.0	1.0,1.0,0.929,1.0	0.018
2304	ENSMUSG00000030583	Sipa1l3	chr7	-	29063595	29063733	29053479	29053607	29065975	29066227	2304	21,26,48,27	3,2,0,0	24,11,30,45	0,0,0,0	277	139	0.481802	1	0.778,0.867,1.0,1.0	1.0,1.0,1.0,1.0	-0.089
2305	ENSMUSG00000030583	Sipa1l3	chr7	-	29187684	29187749	29134173	29134250	29203275	29203340	2305	2,0,4,0	2,0,0,1	0,0,1,2	0,0,4,0	204	139	1	1	0.405,NA,1.0,0.0	NA,NA,0.146,1.0	-0.105
2306	ENSMUSG00000030583	Sipa1l3	chr7	-	29187684	29187749	29134173	29134250	29217889	29218037	2306	5,2,4,0	5,18,7,8	0,0,1,3	4,5,3,5	204	139	0.0295913	0.183336	0.405,0.07,0.28,0.0	0.0,0.0,0.185,0.29	0.07
2307	ENSMUSG00000030583	Sipa1l3	chr7	-	29203275	29203336	29134173	29134250	29204714	29204885	2307	2,0,0,1	0,0,1,1	0,0,1,2	0,0,0,0	200	139	1	1	1.0,NA,0.0,0.41	NA,NA,1.0,1.0	-0.53
2308	ENSMUSG00000030583	Sipa1l3	chr7	-	29203275	29203340	29134173	29134250	29204714	29204885	2308	1,0,0,0	0,0,1,1	0,0,1,0	0,0,0,0	204	139	1	1	1.0,NA,0.0,0.0	NA,NA,1.0,NA	-0.667
2309	ENSMUSG00000030583	Sipa1l3	chr7	-	29203275	29203340	29134173	29134250	29204718	29204885	2309	1,0,0,0	1,11,0,0	0,0,0,0	0,3,0,1	204	139	1	1	0.405,0.0,NA,NA	NA,0.0,NA,0.0	0.203
2310	ENSMUSG00000030583	Sipa1l3	chr7	-	29203275	29203340	29134173	29134250	29217889	29218040	2310	1,0,0,0	5,18,7,8	1,0,2,0	4,5,3,5	204	139	1	1	0.12,0.0,0.0,0.0	0.146,0.0,0.312,0.0	-0.084
2311	ENSMUSG00000030583	Sipa1l3	chr7	-	29203275	29203340	29187684	29187749	29217889	29218040	2311	0,0,1,0	3,2,1,0	1,0,0,0	0,0,0,1	204	139	1	1	0.0,0.0,0.405,NA	1.0,NA,NA,0.0	-0.365
2312	ENSMUSG00000030583	Sipa1l3	chr7	-	29203275	29203340	29193977	29194506	29204714	29204885	2312	0,2,0,0	1,0,0,0	0,0,1,0	1,0,0,0	204	139	1	1	0.0,1.0,NA,NA	0.0,NA,1.0,NA	0
2313	ENSMUSG00000030583	Sipa1l3	chr7	-	29203275	29203340	29193977	29194506	29204718	29204885	2313	0,2,0,0	0,0,4,0	0,0,0,0	0,2,1,0	204	139	1	1	NA,1.0,0.0,NA	NA,0.0,0.0,NA	0.5
2326	ENSMUSG00000040660	Cyp2b9	chr7	+	25887076	25887237	25886310	25886460	25897842	25898019	2326	1,0,0,0	0,0,0,0	0,0,10,0	0,0,4,0	300	139	1	1	1.0,NA,NA,NA	NA,NA,0.537,NA	0.463
2328	ENSMUSG00000074277	Phldb3	chr7	+	24324058	24324115	24323713	24323801	24326699	24326785	2328	0,0,0,3	0,0,1,0	2,0,1,0	0,0,0,0	196	139	1	1	NA,NA,0.0,1.0	1.0,NA,1.0,NA	-0.5
2329	ENSMUSG00000074277	Phldb3	chr7	+	24325907	24326145	24324058	24324115	24326699	24326785	2329	0,0,0,1	0,0,0,2	0,0,0,0	1,0,0,0	377	139	1	1	NA,NA,NA,0.156	0.0,NA,NA,NA	0.156
2330	ENSMUSG00000074282	Zfp94	chr7	-	24010889	24010928	24008295	24008622	24011806	24011920	2330	0,0,6,2	1,1,5,3	12,0,0,0	13,2,0,5	178	139	1	1	0.0,0.0,0.484,0.342	0.419,0.0,NA,0.0	0.067
2336	ENSMUSG00000002980	Bcam	chr7	-	19502376	19502498	19500760	19500986	19504331	19504400	2336	0,0,0,0	0,0,1,0	4,0,0,0	0,0,0,0	261	139	1	1	NA,NA,0.0,NA	1.0,NA,NA,NA	-1
2341	ENSMUSG00000086533	Mypopos	chr7	-	18727477	18727677	18727158	18727266	18731314	18731395	2341	18,0,12,12	8,2,1,12	7,1,12,0	4,5,0,10	339	139	0.364363	1	0.48,0.0,0.831,0.291	0.418,0.076,1.0,0.0	0.027
2342	ENSMUSG00000086533	Mypopos	chr7	-	18731314	18731395	18727158	18727266	18732771	18732924	2342	19,4,9,24	0,0,0,0	5,8,6,12	0,0,2,0	220	139	1	1	1.0,1.0,1.0,1.0	1.0,1.0,0.655,1.0	0.086
2358	ENSMUSG00000107008	Gm2762	chr13	+	53549753	53549821	53549320	53549431	53551934	53552010	2358	0,12,0,0	0,0,0,2	3,2,0,0	0,0,0,0	207	139	1	1	NA,1.0,NA,0.0	1.0,1.0,NA,NA	-0.5
2360	ENSMUSG00000107008	Gm2762	chr13	+	53551627	53551687	53549753	53549821	53551934	53552206	2360	0,0,0,0	0,8,0,0	0,0,1,0	4,2,0,0	199	139	1	1	NA,0.0,NA,NA	0.0,0.0,1.0,NA	-0.333
2361	ENSMUSG00000037762	Slc16a9	chr10	+	70102921	70103065	70091789	70092022	70118118	70119027	2361	0,0,0,1	0,0,0,0	3,0,0,0	2,0,0,0	283	139	1	1	NA,NA,NA,1.0	0.424,NA,NA,NA	0.576
2362	ENSMUSG00000037762	Slc16a9	chr10	+	70110755	70110851	70102808	70103065	70118118	70119027	2362	0,0,0,2	0,0,0,0	3,0,0,0	3,0,0,0	235	139	1	1	NA,NA,NA,1.0	0.372,NA,NA,NA	0.628
2364	ENSMUSG00000033847	Pla2g4c	chr7	+	13082138	13082310	13079921	13080076	13090100	13090251	2364	24,0,20,30	0,0,0,0	2,15,0,0	0,0,1,0	311	139	1	1	1.0,NA,1.0,1.0	1.0,1.0,0.0,NA	0.333
2370	ENSMUSG00000030380	Mzf1	chr7	-	12786109	12786293	12785659	12785730	12786669	12787108	2370	27,20,10,13	0,7,5,2	14,7,33,18	0,0,3,6	323	139	0.252996	1	1.0,0.551,0.463,0.737	1.0,1.0,0.826,0.564	-0.16
2399	ENSMUSG00000074406	Zfp628	chr7	+	4920408	4920515	4918215	4918404	4921774	4925001	2399	15,32,10,13	1,1,5,1	14,21,12,10	5,1,5,5	246	139	0.0562804	0.314531	0.894,0.948,0.531,0.88	0.613,0.922,0.576,0.531	0.153
2400	ENSMUSG00000035914	Cd276	chr9	-	58437878	58438013	58435734	58435776	58442738	58443035	2400	0,0,0,6	0,0,0,0	8,4,8,4	0,0,0,3	274	139	1	1	NA,NA,NA,1.0	1.0,1.0,1.0,0.403	0.149
2401	ENSMUSG00000035914	Cd276	chr9	-	58442738	58443035	58437878	58438013	58444551	58444890	2401	0,0,0,6	0,0,0,0	13,5,9,15	0,0,1,0	436	139	1	1	NA,NA,NA,1.0	1.0,1.0,0.742,1.0	0.065
2404	ENSMUSG00000039478	Micu3	chr8	+	40793338	40793370	40788850	40789004	40801980	40802059	2404	0,0,0,0	0,7,0,0	2,0,0,1	6,2,0,0	171	139	1	1	NA,0.0,NA,NA	0.213,0.0,NA,1.0	-0.404
2405	ENSMUSG00000006154	Eps8l1	chr7	+	4465284	4465399	4463672	4464023	4468357	4468411	2405	0,0,0,0	29,0,0,0	1,0,1,0	0,0,0,0	254	139	1	1	0.0,NA,NA,NA	1.0,NA,1.0,NA	-1
2409	ENSMUSG00000078810	Gp6	chr7	-	4373152	4373203	4366963	4372034	4374601	4374652	2409	51,28,22,46	0,0,0,0	55,38,13,17	10,3,0,2	190	139	4.20878e-07	8.26557e-06	1.0,1.0,1.0,1.0	0.801,0.903,1.0,0.861	0.109
2410	ENSMUSG00000078810	Gp6	chr7	-	4373152	4373203	4366963	4372034	4376208	4376262	2410	18,12,4,25	0,0,0,0	26,21,8,6	4,2,1,1	190	139	0.000592469	0.00599142	1.0,1.0,1.0,1.0	0.826,0.885,0.854,0.814	0.155
2411	ENSMUSG00000078810	Gp6	chr7	-	4374601	4374652	4366963	4372034	4376208	4376262	2411	10,7,8,15	0,0,0,0	28,21,4,11	4,2,1,1	190	139	0.000933333	0.00892353	1.0,1.0,1.0,1.0	0.837,0.885,0.745,0.889	0.161
2412	ENSMUSG00000078810	Gp6	chr7	-	4374601	4374652	4373152	4373203	4376208	4376262	2412	46,28,27,45	0,4,0,8	55,44,13,20	8,6,4,0	190	139	0.188317	0.85232	1.0,0.837,1.0,0.805	0.834,0.843,0.704,1.0	0.065
2413	ENSMUSG00000078810	Gp6	chr7	-	4397105	4397363	4387854	4388139	4397491	4397527	2413	80,55,19,135	2,0,0,0	223,150,47,61	0,0,0,0	397	139	1	1	0.933,1.0,1.0,1.0	1.0,1.0,1.0,1.0	-0.017
2414	ENSMUSG00000078810	Gp6	chr7	-	4397105	4397363	4387854	4388139	4400649	4400727	2414	59,40,14,108	0,0,5,0	165,118,35,40	0,0,0,0	397	139	0.168101	0.778338	1.0,1.0,0.495,1.0	1.0,1.0,1.0,1.0	-0.126
2415	ENSMUSG00000078810	Gp6	chr7	-	4397491	4397527	4387854	4388139	4400649	4400727	2415	3,0,1,0	0,0,5,0	0,2,1,0	0,0,0,0	175	139	1	1	1.0,NA,0.137,NA	NA,1.0,1.0,NA	-0.431
2416	ENSMUSG00000078810	Gp6	chr7	-	4397491	4397527	4397105	4397363	4400649	4400727	2416	24,13,6,27	2,0,0,0	57,34,13,17	0,0,0,0	175	139	1	1	0.905,1.0,1.0,1.0	1.0,1.0,1.0,1.0	-0.024
2417	ENSMUSG00000108393	Gm32633	chr7	+	63661396	63661529	63657516	63657598	63668579	63668704	2417	3,26,1,0	16,7,18,4	4,0,0,1	6,0,1,0	272	139	1	1	0.087,0.655,0.028,0.0	0.254,NA,0.0,1.0	-0.225
2418	ENSMUSG00000108393	Gm32633	chr7	+	63668579	63668704	63661396	63661529	63670556	63670677	2418	33,29,6,0	0,0,0,0	11,0,6,1	0,0,0,1	264	139	1	1	1.0,1.0,1.0,NA	1.0,NA,1.0,0.345	0.218
2419	ENSMUSG00000003452	Bicd1	chr6	+	149385481	149385694	149310481	149311139	149396057	149396210	2419	11,0,0,13	0,0,0,0	29,2,1,9	0,0,1,0	352	139	1	1	1.0,NA,NA,1.0	1.0,1.0,0.283,1.0	0.179
2421	ENSMUSG00000003452	Bicd1	chr6	+	149421850	149422044	149420403	149420611	149458141	149458229	2421	0,0,0,0	5,0,0,0	1,0,0,3	6,6,0,0	333	139	1	1	0.0,NA,NA,NA	0.065,0.0,NA,1.0	-0.355
2424	ENSMUSG00000030313	Dennd5b	chr6	-	148986368	148986434	148982303	148982413	149002680	149003082	2424	3,0,0,0	1,0,0,0	0,0,0,5	0,0,2,2	205	139	1	1	0.67,NA,NA,NA	NA,NA,0.0,0.629	0.356
2426	ENSMUSG00000030309	Caprin2	chr6	-	148770486	148771143	148767327	148767450	148772110	148772154	2426	23,0,36,65	2,5,0,0	40,0,0,7	0,0,0,0	796	139	1	1	0.668,0.0,1.0,1.0	1.0,NA,NA,1.0	-0.333
2446	ENSMUSG00000033083	Tbc1d4	chr14	-	101731781	101731914	101726947	101727058	101738447	101738544	2446	6,5,15,1	2,0,0,0	10,1,0,4	0,0,1,0	272	139	1	1	0.605,1.0,1.0,1.0	1.0,1.0,0.0,1.0	0.151
2447	ENSMUSG00000085860	2410003L11Rik	chr11	+	97509262	97509325	97505749	97505854	97513432	97513719	2447	22,1,0,0	0,0,0,0	5,9,12,4	0,0,0,5	202	139	1	1	1.0,1.0,NA,NA	1.0,1.0,1.0,0.355	0.161
2466	ENSMUSG00000030352	Tspan9	chr6	-	128011128	128011208	127944043	127944235	128060344	128060444	2466	1,0,8,7	0,0,0,0	17,2,5,0	2,0,0,1	219	139	1	1	1.0,NA,1.0,1.0	0.844,1.0,1.0,0.0	0.289
2467	ENSMUSG00000030352	Tspan9	chr6	-	128054989	128055089	128011128	128011208	128060344	128060444	2467	0,0,0,0	1,0,3,4	2,0,1,0	5,1,1,0	239	139	1	1	0.0,NA,0.0,0.0	0.189,0.0,0.368,NA	-0.186
2479	ENSMUSG00000008153	Clstn3	chr6	-	124409645	124409884	124408916	124409119	124413776	124413912	2479	0,0,0,0	2,2,17,16	0,6,0,4	53,16,4,33	378	139	0.130069	0.632182	0.0,0.0,0.0,0.0	0.0,0.121,0.0,0.043	-0.041
2495	ENSMUSG00000051586	Mical3	chr6	-	120996656	120996740	120985955	120986142	120998143	120998314	2495	0,0,1,0	0,0,2,0	0,0,0,0	5,2,0,0	223	139	1	1	NA,NA,0.238,NA	0.0,0.0,NA,NA	0.238
2498	ENSMUSG00000007827	Ankrd26	chr6	-	118492741	118492854	118488526	118488656	118494856	118494950	2498	2,3,0,0	1,0,0,0	4,0,2,0	0,0,0,0	252	139	1	1	0.525,1.0,NA,NA	1.0,NA,1.0,NA	-0.238
2499	ENSMUSG00000007827	Ankrd26	chr6	-	118517411	118517510	118516807	118516836	118519850	118519944	2499	2,13,3,3	0,0,0,11	0,6,0,11	17,4,0,3	238	139	1	1	1.0,1.0,1.0,0.137	0.0,0.467,NA,0.682	0.401
2500	ENSMUSG00000007827	Ankrd26	chr6	-	118536231	118536346	118535898	118536072	118538773	118539187	2500	19,26,5,41	0,0,0,0	42,22,4,18	1,0,0,0	254	139	1	1	1.0,1.0,1.0,1.0	0.958,1.0,1.0,1.0	0.01
2504	ENSMUSG00000030134	Rasgef1a	chr6	+	118057318	118057522	118043379	118043423	118059974	118060097	2504	23,10,52,49	0,0,0,0	31,19,9,19	0,0,1,0	343	139	1	1	1.0,1.0,1.0,1.0	1.0,1.0,0.785,1.0	0.054
2505	ENSMUSG00000030134	Rasgef1a	chr6	+	118062197	118062446	118061381	118061519	118062733	118062808	2505	28,25,62,32	0,0,0,1	43,24,16,26	0,0,0,0	388	139	1	1	1.0,1.0,1.0,0.92	1.0,1.0,1.0,1.0	-0.02
2506	ENSMUSG00000030134	Rasgef1a	chr6	+	118062224	118062446	118061381	118061519	118062733	118062808	2506	43,34,94,46	0,0,0,1	64,38,22,49	0,0,0,0	361	139	1	1	1.0,1.0,1.0,0.947	1.0,1.0,1.0,1.0	-0.013
2513	ENSMUSG00000000440	Pparg	chr6	+	115362557	115362594	115360659	115360704	115416800	115417028	2513	0,0,0,0	9,1,5,1	1,0,0,0	25,5,0,9	176	139	1	1	0.0,0.0,0.0,0.0	0.031,0.0,NA,0.0	-0.01
2519	ENSMUSG00000030257	Srgap3	chr6	-	112704173	112704501	112694931	112700162	112706609	112706759	2519	0,0,0,0	0,0,0,1	0,0,0,3	0,0,2,0	467	139	1	1	NA,NA,NA,0.0	NA,NA,0.0,1.0	-0.5
2521	ENSMUSG00000057604	Lmcd1	chr6	+	112282009	112282098	112250718	112250933	112287446	112287702	2521	1,6,0,10	0,0,0,0	5,7,0,0	4,2,0,0	228	139	1	1	1.0,1.0,NA,1.0	0.432,0.681,NA,NA	0.444
2538	ENSMUSG00000030064	Frmd4b	chr6	-	97389448	97389541	97373153	97373238	97398522	97398617	2538	11,10,0,23	0,0,0,0	22,4,4,2	0,0,0,1	232	139	1	1	1.0,1.0,NA,1.0	1.0,1.0,1.0,0.545	0.114
2558	ENSMUSG00000000811	Txnrd3	chr6	+	89642681	89642774	89641359	89641585	89646286	89646363	2558	16,13,0,10	0,0,0,0	27,12,12,20	3,0,0,0	232	139	1	1	1.0,1.0,NA,1.0	0.844,1.0,1.0,1.0	0.039
2560	ENSMUSG00000068263	Efcc1	chr6	+	87727602	87727744	87726113	87726259	87728745	87728887	2560	0,0,0,0	2,0,0,0	0,7,0,0	0,0,0,0	281	139	1	1	0.0,NA,NA,NA	NA,1.0,NA,NA	-1
2561	ENSMUSG00000068263	Efcc1	chr6	+	87727605	87727744	87726113	87726259	87728745	87728887	2561	0,0,0,0	2,0,0,0	0,9,0,0	0,0,0,0	278	139	1	1	0.0,NA,NA,NA	NA,1.0,NA,NA	-1
2564	ENSMUSG00000063810	Alms1	chr6	+	85576826	85576952	85564512	85565008	85578180	85578373	2564	12,0,8,8	0,0,0,0	22,9,0,0	1,0,3,0	265	139	1	1	1.0,NA,1.0,1.0	0.92,1.0,0.0,NA	0.36
2565	ENSMUSG00000063810	Alms1	chr6	+	85620139	85620265	85618300	85618530	85628244	85628400	2565	4,15,0,10	1,0,0,0	0,4,0,2	0,0,0,0	265	139	1	1	0.677,1.0,NA,1.0	NA,1.0,NA,1.0	-0.108
2566	ENSMUSG00000063810	Alms1	chr6	+	85628244	85628400	85620139	85620265	85633376	85633511	2566	4,6,0,13	0,7,0,0	1,3,2,3	0,0,0,0	295	139	1	1	1.0,0.288,NA,1.0	1.0,1.0,1.0,1.0	-0.237
2575	ENSMUSG00000030032	Wdr54	chr6	-	83131481	83131609	83130497	83130598	83131903	83131957	2575	0,34,0,0	0,0,4,0	0,0,2,0	0,0,0,0	267	139	1	1	NA,1.0,0.0,NA	NA,NA,1.0,NA	-0.5
2585	ENSMUSG00000024174	Pot1b	chr17	-	55969462	55969554	55961582	55961872	55971316	55971405	2585	46,49,28,71	0,0,0,0	43,40,28,35	1,0,0,0	231	139	1	1	1.0,1.0,1.0,1.0	0.963,1.0,1.0,1.0	0.009
2586	ENSMUSG00000024174	Pot1b	chr17	-	55972647	55972783	55971316	55971405	55973411	55973617	2586	34,60,38,53	0,7,0,0	50,44,31,43	0,0,0,0	275	139	0.137165	0.659758	1.0,0.812,1.0,1.0	1.0,1.0,1.0,1.0	-0.047
2587	ENSMUSG00000024174	Pot1b	chr17	-	55979771	55979893	55976739	55976896	55981051	55981140	2587	24,23,9,34	0,0,0,0	13,23,12,24	1,0,0,0	261	139	1	1	1.0,1.0,1.0,1.0	0.874,1.0,1.0,1.0	0.031
2588	ENSMUSG00000024174	Pot1b	chr17	-	55979830	55979893	55976739	55976896	55981051	55981140	2588	31,65,21,46	0,0,0,0	28,25,22,46	1,0,0,0	202	139	1	1	1.0,1.0,1.0,1.0	0.951,1.0,1.0,1.0	0.012
2589	ENSMUSG00000024174	Pot1b	chr17	-	55981051	55981140	55979771	55979893	55994788	55994958	2589	43,54,21,59	0,0,0,0	26,35,26,52	0,0,3,0	228	139	1	1	1.0,1.0,1.0,1.0	1.0,1.0,0.841,1.0	0.04
2590	ENSMUSG00000024174	Pot1b	chr17	-	55999721	55999877	55994788	55994958	56002026	56002317	2590	91,82,68,110	0,0,0,0	54,55,73,95	0,0,2,0	295	139	1	1	1.0,1.0,1.0,1.0	1.0,1.0,0.945,1.0	0.014
2591	ENSMUSG00000024174	Pot1b	chr17	-	56002026	56002317	55999721	55999877	56005456	56005587	2591	134115132184	8,10,0,0	115,82,115,137	10,8,1,0	430	139	0.505209	1	0.844,0.788,1.0,1.0	0.788,0.768,0.974,1.0	0.025
2592	ENSMUSG00000024174	Pot1b	chr17	-	56005456	56005587	55999721	55999877	56006991	56007106	2592	108,95,100,157	0,0,0,0	141,79,36,95	0,0,1,0	270	139	1	1	1.0,1.0,1.0,1.0	1.0,1.0,0.949,1.0	0.013
2593	ENSMUSG00000024174	Pot1b	chr17	-	56015997	56016086	56013105	56013152	56017838	56017906	2593	55,47,58,66	21,21,19,38	63,62,44,84	32,2,6,13	228	139	0.00240629	0.0206809	0.615,0.577,0.65,0.514	0.546,0.95,0.817,0.798	-0.189
2596	ENSMUSG00000037621	Atoh8	chr6	-	72200725	72200917	72183160	72184139	72211377	72211513	2596	12,12,3,0	0,0,0,0	8,8,0,8	0,2,0,0	331	139	1	1	1.0,1.0,1.0,NA	1.0,0.627,NA,1.0	0.124
2598	ENSMUSG00000053977	Cd8a	chr6	+	71352871	71352902	71351742	71351853	71353843	71354591	2598	1,2,0,0	0,0,0,0	44,9,0,29	15,0,0,10	170	139	1	1	1.0,1.0,NA,NA	0.706,1.0,NA,0.703	0.197
2620	ENSMUSG00000029778	Adcyap1r1	chr6	+	55468211	55468295	55461926	55462018	55471061	55471191	2620	0,0,0,0	0,0,0,1	0,2,0,0	1,0,0,0	223	139	1	1	NA,NA,NA,0.0	0.0,1.0,NA,NA	-0.5
2622	ENSMUSG00000029778	Adcyap1r1	chr6	+	55468214	55468295	55461926	55462018	55471061	55471191	2622	0,0,0,0	0,0,0,1	0,0,1,0	1,0,0,0	220	139	1	1	NA,NA,NA,0.0	0.0,NA,1.0,NA	-0.5
2625	ENSMUSG00000005225	Plekha8	chr6	+	54592199	54592355	54590076	54590193	54593617	54593742	2625	16,16,16,14	0,0,0,0	90,21,7,29	5,0,0,0	295	139	0.719817	1	1.0,1.0,1.0,1.0	0.895,1.0,1.0,1.0	0.026
2626	ENSMUSG00000005225	Plekha8	chr6	+	54592199	54592355	54590076	54590193	54596178	54596337	2626	4,7,11,8	0,0,0,1	49,15,5,16	1,0,0,0	295	139	1	1	1.0,1.0,1.0,0.79	0.958,1.0,1.0,1.0	-0.042
2627	ENSMUSG00000005225	Plekha8	chr6	+	54593617	54593742	54590076	54590193	54596178	54596337	2627	16,2,1,7	0,0,0,1	31,10,4,9	1,0,0,0	264	139	1	1	1.0,1.0,1.0,0.787	0.942,1.0,1.0,1.0	-0.039
2628	ENSMUSG00000005225	Plekha8	chr6	+	54593617	54593742	54592199	54592355	54596178	54596337	2628	28,11,4,12	0,0,0,0	69,16,6,23	3,0,0,1	264	139	0.378648	1	1.0,1.0,1.0,1.0	0.924,1.0,1.0,0.924	0.038
2629	ENSMUSG00000005225	Plekha8	chr6	+	54601059	54601216	54599105	54599263	54601537	54601623	2629	10,10,12,38	0,0,0,0	108,9,19,27	0,0,0,3	296	139	1	1	1.0,1.0,1.0,1.0	1.0,1.0,1.0,0.809	0.048
2636	ENSMUSG00000023826	Prkn	chr17	+	11456348	11456589	11286011	11286179	11522479	11522598	2636	4,0,0,5	0,0,0,3	26,1,0,1	0,0,0,0	380	139	1	1	1.0,NA,NA,0.379	1.0,1.0,NA,1.0	-0.31
2639	ENSMUSG00000025213	Kazald1	chr19	+	45065079	45065652	45064633	45064675	45066734	45066895	2639	27,18,0,33	0,1,0,0	17,6,0,0	0,0,0,0	712	139	1	1	1.0,0.778,NA,1.0	1.0,1.0,NA,NA	-0.074
2640	ENSMUSG00000025213	Kazald1	chr19	+	45065102	45065652	45064577	45064675	45066734	45066895	2640	27,18,0,34	0,1,0,0	17,6,0,0	0,0,0,0	689	139	1	1	1.0,0.784,NA,1.0	1.0,1.0,NA,NA	-0.072
2642	ENSMUSG00000052751	Repin1	chr6	+	48571724	48571910	48570816	48570986	48573226	48576015	2642	32,7,5,6	0,0,1,5	21,2,0,21	1,0,0,2	325	139	1	1	1.0,1.0,0.681,0.339	0.9,1.0,NA,0.818	-0.151
2643	ENSMUSG00000052751	Repin1	chr6	+	48571795	48571910	48570833	48570986	48573226	48576015	2643	22,8,6,10	0,0,1,5	21,5,0,12	1,0,0,2	254	139	1	1	1.0,1.0,0.767,0.523	0.92,1.0,NA,0.767	-0.073
2644	ENSMUSG00000042810	Krba1	chr6	+	48378047	48379944	48372591	48372821	48380311	48380431	2644	21,0,0,0	0,0,0,0	3,3,2,6	6,0,0,0	2036	139	1	1	1.0,NA,NA,NA	0.033,1.0,1.0,1.0	0.242
2664	ENSMUSG00000029862	Clcn1	chr6	+	42288948	42289067	42288145	42288184	42289987	42289998	2664	2,0,0,0	0,0,0,0	0,0,0,0	0,4,0,0	258	139	1	1	1.0,NA,NA,NA	NA,0.0,NA,NA	1
2673	ENSMUSG00000038538	Ubn2	chr6	+	38429804	38429906	38417389	38417482	38438409	38438547	2673	73,45,91,89	0,0,4,5	47,68,94,81	2,0,3,0	241	139	0.197412	0.883718	1.0,1.0,0.929,0.911	0.931,1.0,0.948,1.0	-0.01
2674	ENSMUSG00000038538	Ubn2	chr6	+	38438409	38438547	38429804	38429906	38439897	38440001	2674	72,58,101,89	0,0,0,0	51,74,85,90	3,0,0,2	277	139	0.675397	1	1.0,1.0,1.0,1.0	0.895,1.0,1.0,0.958	0.037
2675	ENSMUSG00000038538	Ubn2	chr6	+	38466188	38466239	38464042	38464085	38467318	38468866	2675	3,1,40,27	18,9,23,23	0,10,4,11	10,28,24,26	190	139	0.0753667	0.402531	0.109,0.075,0.56,0.462	0.0,0.207,0.109,0.236	0.163
2676	ENSMUSG00000038538	Ubn2	chr6	+	38467318	38468866	38464042	38464085	38475622	38475854	2676	341159563394	0,0,3,0	198394502428	0,0,0,2	1687	139	1	1	1.0,1.0,0.939,1.0	1.0,1.0,1.0,0.946	-0.002
2680	ENSMUSG00000029833	Trim24	chr6	+	37885151	37885299	37880467	37880586	37892099	37892232	2680	62,73,24,70	3,0,0,0	43,9,27,41	0,3,2,1	287	139	0.195396	0.876649	0.909,1.0,1.0,1.0	1.0,0.592,0.867,0.952	0.124
2681	ENSMUSG00000029833	Trim24	chr6	+	37904460	37904575	37896308	37896425	37908288	37908419	2681	36,73,20,32	0,0,0,0	42,16,23,27	1,0,0,1	254	139	1	1	1.0,1.0,1.0,1.0	0.958,1.0,1.0,0.937	0.026
2682	ENSMUSG00000029833	Trim24	chr6	+	37920347	37920465	37908288	37908435	37922455	37922622	2682	49,79,31,70	0,0,0,0	52,33,38,55	0,0,0,1	257	139	1	1	1.0,1.0,1.0,1.0	1.0,1.0,1.0,0.967	0.008
2683	ENSMUSG00000029833	Trim24	chr6	+	37922455	37922622	37920347	37920465	37926156	37926333	2683	64,98,26,90	0,0,0,0	46,27,40,62	0,0,0,1	306	139	1	1	1.0,1.0,1.0,1.0	1.0,1.0,1.0,0.966	0.008
2684	ENSMUSG00000029833	Trim24	chr6	+	37922455	37922724	37920347	37920465	37926156	37926333	2684	62,106,38,84	0,0,0,0	62,31,62,59	0,0,0,1	408	139	1	1	1.0,1.0,1.0,1.0	1.0,1.0,1.0,0.953	0.012
2685	ENSMUSG00000029833	Trim24	chr6	+	37933938	37934107	37933337	37933410	37934443	37934772	2685	82,95,40,75	0,0,2,0	50,31,33,105	0,0,0,0	308	139	1	1	1.0,1.0,0.9,1.0	1.0,1.0,1.0,1.0	-0.025
2686	ENSMUSG00000029761	Cald1	chr6	+	34639062	34639151	34575434	34575600	34662897	34663009	2686	45,3,22,25	2,0,0,4	50,58,5,10	2,1,1,0	228	139	0.189783	0.857171	0.932,1.0,1.0,0.792	0.938,0.972,0.753,1.0	0.015
2687	ENSMUSG00000029761	Cald1	chr6	+	34724820	34724904	34722915	34723574	34730377	34730523	2687	2,0,0,0	2,0,0,0	0,4,1,3	0,0,0,0	223	139	1	1	0.384,NA,NA,NA	NA,1.0,1.0,1.0	-0.616
2688	ENSMUSG00000029761	Cald1	chr6	+	34724820	34724904	34722941	34722950	34730377	34730523	2688	5,0,0,0	19,5,6,4	0,11,2,6	5,8,0,1	223	139	0.00103365	0.00978152	0.141,0.0,0.0,0.0	0.0,0.462,1.0,0.789	-0.527
2689	ENSMUSG00000029761	Cald1	chr6	+	34724826	34724904	34722553	34722950	34730377	34730523	2689	2,0,0,0	19,5,6,4	0,2,1,3	5,8,0,1	217	139	0.028623	0.178231	0.063,0.0,0.0,0.0	0.0,0.138,1.0,0.658	-0.433
2690	ENSMUSG00000029761	Cald1	chr6	+	34724826	34724904	34722553	34723574	34730377	34730523	2690	2,0,0,0	2,0,0,0	0,2,1,3	0,0,0,0	217	139	1	1	0.39,NA,NA,NA	NA,1.0,1.0,1.0	-0.61
2691	ENSMUSG00000029761	Cald1	chr6	+	34739044	34739088	34734918	34735059	34739185	34739264	2691	21,0,7,0	0,0,0,0	9,18,1,7	4,0,0,0	183	139	1	1	1.0,NA,1.0,NA	0.631,1.0,1.0,1.0	0.092
2701	ENSMUSG00000043391	2510009E07Rik	chr16	-	21508931	21508991	21495471	21496192	21512965	21513330	2701	0,0,4,0	0,0,4,5	0,0,0,0	0,4,2,0	199	139	1	1	NA,NA,0.411,0.0	NA,0.0,0.0,NA	0.205
2702	ENSMUSG00000037940	Inpp4b	chr8	+	82463474	82463546	82441829	82441893	82467926	82468129	2702	0,0,2,1	5,13,10,6	3,5,5,5	7,0,0,0	211	139	8.61958e-11	2.99888e-09	0.0,0.0,0.116,0.099	0.22,1.0,1.0,1.0	-0.751
2703	ENSMUSG00000037940	Inpp4b	chr8	+	82494722	82494841	82470398	82470443	82497436	82497553	2703	7,30,21,11	0,0,0,0	7,16,9,1	0,1,4,3	258	139	0.000156507	0.00182004	1.0,1.0,1.0,1.0	1.0,0.896,0.548,0.152	0.351
2704	ENSMUSG00000037940	Inpp4b	chr8	+	82497436	82497553	82470398	82470443	82571084	82571135	2704	4,13,12,5	0,0,3,0	12,23,11,11	0,0,0,0	256	139	0.777638	1	1.0,1.0,0.685,1.0	1.0,1.0,1.0,1.0	-0.079
2705	ENSMUSG00000037940	Inpp4b	chr8	+	82571084	82571135	82497361	82497553	82583320	82583400	2705	2,15,18,7	0,0,0,0	19,30,9,11	0,0,3,0	190	139	0.783195	1	1.0,1.0,1.0,1.0	1.0,1.0,0.687,1.0	0.078
2706	ENSMUSG00000037940	Inpp4b	chr8	+	82775088	82775186	82772851	82772992	82795560	82795631	2706	2,2,9,1	0,0,0,0	10,5,2,3	0,1,0,0	237	139	1	1	1.0,1.0,1.0,1.0	1.0,0.746,1.0,1.0	0.064
2734	ENSMUSG00000097321	1700028E10Rik	chr5	+	151311926	151312003	151303853	151303988	151317955	151319629	2734	0,12,0,0	0,0,0,0	1,1,0,0	0,2,0,0	216	139	1	1	NA,1.0,NA,NA	1.0,0.243,NA,NA	0.379
2745	ENSMUSG00000041298	Katnal1	chr5	-	148828438	148828565	148825688	148825823	148829319	148829478	2745	4,8,13,64	0,2,0,0	46,6,2,7	0,0,0,0	266	139	1	1	1.0,0.676,1.0,1.0	1.0,1.0,1.0,1.0	-0.081
2749	ENSMUSG00000029648	Flt1	chr5	-	147618654	147618817	147618423	147618560	147620626	147620751	2749	14,0,15,5	0,0,0,0	29,6,13,20	2,1,0,0	302	139	1	1	1.0,NA,1.0,1.0	0.87,0.734,1.0,1.0	0.099
2754	ENSMUSG00000070420	Zscan25	chr5	+	145223117	145223319	145220161	145220594	145224117	145224209	2754	3,8,7,3	0,0,0,0	0,6,0,7	0,0,0,3	341	139	1	1	1.0,1.0,1.0,1.0	NA,1.0,NA,0.487	0.256
2755	ENSMUSG00000029587	Zfp12	chr5	+	143226074	143226170	143225708	143225835	143229816	143230385	2755	11,53,7,33	0,9,0,0	42,50,9,33	1,0,2,0	235	139	0.0106856	0.0765363	1.0,0.777,1.0,1.0	0.961,1.0,0.727,1.0	0.022
2756	ENSMUSG00000029587	Zfp12	chr5	+	143226074	143226170	143225708	143225905	143229816	143230385	2756	6,20,4,24	0,0,0,3	26,24,5,18	0,0,0,1	235	139	1	1	1.0,1.0,1.0,0.826	1.0,1.0,1.0,0.914	-0.022
2757	ENSMUSG00000036555	Iqce	chr5	-	140651762	140651963	140647581	140651248	140654776	140654860	2757	24,9,49,20	0,0,0,1	20,16,31,54	0,0,0,0	340	139	1	1	1.0,1.0,1.0,0.891	1.0,1.0,1.0,1.0	-0.027
2758	ENSMUSG00000036555	Iqce	chr5	-	140654776	140654860	140651762	140651963	140656221	140656322	2758	6,0,12,5	2,10,9,3	3,8,7,11	3,2,3,7	223	139	0.152809	0.720712	0.652,0.0,0.454,0.51	0.384,0.714,0.593,0.495	-0.142
2759	ENSMUSG00000036555	Iqce	chr5	-	140654776	140654875	140651783	140651963	140656221	140656322	2759	9,2,5,8	2,10,9,3	2,5,9,9	3,2,3,7	238	139	0.436492	1	0.724,0.105,0.245,0.609	0.28,0.594,0.637,0.429	-0.064
2760	ENSMUSG00000036555	Iqce	chr5	-	140656221	140656322	140651762	140651963	140657098	140657220	2760	9,27,25,12	0,0,6,0	14,9,12,22	0,0,0,0	240	139	0.216207	0.950573	1.0,1.0,0.707,1.0	1.0,1.0,1.0,1.0	-0.073
2761	ENSMUSG00000036555	Iqce	chr5	-	140660832	140661003	140660091	140660115	140663170	140663261	2761	6,36,47,32	7,0,1,2	18,18,22,37	5,0,2,6	310	139	0.410588	1	0.278,1.0,0.955,0.878	0.617,1.0,0.831,0.734	-0.018
2762	ENSMUSG00000036555	Iqce	chr5	-	140668156	140668212	140666470	140666696	140669130	140669294	2762	9,27,11,11	0,0,0,0	16,9,15,17	3,0,0,0	195	139	1	1	1.0,1.0,1.0,1.0	0.792,1.0,1.0,1.0	0.052
2763	ENSMUSG00000036555	Iqce	chr5	-	140668156	140668212	140666470	140666700	140669130	140669294	2763	28,52,39,36	0,1,6,0	34,20,27,48	2,0,0,4	195	139	0.765274	1	1.0,0.974,0.822,1.0	0.924,1.0,1.0,0.895	-0.006
2764	ENSMUSG00000036555	Iqce	chr5	-	140671799	140671849	140668784	140669294	140672082	140672155	2764	20,35,49,33	0,0,3,0	44,20,20,45	0,0,0,0	189	139	1	1	1.0,1.0,0.923,1.0	1.0,1.0,1.0,1.0	-0.019
2765	ENSMUSG00000036555	Iqce	chr5	-	140673539	140673610	140672082	140672155	140675567	140675618	2765	38,45,65,36	6,0,0,9	56,24,18,48	0,0,0,0	210	139	6.49809e-06	0.000102047	0.807,1.0,1.0,0.726	1.0,1.0,1.0,1.0	-0.117
2766	ENSMUSG00000036555	Iqce	chr5	-	140678548	140678683	140677354	140677425	140679169	140679298	2766	13,21,7,9	3,0,2,5	10,12,4,17	3,1,0,3	274	139	0.55606	1	0.687,1.0,0.64,0.477	0.628,0.859,1.0,0.742	-0.106
2772	ENSMUSG00000005474	Myl10	chr5	+	136726786	136726865	136724208	136724313	136729555	136729604	2772	0,9,6,0	0,0,0,0	3,8,1,0	3,0,0,0	218	139	1	1	NA,1.0,1.0,NA	0.389,1.0,1.0,NA	0.204
2773	ENSMUSG00000006143	Upk3bl	chr5	+	136088915	136089135	136088584	136088737	136090036	136090113	2773	0,1,0,9	3,0,0,0	7,2,0,8	0,0,0,0	359	139	1	1	0.0,1.0,NA,1.0	1.0,1.0,NA,1.0	-0.333
2774	ENSMUSG00000006143	Upk3bl	chr5	+	136090360	136090481	136090036	136090113	136092925	136093164	2774	4,1,0,7	0,0,0,0	7,5,0,1	2,0,0,0	260	139	1	1	1.0,1.0,NA,1.0	0.652,1.0,NA,1.0	0.116
2775	ENSMUSG00000006143	Upk3bl	chr5	+	136090360	136090481	136090036	136090113	136092928	136093173	2775	1,3,0,10	0,0,0,2	8,8,0,0	0,0,0,0	260	139	1	1	1.0,1.0,NA,0.728	1.0,1.0,NA,NA	-0.091
2778	ENSMUSG00000038485	Socs7	chr11	+	97267262	97267367	97263891	97263956	97268761	97268892	2778	4,7,6,3	1,2,1,0	3,4,2,0	0,0,1,0	244	139	1	1	0.695,0.666,0.774,1.0	1.0,1.0,0.533,NA	-0.061
2782	ENSMUSG00000040557	Mettl27	chr5	+	134963142	134963278	134962326	134962455	134969310	134970577	2782	5,6,5,11	0,0,0,0	27,3,7,14	1,0,0,0	275	139	1	1	1.0,1.0,1.0,1.0	0.932,1.0,1.0,1.0	0.017
2784	ENSMUSG00000040557	Mettl27	chr5	+	134964938	134965022	134964632	134964725	134969310	134971491	2784	1,0,0,0	3,9,10,1	0,0,0,5	34,5,3,20	223	139	0.858706	1	0.172,0.0,0.0,0.0	0.0,0.0,0.0,0.135	0.009
2785	ENSMUSG00000063146	Clip2	chr5	-	134533587	134533692	134531379	134532315	134539016	134539077	2785	0,0,0,3	8,13,9,11	0,7,3,1	8,13,14,9	244	139	0.000749996	0.0073595	0.0,0.0,0.0,0.134	0.0,0.235,0.109,0.06	-0.067
2786	ENSMUSG00000063146	Clip2	chr5	-	134542849	134542953	134539016	134539077	134544934	134545132	2786	18,25,19,30	0,0,0,1	20,28,27,16	0,0,0,0	243	139	1	1	1.0,1.0,1.0,0.945	1.0,1.0,1.0,1.0	-0.014
2787	ENSMUSG00000063146	Clip2	chr5	-	134545669	134545883	134544934	134545132	134546760	134546885	2787	23,44,31,87	0,0,0,7	29,45,58,12	0,0,0,0	353	139	0.0636053	0.348717	1.0,1.0,1.0,0.83	1.0,1.0,1.0,1.0	-0.042
2788	ENSMUSG00000063146	Clip2	chr5	-	134546760	134546885	134545669	134545883	134551439	134551996	2788	20,27,21,69	0,0,0,0	18,28,45,7	5,0,1,0	264	139	0.209507	0.927259	1.0,1.0,1.0,1.0	0.655,1.0,0.96,1.0	0.096
2789	ENSMUSG00000015944	Castor2	chr5	+	134165888	134165999	134164943	134165067	134166302	134166385	2789	20,8,29,8	5,0,0,0	10,1,2,20	0,0,0,0	250	139	0.277983	1	0.69,1.0,1.0,1.0	1.0,1.0,1.0,1.0	-0.078
2790	ENSMUSG00000070469	Adamtsl3	chr7	+	82164182	82164294	82148805	82148963	82169925	82170064	2790	0,0,6,0	0,0,0,0	3,0,1,2	0,0,2,0	251	139	1	1	NA,NA,1.0,NA	1.0,NA,0.217,1.0	0.261
2821	ENSMUSG00000084992	Gm13842	chr5	-	116166405	116166458	116164469	116165174	116167036	116167289	2821	0,0,0,0	0,3,0,0	0,0,2,2	5,2,1,0	192	139	1	1	NA,0.0,NA,NA	0.0,0.0,0.591,1.0	-0.398
2825	ENSMUSG00000002486	Tchp	chr5	+	114847094	114847273	114846714	114846899	114847367	114847501	2825	1,0,0,0	15,1,3,0	10,2,0,4	14,5,1,12	318	139	1	1	0.028,0.0,0.0,NA	0.238,0.149,0.0,0.127	-0.119
2827	ENSMUSG00000037007	Zfp113	chr5	-	138149466	138149558	138148780	138148995	138151106	138151161	2827	19,24,25,0	6,0,18,0	17,12,4,22	5,2,1,9	231	139	1	1	0.656,1.0,0.455,NA	0.672,0.783,0.706,0.595	0.015
2837	ENSMUSG00000033209	Ttc28	chr5	+	111429745	111429769	111428540	111428617	111430636	111430766	2837	3,0,0,0	2,0,0,0	0,0,0,0	1,0,0,3	163	139	1	1	0.561,NA,NA,NA	0.0,NA,NA,0.0	0.561
2842	ENSMUSG00000055385	Rnf212	chr5	-	108893526	108893590	108879526	108879603	108895280	108895323	2842	0,0,4,6	0,0,0,0	0,4,0,0	8,0,0,0	203	139	1	1	NA,NA,1.0,1.0	0.0,1.0,NA,NA	0.5
2846	ENSMUSG00000047146	Tet1	chr10	-	62669316	62669407	62668672	62668766	62673954	62676157	2846	4,0,7,0	0,0,0,2	0,5,1,1	0,0,0,0	230	139	1	1	1.0,NA,1.0,0.0	NA,1.0,1.0,1.0	-0.333
2850	ENSMUSG00000034462	Pkd2	chr5	+	104638509	104638630	104637098	104637280	104642758	104642857	2850	7,0,15,9	0,0,2,0	4,3,0,11	0,2,0,1	260	139	1	1	1.0,NA,0.8,1.0	1.0,0.445,NA,0.855	0.167
2858	ENSMUSG00000089809	Rasgef1b	chr5	-	99380160	99380256	99379949	99380052	99381773	99381848	2858	11,24,8,19	0,0,0,0	44,12,5,7	1,0,0,0	235	139	1	1	1.0,1.0,1.0,1.0	0.963,1.0,1.0,1.0	0.009
2863	ENSMUSG00000063838	Cdc42ep5	chr7	-	4167083	4167186	4154549	4154786	4167457	4167538	2863	1,1,11,1	0,0,0,2	2,4,4,1	0,0,0,0	242	139	0.707397	1	1.0,1.0,1.0,0.223	1.0,1.0,1.0,1.0	-0.194
2864	ENSMUSG00000063838	Cdc42ep5	chr7	-	4167091	4167186	4154258	4154786	4167457	4167859	2864	5,1,27,7	0,0,0,2	11,19,4,2	0,0,0,0	234	139	1	1	1.0,1.0,1.0,0.675	1.0,1.0,1.0,1.0	-0.081
2874	ENSMUSG00000074651	Mcidas	chr13	+	113130890	113130982	113130621	113130718	113133376	113133449	2874	0,0,2,0	0,0,0,1	0,1,0,0	0,0,0,0	231	139	1	1	NA,NA,1.0,0.0	NA,1.0,NA,NA	-0.5
2880	ENSMUSG00000029370	Rassf6	chr5	-	90770005	90770146	90765489	90765644	90779366	90779465	2880	0,0,0,0	2,0,1,8	0,3,2,0	0,1,3,1	280	139	1	1	0.0,NA,0.0,0.0	NA,0.598,0.249,0.0	-0.282
2891	ENSMUSG00000023991	Foxp4	chr17	-	48180649	48180716	48180028	48180198	48182154	48182276	2891	36,37,43,32	0,0,0,0	51,21,14,32	0,0,0,1	206	139	1	1	1.0,1.0,1.0,1.0	1.0,1.0,1.0,0.956	0.011
2908	ENSMUSG00000031673	Cdh11	chr8	-	103447044	103447162	103406243	103406643	103511527	103512274	2908	20,16,0,0	0,0,0,0	14,20,3,9	5,0,0,0	257	139	1	1	1.0,1.0,NA,NA	0.602,1.0,1.0,1.0	0.1
2909	ENSMUSG00000055923	Aasdh	chr5	-	77025373	77025505	77023781	77024269	77026250	77026373	2909	12,23,26,56	5,0,0,0	17,4,2,16	1,0,0,4	271	139	0.484238	1	0.552,1.0,1.0,1.0	0.897,1.0,1.0,0.672	-0.004
2910	ENSMUSG00000055923	Aasdh	chr5	-	77031932	77032048	77030113	77030909	77033976	77034169	2910	23,38,15,68	0,0,1,0	24,6,4,23	0,0,0,0	255	139	1	1	1.0,1.0,0.891,1.0	1.0,1.0,1.0,1.0	-0.027
2911	ENSMUSG00000055923	Aasdh	chr5	-	77035034	77035207	77033893	77034169	77035876	77035983	2911	26,46,23,53	0,0,0,0	34,21,7,28	3,0,0,0	312	139	1	1	1.0,1.0,1.0,1.0	0.835,1.0,1.0,1.0	0.041
2912	ENSMUSG00000055923	Aasdh	chr5	-	77039449	77039642	77035876	77036681	77044223	77044537	2912	17,17,13,89	5,2,1,0	43,11,4,49	4,5,1,0	332	139	0.358241	1	0.587,0.781,0.845,1.0	0.818,0.479,0.626,1.0	0.073
2913	ENSMUSG00000055923	Aasdh	chr5	-	77042136	77042209	77039449	77039642	77044223	77044537	2913	0,0,0,0	4,6,7,38	2,3,0,1	17,4,3,16	212	139	0.151915	0.717209	0.0,0.0,0.0,0.0	0.072,0.33,0.0,0.039	-0.11
2914	ENSMUSG00000055923	Aasdh	chr5	-	77049007	77049128	77044088	77044537	77052055	77052227	2914	20,21,30,32	0,0,0,0	47,9,3,30	1,0,0,0	260	139	1	1	1.0,1.0,1.0,1.0	0.962,1.0,1.0,1.0	0.01
2915	ENSMUSG00000055923	Aasdh	chr5	-	77049764	77050032	77049007	77049128	77052055	77052227	2915	37,40,102,78	0,0,0,1	52,22,17,48	3,0,0,3	407	139	0.0860789	0.449737	1.0,1.0,1.0,0.964	0.855,1.0,1.0,0.845	0.066
2916	ENSMUSG00000055923	Aasdh	chr5	-	77049764	77050032	77049007	77049128	77053269	77053339	2916	22,32,60,53	0,0,0,0	32,14,15,34	2,1,0,0	407	139	1	1	1.0,1.0,1.0,1.0	0.845,0.827,1.0,1.0	0.082
2917	ENSMUSG00000055923	Aasdh	chr5	-	77052055	77052227	77049007	77049128	77053269	77053274	2917	4,4,13,11	0,0,0,0	11,5,2,10	2,1,0,0	311	139	1	1	1.0,1.0,1.0,1.0	0.711,0.691,1.0,1.0	0.149
2918	ENSMUSG00000055923	Aasdh	chr5	-	77052055	77052227	77049764	77050032	77052805	77052859	2918	23,11,58,38	0,0,0,1	41,13,2,25	0,0,1,0	311	139	1	1	1.0,1.0,1.0,0.944	1.0,1.0,0.472,1.0	0.118
2920	ENSMUSG00000055923	Aasdh	chr5	-	77052104	77052227	77049941	77050032	77052805	77052859	2920	3,0,6,4	0,0,0,1	7,0,0,2	0,0,1,0	262	139	1	1	1.0,NA,1.0,0.68	1.0,NA,0.0,1.0	0.227
2922	ENSMUSG00000055923	Aasdh	chr5	-	77052805	77052859	77052055	77052227	77053269	77053334	2922	4,0,7,4	0,1,4,1	9,0,0,3	0,0,2,1	193	139	1	1	1.0,0.0,0.558,0.742	1.0,NA,0.0,0.684	0.014
2924	ENSMUSG00000062960	Kdr	chr5	-	76096954	76097040	76093486	76095278	76097498	76097598	2924	6,0,1,0	0,0,5,0	8,24,7,1	0,0,0,0	225	139	1	1	1.0,NA,0.11,NA	1.0,1.0,1.0,1.0	-0.445
2930	ENSMUSG00000054892	Txk	chr5	-	72857951	72858070	72856436	72856594	72860610	72860675	2930	7,2,0,0	0,0,0,0	33,0,3,11	0,0,0,10	258	139	1	1	1.0,1.0,NA,NA	1.0,NA,1.0,0.372	0.209
2933	ENSMUSG00000034071	Zfp551	chr7	-	12152469	12152593	12149079	12151145	12155734	12155773	2933	0,0,0,7	0,4,0,0	7,0,0,6	1,0,0,0	263	139	1	1	NA,0.0,NA,1.0	0.787,NA,NA,1.0	-0.393
2946	ENSMUSG00000029207	Apbb2	chr5	-	66649400	66649515	66619256	66619509	66700804	66700960	2946	5,0,0,0	0,0,0,0	10,0,1,2	0,2,0,0	254	139	1	1	1.0,NA,NA,NA	1.0,0.0,1.0,1.0	0.25
2948	ENSMUSG00000029207	Apbb2	chr5	-	66700804	66700960	66649400	66649515	66775910	66775983	2948	4,0,0,0	0,0,0,0	7,4,1,1	0,0,1,0	295	139	1	1	1.0,NA,NA,NA	1.0,1.0,0.32,1.0	0.17
2950	ENSMUSG00000037890	Wdr19	chr5	+	65379332	65379506	65378961	65379074	65380371	65380442	2950	36,7,11,9	1,0,0,0	17,18,5,3	0,0,0,0	313	139	1	1	0.941,1.0,1.0,1.0	1.0,1.0,1.0,1.0	-0.015
2954	ENSMUSG00000060224	Pyroxd2	chr19	-	42718060	42718167	42716095	42716216	42719757	42719912	2954	55,28,12,53	0,0,0,0	17,48,36,42	7,0,0,4	246	139	0.00013749	0.00162215	1.0,1.0,1.0,1.0	0.578,1.0,1.0,0.856	0.142
2955	ENSMUSG00000060224	Pyroxd2	chr19	-	42722159	42722316	42719757	42719912	42722521	42722594	2955	25,7,32,75	0,10,0,0	35,45,27,40	0,0,0,0	296	139	0.022402	0.144551	1.0,0.247,1.0,1.0	1.0,1.0,1.0,1.0	-0.188
2960	ENSMUSG00000045790	Ccdc149	chr5	-	52593039	52593078	52578073	52578181	52596400	52596562	2960	0,0,0,3	0,0,0,0	11,3,2,11	6,0,0,3	178	139	1	1	NA,NA,NA,1.0	0.589,1.0,1.0,0.741	0.167
2961	ENSMUSG00000029090	Adgra3	chr5	-	50168832	50168904	50166677	50166838	50170734	50170806	2961	2,1,4,0	0,0,0,0	33,14,0,1	1,0,0,0	211	139	1	1	1.0,1.0,1.0,NA	0.956,1.0,NA,1.0	0.015
2967	ENSMUSG00000046572	Zfp518b	chr5	-	38840535	38840601	38839827	38840125	38842021	38842093	2967	1,2,5,0	2,0,4,2	0,0,0,0	0,0,1,8	205	139	1	1	0.253,1.0,0.459,0.0	NA,NA,0.0,0.0	0.428
2971	ENSMUSG00000005107	Slc2a9	chr5	-	38574517	38574650	38556044	38556232	38593882	38594028	2971	31,17,27,47	1,0,0,0	27,24,17,46	0,0,0,2	272	139	1	1	0.941,1.0,1.0,1.0	1.0,1.0,1.0,0.922	0.005
2972	ENSMUSG00000005107	Slc2a9	chr5	-	38658982	38659059	38640647	38640728	38659301	38659422	2972	36,21,13,33	17,3,5,31	20,25,2,12	3,1,0,11	216	139	0.0771845	0.410355	0.577,0.818,0.626,0.407	0.811,0.941,1.0,0.412	-0.184
2973	ENSMUSG00000005107	Slc2a9	chr5	-	38659301	38659363	38640659	38640728	38660421	38660486	2973	8,3,1,16	0,0,0,0	3,0,0,8	1,2,0,0	201	139	1	1	1.0,1.0,1.0,1.0	0.675,0.0,NA,1.0	0.442
2993	ENSMUSG00000029101	Rgs12	chr5	+	35186840	35186960	35185879	35185976	35187354	35187434	2993	0,0,0,0	19,13,27,38	1,0,0,0	41,13,3,13	259	139	1	1	0.0,0.0,0.0,0.0	0.013,0.0,0.0,0.0	-0.003
2994	ENSMUSG00000029101	Rgs12	chr5	+	35187354	35187434	35185726	35185976	35189214	35190448	2994	17,21,12,20	0,0,0,0	27,10,3,17	1,0,0,0	219	139	1	1	1.0,1.0,1.0,1.0	0.945,1.0,1.0,1.0	0.014
2995	ENSMUSG00000029101	Rgs12	chr5	+	35187354	35187434	35185726	35185976	35196506	35196980	2995	9,4,7,12	0,0,0,0	16,9,2,8	1,0,0,0	219	139	1	1	1.0,1.0,1.0,1.0	0.91,1.0,1.0,1.0	0.022
2996	ENSMUSG00000029101	Rgs12	chr5	+	35187811	35187965	35187354	35187434	35189214	35189396	2996	14,6,24,43	8,17,5,8	29,24,0,10	11,1,1,9	293	139	0.791523	1	0.454,0.143,0.695,0.718	0.556,0.919,0.0,0.345	0.047
2997	ENSMUSG00000029101	Rgs12	chr5	+	35189214	35189778	35185879	35185976	35196506	35196979	2997	53,37,80,129	0,0,0,0	82,38,18,64	1,0,0,0	703	139	1	1	1.0,1.0,1.0,1.0	0.942,1.0,1.0,1.0	0.014
3006	ENSMUSG00000037697	Ddhd1	chr14	-	45836558	45836642	45825923	45833121	45839021	45839213	3006	76,75,74,50	20,22,15,18	22,19,23,51	5,0,0,6	223	139	0.000459045	0.00477574	0.703,0.68,0.755,0.634	0.733,1.0,1.0,0.841	-0.201
3007	ENSMUSG00000037697	Ddhd1	chr14	-	45842509	45842659	45840095	45840348	45846394	45846470	3007	141145177122	0,1,0,4	65,44,30,89	0,0,0,0	289	139	1	1	1.0,0.986,1.0,0.936	1.0,1.0,1.0,1.0	-0.02
3008	ENSMUSG00000037697	Ddhd1	chr14	-	45860297	45860350	45858168	45858297	45866310	45866331	3008	2,2,3,2	3,11,10,0	0,0,0,0	0,0,3,0	192	139	1	1	0.326,0.116,0.178,1.0	NA,NA,0.0,NA	0.405
3009	ENSMUSG00000037697	Ddhd1	chr14	-	45860297	45860399	45858168	45858297	45866310	45866331	3009	10,6,5,9	3,11,10,0	0,0,0,0	0,0,3,0	241	139	1	1	0.658,0.239,0.224,1.0	NA,NA,0.0,NA	0.53
3010	ENSMUSG00000037697	Ddhd1	chr14	-	45860297	45860399	45858168	45858297	45867036	45867210	3010	7,6,9,6	48,59,41,37	0,0,0,0	22,20,22,17	241	139	4.23326e-07	8.31161e-06	0.078,0.055,0.112,0.086	0.0,0.0,0.0,0.0	0.083
3012	ENSMUSG00000037697	Ddhd1	chr14	-	45866310	45866331	45858168	45858297	45867036	45867207	3012	5,9,9,0	48,59,41,37	0,0,3,0	22,20,22,17	160	139	0.000167557	0.00193758	0.083,0.117,0.16,0.0	0.0,0.0,0.106,0.0	0.064
3014	ENSMUSG00000037697	Ddhd1	chr14	-	45867036	45867210	45858168	45858297	45894678	45894858	3014	159148144113	1,1,6,10	78,45,51,55	0,1,0,0	313	139	0.000108861	0.0013169	0.986,0.985,0.914,0.834	1.0,0.952,1.0,1.0	-0.058
3023	ENSMUSG00000055235	Wdr86	chr5	-	24918913	24919003	24917847	24917951	24920523	24920579	3023	0,0,0,0	0,0,0,8	0,0,2,0	12,12,4,1	229	139	1	1	NA,NA,NA,0.0	0.0,0.0,0.233,0.0	-0.058
3049	ENSMUSG00000031520	Vegfc	chr8	+	54622059	54622211	54612327	54612518	54633736	54633843	3049	2,8,0,1	0,0,0,0	21,19,0,18	0,0,0,3	291	139	1	1	1.0,1.0,NA,1.0	1.0,1.0,NA,0.741	0.086
3051	ENSMUSG00000056004	Elapor2	chr5	+	9495363	9495553	9491633	9491807	9496893	9496990	3051	4,5,4,2	0,0,0,0	0,3,0,9	0,0,0,6	329	139	1	1	1.0,1.0,1.0,1.0	NA,1.0,NA,0.388	0.306
3070	ENSMUSG00000084803	5830444B04Rik	chr4	-	155495293	155496269	155492766	155494157	155498175	155498344	3070	4,10,5,31	0,0,0,0	1,10,4,4	1,0,0,0	1115	139	1	1	1.0,1.0,1.0,1.0	0.111,1.0,1.0,1.0	0.222
3071	ENSMUSG00000084803	5830444B04Rik	chr4	-	155495293	155496269	155492766	155494157	155499177	155499335	3071	6,8,5,25	1,0,8,2	2,11,4,8	6,3,0,0	1115	139	0.867528	1	0.428,1.0,0.072,0.609	0.04,0.314,1.0,1.0	-0.061
3072	ENSMUSG00000084803	5830444B04Rik	chr4	-	155495293	155496269	155493974	155494154	155498175	155498344	3072	12,10,5,34	4,8,6,18	7,16,8,4	1,17,0,4	1115	139	0.60361	1	0.272,0.135,0.094,0.191	0.466,0.105,1.0,0.111	-0.248
3073	ENSMUSG00000084803	5830444B04Rik	chr4	-	155495293	155496269	155493974	155494154	155499177	155499335	3073	14,8,5,28	4,3,2,13	8,17,8,8	14,12,2,4	1115	139	0.0965906	0.495099	0.304,0.249,0.238,0.212	0.066,0.15,0.333,0.2	0.063
3074	ENSMUSG00000084803	5830444B04Rik	chr4	-	155498175	155498344	155492766	155494157	155499177	155499335	3074	3,4,3,19	1,0,8,2	5,3,2,7	6,3,0,0	308	139	0.915483	1	0.575,1.0,0.145,0.811	0.273,0.311,1.0,1.0	-0.013
3075	ENSMUSG00000084803	5830444B04Rik	chr4	-	155498175	155498344	155495293	155496269	155499177	155499335	3075	4,6,3,29	3,0,0,4	5,3,2,9	2,1,0,6	308	139	0.129572	0.63015	0.376,1.0,1.0,0.766	0.53,0.575,1.0,0.404	0.158
3076	ENSMUSG00000084803	5830444B04Rik	chr4	-	155498175	155498347	155483219	155485859	155499177	155499213	3076	10,10,5,35	5,7,20,4	5,13,0,13	15,0,1,2	311	139	0.773842	1	0.472,0.39,0.101,0.796	0.13,1.0,0.0,0.744	-0.029
3077	ENSMUSG00000084803	5830444B04Rik	chr4	-	155498175	155498347	155493974	155494154	155499177	155499213	3077	14,18,11,42	4,3,2,13	6,30,0,17	14,12,2,4	311	139	0.0257319	0.162779	0.61,0.728,0.711,0.591	0.161,0.528,0.0,0.655	0.324
3078	ENSMUSG00000029054	Gabrd	chr4	-	155470859	155471015	155470391	155470603	155471610	155471748	3078	0,0,0,0	0,0,0,11	11,1,0,2	6,0,0,0	295	139	1	1	NA,NA,NA,0.0	0.463,1.0,NA,1.0	-0.821
3083	ENSMUSG00000039410	Prdm16	chr4	-	154406727	154406902	154400581	154405379	154407703	154407937	3083	0,0,0,3	3,4,3,27	14,7,0,7	2,0,1,7	314	139	1.03089e-06	1.88268e-05	0.0,0.0,0.0,0.047	0.756,1.0,0.0,0.307	-0.504
3084	ENSMUSG00000039410	Prdm16	chr4	-	154412716	154412891	154407703	154407937	154413120	154413290	3084	9,5,0,45	0,0,0,0	1,7,1,16	2,0,0,0	314	139	1	1	1.0,1.0,NA,1.0	0.181,1.0,1.0,1.0	0.205
3101	ENSMUSG00000028602	Tnfrsf8	chr4	-	145014995	145015086	145014548	145014646	145019163	145019330	3101	4,0,4,2	1,0,0,0	4,30,25,6	0,0,0,0	230	139	1	1	0.707,NA,1.0,1.0	1.0,1.0,1.0,1.0	-0.098
3115	ENSMUSG00000040697	Dnajc16	chr4	-	141493794	141493893	141491878	141492049	141493972	141494053	3115	10,31,21,3	0,0,0,0	24,22,34,26	0,0,0,1	238	139	1	1	1.0,1.0,1.0,1.0	1.0,1.0,1.0,0.938	0.016
3116	ENSMUSG00000040697	Dnajc16	chr4	-	141497163	141497347	141495201	141495384	141498217	141498348	3116	44,48,47,21	3,0,0,0	41,25,35,62	0,0,0,0	323	139	1	1	0.863,1.0,1.0,1.0	1.0,1.0,1.0,1.0	-0.034
3117	ENSMUSG00000040697	Dnajc16	chr4	-	141504205	141504390	141502676	141502781	141510083	141510417	3117	50,60,71,17	0,0,0,0	24,14,50,52	0,2,0,0	324	139	1	1	1.0,1.0,1.0,1.0	1.0,0.75,1.0,1.0	0.062
3118	ENSMUSG00000040697	Dnajc16	chr4	-	141511998	141512065	141510083	141510417	141516199	141516384	3118	16,34,26,10	0,0,0,0	12,10,24,16	0,0,0,1	206	139	1	1	1.0,1.0,1.0,1.0	1.0,1.0,1.0,0.915	0.021
3123	ENSMUSG00000040860	Crocc	chr4	-	140747018	140747243	140746473	140746623	140747584	140747800	3123	40,8,14,12	0,0,0,0	14,0,2,13	0,0,0,2	364	139	1	1	1.0,1.0,1.0,1.0	1.0,NA,1.0,0.713	0.096
3132	ENSMUSG00000028784	Spocd1	chr4	+	129847324	129847436	129845527	129845653	129847661	129847812	3132	0,0,2,0	0,0,6,1	0,0,2,1	0,0,0,1	251	139	1	1	NA,NA,0.156,0.0	NA,NA,1.0,0.356	-0.6
3133	ENSMUSG00000028784	Spocd1	chr4	+	129848125	129848261	129847661	129847812	129848682	129848772	3133	0,10,22,4	0,8,1,0	0,0,1,13	0,0,0,0	275	139	1	1	NA,0.387,0.917,1.0	NA,NA,1.0,1.0	-0.232
3140	ENSMUSG00000061894	Zscan20	chr4	-	128502822	128502955	128498269	128498505	128503690	128503774	3140	0,0,0,0	0,0,0,1	2,0,0,0	0,0,0,0	272	139	1	1	NA,NA,NA,0.0	1.0,NA,NA,NA	-1
3141	ENSMUSG00000041530	Ago1	chr4	-	126354159	126354296	126353793	126353928	126354698	126354880	3141	4,2,3,9	0,0,0,0	11,9,19,28	0,1,4,1	276	139	0.0402382	0.237406	1.0,1.0,1.0,1.0	1.0,0.819,0.705,0.934	0.135
3142	ENSMUSG00000041530	Ago1	chr4	-	126354159	126354378	126353793	126353928	126354698	126354880	3142	7,2,2,4	0,0,0,0	4,13,14,30	0,1,4,1	358	139	0.0185652	0.122866	1.0,1.0,1.0,1.0	1.0,0.835,0.576,0.921	0.167
3143	ENSMUSG00000041530	Ago1	chr4	-	126355477	126355598	126354698	126354880	126357464	126357648	3143	11,4,10,28	0,0,0,0	9,4,21,30	0,2,0,0	260	139	1	1	1.0,1.0,1.0,1.0	1.0,0.517,1.0,1.0	0.121
3144	ENSMUSG00000028842	Ago3	chr4	-	126262276	126262399	126261440	126261574	126264055	126264175	3144	22,0,2,9	0,0,0,0	2,9,6,23	4,0,0,0	262	139	1	1	1.0,NA,1.0,1.0	0.21,1.0,1.0,1.0	0.198
3145	ENSMUSG00000028842	Ago3	chr4	-	126296957	126297094	126270699	126270834	126297997	126298087	3145	55,16,17,71	0,4,0,0	18,18,15,16	0,0,4,18	276	139	0.00126674	0.0117068	1.0,0.668,1.0,1.0	1.0,1.0,0.654,0.309	0.176
3148	ENSMUSG00000028655	Mfsd2a	chr4	-	122844983	122845141	122844453	122844544	122845581	122845660	3148	0,0,0,11	0,0,0,0	6,0,3,14	0,0,1,0	297	139	1	1	NA,NA,NA,1.0	1.0,NA,0.584,1.0	0.139
3166	ENSMUSG00000028698	Pik3r3	chr4	+	116149293	116149464	116148871	116148946	116156830	116157038	3166	1,0,12,3	0,0,2,0	1,0,0,0	2,0,0,0	310	139	1	1	1.0,NA,0.729,1.0	0.183,NA,NA,NA	0.727
3170	ENSMUSG00000030084	Plxna1	chr6	-	89306539	89306796	89306365	89306432	89307317	89307460	3170	0,0,12,0	0,0,0,0	4,0,0,0	6,0,0,0	396	139	1	1	NA,NA,1.0,NA	0.19,NA,NA,NA	0.81
3197	ENSMUSG00000003882	Il7r	chr15	-	9525139	9525278	9516420	9516578	9529746	9529852	3197	4,6,6,0	0,0,0,0	38,1,0,40	0,4,0,0	278	139	1	1	1.0,1.0,1.0,NA	1.0,0.111,NA,1.0	0.296
3198	ENSMUSG00000028518	Prkaa2	chr4	-	104932610	104932752	104909112	104909206	104966901	104967087	3198	0,0,0,0	0,0,0,2	0,0,0,5	0,0,0,0	281	139	1	1	NA,NA,NA,0.0	NA,NA,NA,1.0	-1
3218	ENSMUSG00000028573	Fggy	chr4	+	95511717	95511806	95489201	95489353	95585196	95585312	3218	6,9,0,2	0,0,0,0	9,1,2,16	0,0,0,4	228	139	1	1	1.0,1.0,NA,1.0	1.0,1.0,1.0,0.709	0.073
3221	ENSMUSG00000028573	Fggy	chr4	+	95688793	95688901	95657662	95657766	95700344	95700406	3221	0,15,0,1	3,0,0,0	11,0,5,6	0,0,2,4	247	139	1	1	0.0,1.0,NA,1.0	1.0,NA,0.585,0.458	-0.014
3222	ENSMUSG00000028573	Fggy	chr4	+	95688793	95688901	95657662	95657766	95725821	95725896	3222	0,6,0,0	0,0,0,0	8,0,2,1	2,0,0,0	247	139	1	1	NA,1.0,NA,NA	0.692,NA,1.0,1.0	0.103
3223	ENSMUSG00000028573	Fggy	chr4	+	95700344	95700406	95688793	95688901	95709118	95709806	3223	0,5,0,0	0,0,0,0	4,0,2,4	4,0,0,0	201	139	1	1	NA,1.0,NA,NA	0.409,NA,1.0,1.0	0.197
3224	ENSMUSG00000028573	Fggy	chr4	+	95709118	95710362	95688793	95688901	95725821	95725896	3224	0,6,0,0	0,0,0,0	27,4,5,15	1,0,0,0	1383	139	1	1	NA,1.0,NA,NA	0.731,1.0,1.0,1.0	0.067
3227	ENSMUSG00000028573	Fggy	chr4	+	95790215	95790293	95737861	95737913	95811161	95811223	3227	0,0,0,0	2,5,0,1	0,0,0,3	7,0,5,0	217	139	1	1	0.0,0.0,NA,0.0	0.0,NA,0.0,1.0	-0.333
3259	ENSMUSG00000052407	Ccdc171	chr4	+	83454026	83454174	83443781	83444007	83465070	83465206	3259	10,8,3,31	0,0,2,0	10,5,3,0	0,0,0,0	287	139	1	1	1.0,1.0,0.421,1.0	1.0,1.0,1.0,NA	-0.145
3261	ENSMUSG00000052407	Ccdc171	chr4	+	83539061	83539200	83522258	83522419	83553876	83553979	3261	4,0,14,7	0,0,0,0	8,0,1,0	0,0,3,0	278	139	1	1	1.0,NA,1.0,1.0	1.0,NA,0.143,NA	0.428
3262	ENSMUSG00000052407	Ccdc171	chr4	+	83553876	83553979	83522258	83522419	83573764	83573871	3262	3,0,11,7	0,0,0,0	1,0,3,0	2,0,0,0	242	139	1	1	1.0,NA,1.0,1.0	0.223,NA,1.0,NA	0.388
3264	MSTRG.15170	Krtcap3	chr5	+	31409535	31409595	31409034	31409447	31409708	31409915	3264	131169180225	8,0,0,0	165246131143	0,0,0,0	199	139	0.862451	1	0.92,1.0,1.0,1.0	1.0,1.0,1.0,1.0	-0.02
3265	MSTRG.15170	Krtcap3	chr5	+	31409535	31409915	31409270	31409447	31409998	31410133	3265	329317275416	0,0,5,0	397390222269	0,0,0,0	519	139	1	1	1.0,1.0,0.936,1.0	1.0,1.0,1.0,1.0	-0.016
3266	MSTRG.15170	Krtcap3	chr5	+	31409708	31409915	31409034	31409447	31409998	31410133	3266	188174179251	0,0,5,0	182185120141	0,0,0,0	346	139	1	1	1.0,1.0,0.935,1.0	1.0,1.0,1.0,1.0	-0.016
3267	MSTRG.15170	Krtcap3	chr5	+	31409998	31410133	31409535	31409915	31410238	31410346	3267	198218252291	0,0,2,2	224182126125	8,21,6,26	274	139	1.11022e-16	7.19217e-15	1.0,1.0,0.985,0.987	0.934,0.815,0.914,0.709	0.15
3268	MSTRG.15170	Krtcap3	chr5	+	31410238	31410346	31409535	31409915	31410437	31410546	3268	59,59,48,110	0,0,0,0	75,104,53,75	3,0,0,1	247	139	1	1	1.0,1.0,1.0,1.0	0.934,1.0,1.0,0.977	0.022
3269	MSTRG.15170	Krtcap3	chr5	+	31410238	31410346	31409535	31409915	31410441	31410546	3269	30,22,50,48	0,1,0,0	53,73,37,50	0,1,3,0	247	139	0.870095	1	1.0,0.925,1.0,1.0	1.0,0.976,0.874,1.0	0.019
3270	MSTRG.15170	Krtcap3	chr5	+	31410238	31410351	31409708	31409915	31410437	31410546	3270	0,0,2,3	0,0,0,0	5,21,5,27	3,0,0,1	252	139	1	1	NA,NA,1.0,1.0	0.479,1.0,1.0,0.937	0.146
3271	MSTRG.15170	Krtcap3	chr5	+	31410238	31410351	31409708	31409915	31410441	31410546	3271	3,0,2,2	0,1,0,0	5,19,6,21	0,1,3,0	252	139	0.551892	1	1.0,0.0,1.0,1.0	1.0,0.913,0.525,1.0	-0.11
3272	MSTRG.15169	Nrbp1	chr5	+	31401106	31401176	31398220	31398346	31401261	31401335	3272	271378327228	3,1,11,0	295313252362	0,0,0,2	209	139	0.381145	1	0.984,0.996,0.952,1.0	1.0,1.0,1.0,0.992	-0.015
3273	MSTRG.15169	Nrbp1	chr5	+	31401509	31401903	31401106	31401335	31402706	31402747	3273	1176183512741230	0,0,0,0	1403159314051830	0,0,0,1	533	139	1	1	1.0,1.0,1.0,1.0	1.0,1.0,1.0,0.998	0
3274	MSTRG.15169	Nrbp1	chr5	+	31401801	31401903	31401509	31401632	31402220	31402310	3274	2792395228912760	9,18,12,0	3499344938594580	0,13,25,13	241	139	1	1	0.994,0.992,0.993,1.0	1.0,0.994,0.989,0.995	0
3275	MSTRG.15169	Nrbp1	chr5	+	31402220	31402310	31401509	31401903	31402706	31402747	3275	2603362926712610	0,1,5,0	3187317734574310	0,0,0,0	229	139	1	1	1.0,1.0,0.997,1.0	1.0,1.0,1.0,1.0	-0.001
3276	MSTRG.15169	Nrbp1	chr5	+	31403094	31403189	31402706	31402747	31404685	31404769	3276	3034417729633000	3,0,4,0	3740363138924810	0,1,1,1	234	139	1	1	0.998,1.0,0.998,1.0	1.0,1.0,1.0,1.0	-0.001
3277	MSTRG.15169	Nrbp1	chr5	+	31403665	31403689	31403094	31403189	31404685	31404769	3277	1,0,0,0	2009275719061940	0,0,0,0	2477239025983060	163	139	1	1	0.0,0.0,0.0,0.0	0.0,0.0,0.0,0.0	0
3278	MSTRG.15169	Nrbp1	chr5	+	31404685	31404769	31402706	31402747	31405241	31405340	3278	2,0,3,0	0,0,0,0	2,1,1,0	0,6,0,0	223	139	1	1	1.0,NA,1.0,NA	1.0,0.094,1.0,NA	0.302
3279	MSTRG.15169	Nrbp1	chr5	+	31404685	31404769	31403094	31403189	31405027	31405086	3279	3067423529942970	0,0,2,0	3753366339724680	10,0,2,0	223	139	1	1	1.0,1.0,0.999,1.0	0.996,1.0,0.999,1.0	0.001
3280	MSTRG.15169	Nrbp1	chr5	+	31405027	31405086	31404685	31404769	31405241	31405340	3280	2661367827262610	0,0,0,0	3171320035404140	3,0,0,0	198	139	1	1	1.0,1.0,1.0,1.0	0.999,1.0,1.0,1.0	0
3281	MSTRG.15169	Nrbp1	chr5	+	31407887	31407941	31407433	31407709	31408024	31408088	3281	2277314424172290	0,0,0,0	2868297728973780	0,0,0,7	193	139	1	1	1.0,1.0,1.0,1.0	1.0,1.0,1.0,0.997	0.001
3282	MSTRG.15169	Nrbp1	chr5	+	31408024	31408088	31407887	31407941	31408235	31408291	3282	2283308723732250	0,0,0,0	2751289827363650	0,0,1,0	203	139	1	1	1.0,1.0,1.0,1.0	1.0,1.0,0.999,1.0	0
3283	MSTRG.15161	Atraid	chr5	+	31209805	31209877	31209540	31209612	31210106	31210228	3283	84511918571181	0,12,2,2	9706965281117	6,8,8,50	211	139	1.04867e-09	3.17863e-08	1.0,0.985,0.996,0.997	0.991,0.983,0.978,0.936	0.022
3284	MSTRG.15161	Atraid	chr5	+	31209805	31209877	31209540	31209612	31211304	31211402	3284	196270192245	4,27,16,11	234164128254	4,11,4,12	211	139	0.0330106	0.200801	0.97,0.868,0.888,0.936	0.975,0.908,0.955,0.933	-0.027
3285	MSTRG.15161	Atraid	chr5	+	31209805	31209877	31209540	31209612	31211606	31211967	3285	194269188244	3,3,0,0	228159125252	1,0,0,12	211	139	0.125626	0.613897	0.977,0.983,1.0,1.0	0.993,1.0,1.0,0.933	0.008
3286	MSTRG.15161	Atraid	chr5	+	31210106	31210228	31209540	31209612	31211304	31211402	3286	626950620884	4,27,16,11	779562370963	4,11,4,12	261	139	0.0259067	0.163705	0.988,0.949,0.954,0.977	0.99,0.965,0.98,0.977	-0.011
3287	MSTRG.15161	Atraid	chr5	+	31210106	31210228	31209540	31209612	31211606	31211967	3287	0,13,7,0	3,3,0,0	4,6,10,43	1,0,0,12	261	139	1	1	0.0,0.698,1.0,NA	0.681,1.0,1.0,0.656	-0.268
3288	MSTRG.15161	Atraid	chr5	+	31210106	31210228	31209805	31209877	31211304	31211402	3288	1274186712861820	2,6,4,2	151410937661779	6,5,3,2	261	139	1	1	0.997,0.994,0.994,0.998	0.993,0.991,0.993,0.998	0.002
3289	MSTRG.15161	Atraid	chr5	+	31210106	31210228	31209805	31209877	31211606	31211967	3289	575811581814	0,5,0,0	635483354758	0,0,0,0	261	139	1	1	1.0,0.989,1.0,1.0	1.0,1.0,1.0,1.0	-0.003
3290	MSTRG.15161	Atraid	chr5	+	31211304	31211402	31209540	31209612	31211606	31211967	3290	393587399608	3,3,0,0	482356208660	1,0,0,12	237	139	0.835373	1	0.987,0.991,1.0,1.0	0.996,1.0,1.0,0.97	0.003
3291	MSTRG.15161	Atraid	chr5	+	31211304	31211402	31209540	31210228	31211606	31211967	3291	1095163811021630	0,4,5,0	13839686291715	0,0,3,0	237	139	1	1	1.0,0.996,0.992,1.0	1.0,1.0,0.992,1.0	-0.001
3292	MSTRG.15161	Atraid	chr5	+	31211304	31211402	31209805	31209877	31211606	31211967	3292	391566387599	0,5,0,0	486350207650	0,0,0,0	237	139	1	1	1.0,0.985,1.0,1.0	1.0,1.0,1.0,1.0	-0.004
3293	MSTRG.15160	NA	chr5	-	31194752	31194856	31194446	31194562	31195057	31195236	3293	36,9,21,24	0,0,2,0	77,20,14,40	0,0,0,0	243	139	1	1	1.0,1.0,0.857,1.0	1.0,1.0,1.0,1.0	-0.036
3294	MSTRG.15160	NA	chr5	-	31194752	31194856	31194446	31194562	31195357	31195444	3294	21,5,10,12	0,0,0,0	43,11,11,22	0,0,0,2	243	139	1	1	1.0,1.0,1.0,1.0	1.0,1.0,1.0,0.863	0.034
3295	MSTRG.15160	NA	chr5	-	31195057	31195236	31194446	31194562	31195357	31195444	3295	12,8,21,13	0,0,0,0	50,19,5,30	0,0,0,2	318	139	1	1	1.0,1.0,1.0,1.0	1.0,1.0,1.0,0.868	0.033
3296	MSTRG.15160	NA	chr5	-	31195057	31195236	31194752	31194856	31195357	31195444	3296	27,12,30,25	0,0,0,0	85,28,10,49	0,0,2,2	318	139	0.806271	1	1.0,1.0,1.0,1.0	1.0,1.0,0.686,0.915	0.1
3297	MSTRG.15160	NA	chr5	-	31198001	31198142	31197705	31197835	31198487	31198642	3297	37,26,20,27	0,0,0,0	106,32,14,45	0,0,4,7	280	139	0.000234053	0.00261494	1.0,1.0,1.0,1.0	1.0,1.0,0.635,0.761	0.151
3298	MSTRG.15151	Tmem214	chr5	+	31029064	31029199	31028763	31028914	31029415	31029498	3298	428347338453	0,0,4,0	570402286479	0,0,4,0	274	139	1	1	1.0,1.0,0.977,1.0	1.0,1.0,0.973,1.0	0.001
3299	MSTRG.15151	Tmem214	chr5	+	31029415	31029498	31028763	31029199	31029844	31029950	3299	391341340417	0,0,0,0	558352276500	1,1,1,0	222	139	1	1	1.0,1.0,1.0,1.0	0.997,0.995,0.994,1.0	0.004
3300	MSTRG.15151	Tmem214	chr5	+	31030204	31030248	31030030	31030112	31030386	31030488	3300	3,0,10,2	246219237242	4,14,4,1	362204203283	183	139	0.30589	1	0.009,0.0,0.031,0.006	0.008,0.05,0.015,0.003	-0.008
3301	MSTRG.15151	Tmem214	chr5	+	31030386	31030488	31030030	31030112	31030838	31030980	3301	429393457414	0,0,0,0	621378332523	0,0,1,0	241	139	1	1	1.0,1.0,1.0,1.0	1.0,1.0,0.995,1.0	0.001
3302	MSTRG.15151	Tmem214	chr5	+	31033133	31033230	31032194	31032312	31033390	31033559	3302	534399494467	3,0,8,0	679475366593	5,0,0,0	236	139	1	1	0.991,1.0,0.973,1.0	0.988,1.0,1.0,1.0	-0.006
3303	MSTRG.15151	Tmem214	chr5	+	31033133	31033230	31032194	31032312	31033706	31033852	3303	214179162194	0,5,0,0	281186140233	0,1,0,1	236	139	1	1	1.0,0.955,1.0,1.0	1.0,0.991,1.0,0.993	-0.007
3304	MSTRG.15151	Tmem214	chr5	+	31033390	31033559	31032194	31032312	31033706	31033852	3304	367275403389	0,5,0,0	549408279490	0,1,0,1	308	139	1	1	1.0,0.961,1.0,1.0	1.0,0.995,1.0,0.995	-0.007
3305	MSTRG.15151	Tmem214	chr5	+	31033390	31033559	31032194	31033230	31033706	31033852	3305	689506740663	0,9,4,0	951704512853	6,0,0,2	308	139	0.852977	1	1.0,0.962,0.988,1.0	0.986,1.0,1.0,0.995	-0.008
3306	MSTRG.15149	Cenpa	chr5	+	30824924	30825031	30824286	30824457	30826342	30826396	3306	23,21,2,20	11,50,27,36	22,3,9,1	29,11,2,16	246	139	0.962251	1	0.542,0.192,0.04,0.239	0.3,0.134,0.718,0.034	-0.043
3307	MSTRG.15149	Cenpa	chr5	+	30824924	30825031	30824286	30824457	30827035	30827172	3307	32,29,9,33	446546454584	25,6,12,3	646,262,95,204	246	139	0.102858	0.521495	0.039,0.029,0.011,0.031	0.021,0.013,0.067,0.008	0
3308	MSTRG.15149	Cenpa	chr5	+	30824924	30825031	30824286	30824457	30829807	30829914	3308	26,25,2,21	6939346701194	16,4,9,1	830299126510	246	139	0.558958	1	0.021,0.015,0.002,0.01	0.011,0.008,0.039,0.001	-0.003
3309	MSTRG.15149	Cenpa	chr5	+	30824924	30825315	30824303	30824457	30826342	30826396	3309	142,189,83,135	11,50,27,36	138,119,86,89	29,11,2,16	530	139	0.0719132	0.386944	0.772,0.498,0.446,0.496	0.555,0.739,0.919,0.593	-0.149
3310	MSTRG.15149	Cenpa	chr5	+	30824924	30825315	30824303	30824457	30827035	30827172	3310	146,196,83,139	446546454584	141,122,86,89	646,262,95,204	530	139	0.000445813	0.00465073	0.079,0.086,0.046,0.059	0.054,0.109,0.192,0.103	-0.047
3311	MSTRG.15149	Cenpa	chr5	+	30824924	30825315	30824303	30824457	30829807	30829914	3311	147,191,83,134	6939346701194	143,120,86,89	830299126510	530	139	5.4989e-07	1.05741e-05	0.053,0.051,0.031,0.029	0.043,0.095,0.152,0.044	-0.043
3312	MSTRG.15149	Cenpa	chr5	+	30826342	30826396	30824255	30824457	30827035	30827172	3312	11,65,34,42	446546454584	41,15,3,24	646,262,95,204	193	139	0.602474	1	0.017,0.079,0.051,0.049	0.044,0.04,0.022,0.078	0.003
3313	MSTRG.15149	Cenpa	chr5	+	30826342	30826396	30824255	30824457	30827081	30827172	3313	4,23,8,13	12,8,0,1	18,3,1,7	5,2,1,2	193	139	0.946447	1	0.194,0.674,1.0,0.904	0.722,0.519,0.419,0.716	0.099
3314	MSTRG.15149	Cenpa	chr5	+	30826342	30826396	30824255	30824457	30829807	30829914	3314	8,20,10,27	6939346701194	19,5,1,7	830299126510	193	139	0.71173	1	0.008,0.015,0.011,0.016	0.016,0.012,0.006,0.01	0.001
3315	MSTRG.15149	Cenpa	chr5	+	30826342	30826396	30824924	30825031	30827035	30827172	3315	3,16,10,16	9,11,7,14	19,5,1,9	10,3,3,2	193	139	0.313282	1	0.194,0.512,0.507,0.451	0.578,0.546,0.194,0.764	-0.104
3316	MSTRG.15149	Cenpa	chr5	+	30826342	30826396	30824924	30825031	30829807	30829914	3316	1,0,0,5	3,4,0,2	2,1,0,0	1,1,0,0	193	139	1	1	0.194,0.0,NA,0.643	0.59,0.419,NA,NA	-0.225
3317	MSTRG.15149	Cenpa	chr5	+	30826342	30826396	30824924	30825315	30827035	30827172	3317	3,16,10,15	4,7,0,5	12,5,1,9	3,3,0,0	193	139	0.234289	1	0.351,0.622,1.0,0.684	0.742,0.546,1.0,1.0	-0.158
3318	MSTRG.15149	Cenpa	chr5	+	30826342	30826396	30824924	30825315	30829807	30829914	3318	1,0,0,6	5,2,0,0	1,1,0,0	5,1,0,0	193	139	1	1	0.126,0.0,NA,1.0	0.126,0.419,NA,NA	0.103
3319	MSTRG.15149	Cenpa	chr5	+	30827035	30827172	30824240	30824457	30827959	30828057	3319	446558456601	0,0,0,0	671,264,95,218	13,0,2,4	276	139	0.00551458	0.0428482	1.0,1.0,1.0,1.0	0.963,1.0,0.96,0.965	0.028
3320	MSTRG.15149	Cenpa	chr5	+	30827035	30827172	30824240	30824457	30829807	30829914	3320	1167143612111480	6939346701194	1600689227626	830299126510	276	139	0.242323	1	0.459,0.436,0.477,0.385	0.493,0.537,0.476,0.382	-0.033
3321	MSTRG.15149	Cenpa	chr5	+	30827035	30827172	30824924	30825031	30829807	30829914	3321	730901764913	3,4,0,2	965430135424	1,1,0,0	276	139	1	1	0.992,0.991,1.0,0.996	0.998,0.995,1.0,1.0	-0.003
3322	MSTRG.15149	Cenpa	chr5	+	30827035	30827172	30824924	30825315	30829807	30829914	3322	725897757904	5,2,0,0	958430132422	5,1,0,0	276	139	1	1	0.986,0.996,1.0,1.0	0.99,0.995,1.0,1.0	-0.001
3323	MSTRG.15149	Cenpa	chr5	+	30827035	30827172	30826342	30826396	30829807	30829914	3323	728938784929	4,1,3,15	985439134440	1,2,0,0	276	139	0.666879	1	0.989,0.998,0.992,0.969	0.998,0.991,1.0,1.0	-0.01
3324	MSTRG.15149	Cenpa	chr5	+	30827081	30827172	30824317	30824457	30829807	30829914	3324	414484444512	6939346701194	533,246,73,225	830299126510	230	139	0.261164	1	0.265,0.238,0.286,0.206	0.28,0.332,0.259,0.21	-0.022
3325	MSTRG.15149	Cenpa	chr5	+	30827081	30827172	30826342	30826396	30829807	30829914	3325	402480445511	4,1,3,15	528,244,72,223	1,2,0,0	230	139	0.0437975	0.254515	0.984,0.997,0.989,0.954	0.997,0.987,1.0,1.0	-0.015
3326	MSTRG.15149	Cenpa	chr5	+	30827959	30828057	30824278	30824457	30829807	30829914	3326	0,12,12,14	6939346701194	45,3,1,20	830299126510	237	139	9.32254e-06	0.000141905	0.0,0.007,0.01,0.007	0.031,0.006,0.005,0.022	-0.01
3327	MSTRG.15149	Cenpa	chr5	+	30827959	30828057	30827035	30827172	30829807	30829914	3327	0,24,14,31	729899758899	58,5,0,30	960427132422	237	139	9.79044e-06	0.000148072	0.0,0.015,0.011,0.02	0.034,0.007,0.0,0.04	-0.009
3328	MSTRG.15149	Cenpa	chr5	+	30830325	30830403	30829298	30829914	30830610	30830787	3328	103613209791472	0,0,0,0	1409536206761	0,0,1,0	217	139	1	1	1.0,1.0,1.0,1.0	1.0,1.0,0.992,1.0	0.002
3329	MSTRG.15149	Cenpa	chr5	+	30830325	30830403	30829298	30829914	30830636	30830787	3329	2722357927424010	0,3,0,0	371613454621810	0,0,1,0	217	139	1	1	1.0,0.999,1.0,1.0	1.0,1.0,0.997,1.0	0.001
3330	MSTRG.15149	Cenpa	chr5	+	30830325	30830403	30829298	30829914	30831381	30831636	3330	100513059611448	3,0,0,0	1355514186693	0,0,0,1	217	139	1	1	0.995,1.0,1.0,1.0	1.0,1.0,1.0,0.998	-0.001
3331	MSTRG.15149	Cenpa	chr5	+	30830325	30830787	30829807	30829914	30831381	30832174	3331	3256409833124940	3,0,0,0	429016326122308	0,0,0,1	601	139	1	1	0.996,1.0,1.0,1.0	1.0,1.0,1.0,0.998	-0.001
3332	MSTRG.15149	Cenpa	chr5	+	30830610	30830787	30829807	30829914	30831381	30831636	3332	2093264722133270	3,0,0,0	275610403651519	0,0,0,1	316	139	1	1	0.997,1.0,1.0,1.0	1.0,1.0,1.0,0.999	-0.001
3333	MSTRG.15149	Cenpa	chr5	+	30830610	30830787	30830325	30830403	30831381	30831636	3333	2130267422333300	1,11,2,4	281210663851590	0,0,1,0	316	139	1	1	0.999,0.991,0.998,0.997	1.0,1.0,0.994,1.0	-0.002
3334	MSTRG.15149	Cenpa	chr5	+	30830636	30830787	30829298	30829914	30831381	30831636	3334	2067262921913240	3,0,0,0	272710213581493	0,0,0,1	290	139	1	1	0.997,1.0,1.0,1.0	1.0,1.0,1.0,0.999	-0.001
3335	MSTRG.15149	Cenpa	chr5	+	30830636	30830787	30830325	30830403	30831381	30831636	3335	3810496139955860	1,11,2,4	512218616372628	0,0,1,0	290	139	1	1	0.999,0.995,0.999,0.999	1.0,1.0,0.997,1.0	-0.001
3340	MSTRG.15141	NA	chr5	+	30374493	30374593	30373521	30373566	30377623	30377711	3340	110012269771196	0,0,0,0	14928894621180	0,0,2,0	239	139	1	1	1.0,1.0,1.0,1.0	1.0,1.0,0.993,1.0	0.002
3341	MSTRG.15141	NA	chr5	+	30379788	30379969	30378807	30378995	30381885	30382007	3341	1769192716882040	0,0,0,0	235715138922015	11,5,1,0	320	139	1	1	1.0,1.0,1.0,1.0	0.989,0.992,0.997,1.0	0.006
3342	MSTRG.15141	NA	chr5	+	30381885	30382007	30379788	30379969	30383637	30383717	3342	1528169214131820	0,0,1,0	209413178361824	0,0,0,0	261	139	1	1	1.0,1.0,0.999,1.0	1.0,1.0,1.0,1.0	0
3343	MSTRG.15141	NA	chr5	+	30383637	30383717	30381885	30382007	30383794	30383842	3343	1236140211921420	2,0,0,0	169110746741560	0,0,0,4	219	139	1	1	0.997,1.0,1.0,1.0	1.0,1.0,1.0,0.996	0
3344	MSTRG.15141	NA	chr5	+	30383637	30383717	30381885	30382007	30385312	30385387	3344	510547450621	0,0,0,6	619411227597	2,0,0,0	219	139	1	1	1.0,1.0,1.0,0.985	0.995,1.0,1.0,1.0	-0.003
3345	MSTRG.15141	NA	chr5	+	30383794	30383842	30381885	30382007	30385312	30385387	3345	0,0,8,0	0,0,0,6	1,0,0,3	2,0,0,0	187	139	1	1	NA,NA,1.0,0.0	0.271,NA,NA,1.0	-0.135
3346	MSTRG.15141	NA	chr5	+	30383794	30383842	30383558	30383717	30384549	30384637	3346	1000124210361120	0,0,0,0	15379155991330	7,14,15,23	187	139	0.00133691	0.0122717	1.0,1.0,1.0,1.0	0.994,0.98,0.967,0.977	0.021
3347	MSTRG.15141	NA	chr5	+	30383794	30383842	30383558	30383717	30385312	30385387	3347	299328294316	0,0,0,0	434259182382	0,1,0,0	187	139	1	1	1.0,1.0,1.0,1.0	1.0,0.995,1.0,1.0	0.001
3348	MSTRG.15141	NA	chr5	+	30384549	30384637	30383558	30383717	30385312	30385387	3348	578675559658	0,0,0,0	830479274729	0,1,0,0	227	139	1	1	1.0,1.0,1.0,1.0	1.0,0.997,1.0,1.0	0.001
3349	MSTRG.15141	NA	chr5	+	30384549	30384637	30383794	30383842	30385312	30385387	3349	1284159113131470	2,3,13,0	192711206751659	2,0,0,4	227	139	1	1	0.997,0.997,0.984,1.0	0.998,1.0,1.0,0.996	-0.004
3350	MSTRG.15141	NA	chr5	+	30384549	30384637	30383794	30383842	30389050	30389591	3350	431531461476	0,0,0,0	657407268591	0,0,1,1	227	139	1	1	1.0,1.0,1.0,1.0	1.0,1.0,0.994,0.997	0.002
3351	MSTRG.15141	NA	chr5	+	30385312	30385387	30383794	30383842	30389050	30389591	3351	2,2,3,0	0,0,0,0	1,0,0,4	0,0,1,1	214	139	1	1	1.0,1.0,1.0,NA	1.0,NA,0.0,0.722	0.426
3352	MSTRG.15141	NA	chr5	+	30385312	30385387	30384549	30384637	30389050	30389591	3352	479632466574	0,1,0,0	752449255630	0,4,0,0	214	139	1	1	1.0,0.998,1.0,1.0	1.0,0.986,1.0,1.0	0.003
3353	MSTRG.15141	NA	chr5	+	30385918	30386083	30385229	30385387	30389050	30389591	3353	1322158013001510	1,0,0,2	191311296811629	0,0,2,3	304	139	1	1	0.998,1.0,1.0,0.997	1.0,1.0,0.994,0.996	0.001
3354	MSTRG.15127	Insig1	chr5	+	28280059	28280159	28279479	28279646	28281788	28283660	3354	136,258,98,209	0,8,0,0	282,87,85,135	0,0,0,1	239	139	0.603883	1	1.0,0.949,1.0,1.0	1.0,1.0,1.0,0.987	-0.01
3358	MSTRG.12668	Ttc14	chr3	+	33854730	33854823	33854331	33854585	33855104	33855229	3358	25,34,21,19	111146112125	58,34,47,55	170113109150	232	139	0.00010779	0.00130552	0.119,0.122,0.101,0.083	0.17,0.153,0.205,0.18	-0.071
3359	MSTRG.12668	Ttc14	chr3	+	33855339	33855539	33855104	33855229	33857007	33857092	3359	659689469591	0,0,1,0	727526661811	0,0,0,2	339	139	1	1	1.0,1.0,0.995,1.0	1.0,1.0,1.0,0.994	0
3360	MSTRG.12668	Ttc14	chr3	+	33857007	33857092	33855339	33855539	33857223	33857353	3360	496453284382	29,42,36,6	530357472601	50,40,22,18	224	139	0.854556	1	0.914,0.87,0.83,0.975	0.868,0.847,0.93,0.954	-0.003
3361	MSTRG.12668	Ttc14	chr3	+	33857598	33857754	33857223	33857353	33858148	33858220	3361	601472476530	34,53,35,23	690453479571	11,24,44,71	295	139	0.663599	1	0.893,0.808,0.865,0.916	0.967,0.899,0.837,0.791	-0.003
3362	MSTRG.12668	Ttc14	chr3	+	33858148	33858220	33857598	33857754	33858569	33858689	3362	361283309326	0,0,0,5	422271244379	0,0,0,0	211	139	1	1	1.0,1.0,1.0,0.977	1.0,1.0,1.0,1.0	-0.006
3363	MSTRG.12668	Ttc14	chr3	+	33858569	33858689	33858148	33858220	33858788	33858911	3363	444384353364	1,0,14,0	457296342531	0,0,0,1	259	139	0.431645	1	0.996,1.0,0.931,1.0	1.0,1.0,1.0,0.997	-0.017
3364	MSTRG.12668	Ttc14	chr3	+	33858569	33858689	33858148	33858220	33860964	33861082	3364	236180182194	0,0,0,0	274177186280	0,5,0,0	259	139	1	1	1.0,1.0,1.0,1.0	1.0,0.95,1.0,1.0	0.012
3365	MSTRG.12668	Ttc14	chr3	+	33858788	33858911	33858148	33858220	33860964	33861082	3365	89134123123	0,0,0,0	105,82,76,109	0,5,0,0	262	139	0.865218	1	1.0,1.0,1.0,1.0	1.0,0.897,1.0,1.0	0.026
3366	MSTRG.12668	Ttc14	chr3	+	33858788	33858911	33858569	33858689	33860964	33861082	3366	296337274290	0,0,0,0	312221246374	24,19,13,13	262	139	0	0	1.0,1.0,1.0,1.0	0.873,0.861,0.909,0.939	0.105
3367	MSTRG.12668	Ttc14	chr3	+	33861987	33862097	33860964	33861082	33862834	33869009	3367	50,73,88,60	0,0,0,0	77,44,66,84	2,0,4,6	249	139	0.000272455	0.00299977	1.0,1.0,1.0,1.0	0.956,1.0,0.902,0.887	0.064
3368	MSTRG.12668	Ttc14	chr3	+	33862004	33862097	33860964	33861082	33862834	33869009	3368	28,55,56,58	0,0,0,0	52,45,57,56	2,0,4,6	232	139	0.000117572	0.00140995	1.0,1.0,1.0,1.0	0.94,1.0,0.895,0.848	0.079
3369	MSTRG.15107	Rheb	chr5	-	25011996	25012078	25007820	25008754	25012745	25012802	3369	8429691037999	0,0,0,0	10989125571157	0,5,0,0	221	139	1	1	1.0,1.0,1.0,1.0	1.0,0.991,1.0,1.0	0.002
3370	MSTRG.15107	Rheb	chr5	-	25012602	25012650	25011996	25012078	25012745	25012802	3370	1651173718651700	7,0,0,0	2265176412412080	0,1,0,12	187	139	1	1	0.994,1.0,1.0,1.0	1.0,0.999,1.0,0.992	0.001
3371	MSTRG.15107	Rheb	chr5	-	25013350	25013433	25012745	25012802	25018795	25018863	3371	1790192119301650	7,0,14,4	2613174614951880	0,5,0,3	222	139	1	1	0.994,1.0,0.989,0.996	1.0,0.995,1.0,0.997	-0.003
3372	MSTRG.15107	Rheb	chr5	-	25022757	25022829	25015133	25018863	25047182	25047622	3372	1441173617171860	0,7,0,2	2206155410971780	5,8,5,4	211	139	1	1	1.0,0.994,1.0,0.998	0.997,0.992,0.993,0.997	0.003
3373	MSTRG.15105	Nub1	chr5	+	24894377	24894508	24890821	24891020	24897804	24897972	3373	276391270328	0,0,0,1	288374274427	1,0,0,0	270	139	1	1	1.0,1.0,1.0,0.994	0.993,1.0,1.0,1.0	0
3374	MSTRG.15105	Nub1	chr5	+	24894390	24894508	24890529	24891020	24897804	24897972	3374	268369244304	0,0,0,1	265370286417	1,0,0,0	257	139	1	1	1.0,1.0,1.0,0.994	0.993,1.0,1.0,1.0	0
3375	MSTRG.15105	Nub1	chr5	+	24900517	24900588	24899697	24899759	24902002	24902185	3375	472777548605	0,0,0,0	581695659849	2,0,0,0	210	139	1	1	1.0,1.0,1.0,1.0	0.995,1.0,1.0,1.0	0.001
3376	MSTRG.15105	Nub1	chr5	+	24903662	24903769	24902329	24902421	24906347	24906531	3376	7851198777894	0,2,0,0	888104210561312	0,0,2,1	246	139	1	1	1.0,0.997,1.0,1.0	1.0,1.0,0.997,0.999	0
3377	MSTRG.15105	Nub1	chr5	+	24903662	24903769	24902329	24902421	24907374	24907482	3377	345547385413	0,0,0,0	401469486583	0,0,0,2	246	139	1	1	1.0,1.0,1.0,1.0	1.0,1.0,1.0,0.994	0.002
3378	MSTRG.15105	Nub1	chr5	+	24906347	24906531	24902329	24902421	24907374	24907482	3378	7001009634799	0,0,0,0	7279008871130	0,0,0,2	323	139	1	1	1.0,1.0,1.0,1.0	1.0,1.0,1.0,0.996	0.001
3379	MSTRG.15105	Nub1	chr5	+	24906347	24906531	24903662	24903769	24907374	24907482	3379	1152167310361300	0,5,0,4	1235149614851890	5,6,7,7	323	139	1	1	1.0,0.993,1.0,0.993	0.991,0.991,0.989,0.991	0.006
3380	MSTRG.15105	Nub1	chr5	+	24906347	24906531	24903662	24903769	24908416	24908569	3380	6931014627780	0,6,0,1	7608879581161	0,0,1,0	323	139	1	1	1.0,0.986,1.0,0.997	1.0,1.0,0.998,1.0	-0.004
3381	MSTRG.15105	Nub1	chr5	+	24906347	24906531	24903662	24903769	24911435	24911582	3381	6901000624762	0,0,0,0	7458889421115	0,0,1,0	323	139	1	1	1.0,1.0,1.0,1.0	1.0,1.0,0.998,1.0	0
3382	MSTRG.15105	Nub1	chr5	+	24907374	24907482	24903662	24903769	24908416	24908569	3382	325507333420	0,6,0,1	384506443633	0,0,1,0	247	139	1	1	1.0,0.979,1.0,0.996	1.0,1.0,0.996,1.0	-0.005
3383	MSTRG.15105	Nub1	chr5	+	24907374	24907482	24906347	24906531	24908416	24908569	3383	7811156739937	3,14,3,18	85010979621374	15,2,16,46	247	139	0.00491678	0.0387548	0.993,0.979,0.993,0.967	0.97,0.997,0.971,0.944	0.012
3384	MSTRG.15105	Nub1	chr5	+	24908416	24908569	24903662	24903769	24911435	24911582	3384	541839502712	0,0,0,0	556799756986	0,0,1,0	292	139	1	1	1.0,1.0,1.0,1.0	1.0,1.0,0.997,1.0	0.001
3385	MSTRG.15105	Nub1	chr5	+	24908416	24908569	24906347	24906531	24911435	24911582	3385	544847505729	0,0,0,0	5718017711032	0,3,0,0	292	139	1	1	1.0,1.0,1.0,1.0	1.0,0.992,1.0,1.0	0.002
3386	MSTRG.897	NA	chr1	+	138950842	138950886	138893903	138893968	138967737	138967787	3386	100170108124	2,4,5,4	71104155142	1,2,1,1	183	139	0.0113694	0.0808339	0.974,0.97,0.943,0.959	0.982,0.975,0.992,0.991	-0.023
3387	MSTRG.897	NA	chr1	+	138950842	138950886	138893903	138893968	138969661	138969781	3387	11,24,16,23	0,0,0,0	17,20,25,41	4,0,1,0	183	139	0.560993	1	1.0,1.0,1.0,1.0	0.763,1.0,0.95,1.0	0.072
3388	MSTRG.897	NA	chr1	+	138950842	138950886	138893903	138893968	139008910	139009011	3388	11,22,16,19	0,0,0,1	7,19,21,32	0,0,0,0	183	139	1	1	1.0,1.0,1.0,0.935	1.0,1.0,1.0,1.0	-0.016
3389	MSTRG.897	NA	chr1	+	138967737	138967787	138893903	138893968	138969661	138969781	3389	41,57,56,36	0,0,0,0	45,43,55,45	4,0,1,0	189	139	0.648373	1	1.0,1.0,1.0,1.0	0.892,1.0,0.976,1.0	0.033
3390	MSTRG.897	NA	chr1	+	138967737	138967787	138950842	138950886	138969661	138969781	3390	124199148135	0,2,0,4	115128190157	13,1,5,10	189	139	5.18732e-06	8.31879e-05	1.0,0.987,1.0,0.961	0.867,0.989,0.965,0.92	0.052
3391	MSTRG.897	NA	chr1	+	138969661	138969781	138893903	138893968	139008910	139009011	3391	0,0,0,0	0,0,0,1	3,1,2,0	0,0,0,0	259	139	1	1	NA,NA,NA,0.0	1.0,1.0,1.0,NA	-1
3392	MSTRG.897	NA	chr1	+	138969661	138969781	138950842	138950886	138981083	138981153	3392	86160118107	1,8,1,0	122110179141	0,3,7,0	259	139	0.846943	1	0.979,0.915,0.984,1.0	1.0,0.952,0.932,1.0	-0.001
3393	MSTRG.897	NA	chr1	+	138969661	138969781	138950842	138950886	139008910	139009011	3393	0,2,0,3	0,0,0,0	12,1,5,8	1,0,0,0	259	139	1	1	NA,1.0,NA,1.0	0.866,1.0,1.0,1.0	0.033
3394	MSTRG.897	NA	chr1	+	138981083	138981153	138969661	138969781	138982278	138982359	3394	157310221171	4,0,8,1	200212347237	6,0,4,11	209	139	0.261318	1	0.963,1.0,0.948,0.991	0.957,1.0,0.983,0.935	0.007
3395	MSTRG.897	NA	chr1	+	138982278	138982359	138969661	138969781	139008910	139009011	3395	2,0,2,4	0,0,0,0	7,0,3,7	0,1,2,0	220	139	1	1	1.0,NA,1.0,1.0	1.0,0.0,0.487,1.0	0.378
3396	MSTRG.897	NA	chr1	+	138986804	138986864	138982278	138982359	138988012	138988066	3396	28,67,83,4	129256173135	100144223219	87,78,143,65	199	139	0	0	0.132,0.155,0.251,0.02	0.445,0.563,0.521,0.702	-0.418
3398	MSTRG.897	NA	chr1	+	138988012	138988066	138982278	138982359	138990598	138990709	3398	192332255190	2,0,0,0	143159256143	0,5,1,0	193	139	1	1	0.986,1.0,1.0,1.0	1.0,0.958,0.995,1.0	0.008
3399	MSTRG.897	NA	chr1	+	138988012	138988066	138982278	138982359	139008910	139009011	3399	52,95,67,45	0,0,0,4	31,36,57,21	2,1,2,0	193	139	0.504633	1	1.0,1.0,1.0,0.89	0.918,0.963,0.954,1.0	0.014
3400	MSTRG.897	NA	chr1	+	138990598	138990709	138982278	138982359	139008910	139009011	3400	103,158,119,78	0,0,0,4	106144248136	2,1,2,0	250	139	1	1	1.0,1.0,1.0,0.916	0.967,0.988,0.986,1.0	-0.006
3401	MSTRG.897	NA	chr1	+	138990598	138990709	138988012	138988066	139008910	139009011	3401	252417324220	0,0,0,2	249299549340	0,0,0,0	250	139	1	1	1.0,1.0,1.0,0.984	1.0,1.0,1.0,1.0	-0.004
3402	MSTRG.897	NA	chr1	+	139008910	139009011	138990598	138990709	139013620	139013666	3402	188316246170	1,0,0,0	183251498255	0,0,2,0	240	139	1	1	0.991,1.0,1.0,1.0	1.0,1.0,0.993,1.0	0
3403	MSTRG.897	NA	chr1	+	139008910	139009011	138990598	138990709	139018191	139018293	3403	98,165,119,79	0,0,0,0	106128239139	3,4,0,3	240	139	0.276429	1	1.0,1.0,1.0,1.0	0.953,0.949,1.0,0.964	0.033
3404	MSTRG.897	NA	chr1	+	139008910	139009011	138990598	138990709	139029705	139029831	3404	98,163,119,83	0,0,0,0	99117229133	2,6,0,11	240	139	2.30437e-05	0.000321778	1.0,1.0,1.0,1.0	0.966,0.919,1.0,0.875	0.06
3405	MSTRG.897	NA	chr1	+	139013620	139013666	138990598	138990709	139018191	139018293	3405	48,69,62,46	0,0,0,0	33,59,116,54	3,4,0,3	185	139	0.0230278	0.147989	1.0,1.0,1.0,1.0	0.892,0.917,1.0,0.931	0.065
3406	MSTRG.897	NA	chr1	+	139013620	139013666	139008910	139009011	139018191	139018293	3406	135221188137	0,2,0,0	119191386184	8,11,17,12	185	139	6.69345e-11	2.37298e-09	1.0,0.988,1.0,1.0	0.918,0.929,0.945,0.92	0.069
3407	MSTRG.897	NA	chr1	+	139018191	139018293	138990598	138990709	139029705	139029831	3407	70,101,93,84	0,0,0,0	62,97,102,91	2,6,0,11	241	139	6.68305e-07	1.26422e-05	1.0,1.0,1.0,1.0	0.947,0.903,1.0,0.827	0.081
3408	MSTRG.897	NA	chr1	+	139018191	139018293	138990598	138990709	139061408	139061499	3408	0,0,0,0	0,0,0,1	2,7,0,3	0,0,1,2	241	139	1	1	NA,NA,NA,0.0	1.0,1.0,0.0,0.464	-0.616
3409	MSTRG.897	NA	chr1	+	139018191	139018293	139008910	139009011	139029705	139029831	3409	70,103,93,84	0,0,0,4	66,103,119,99	0,0,6,6	241	139	0.0139575	0.0965365	1.0,1.0,1.0,0.924	1.0,1.0,0.92,0.905	0.025
3410	MSTRG.897	NA	chr1	+	139020292	139021718	139018191	139018293	139029705	139029831	3410	38,22,82,45	101154129114	25,40,180,48	87129172123	1565	139	0.00911411	0.0667215	0.032,0.013,0.053,0.034	0.025,0.027,0.085,0.033	-0.01
3413	MSTRG.897	NA	chr1	+	139061408	139061499	139038121	139038223	139067118	139067159	3413	165221188167	0,0,0,0	161224285208	0,0,2,0	230	139	1	1	1.0,1.0,1.0,1.0	1.0,1.0,0.989,1.0	0.003
3414	MSTRG.897	NA	chr1	+	139095408	139095494	139071630	139071738	139096569	139096786	3414	159220162110	0,0,0,0	155219339171	0,0,2,0	225	139	1	1	1.0,1.0,1.0,1.0	1.0,1.0,0.991,1.0	0.002
3415	MSTRG.15101	NA	chr5	-	24771476	24771680	24770342	24771001	24772181	24772310	3415	947100710801217	0,0,0,0	18608184641255	0,0,0,4	343	139	1	1	1.0,1.0,1.0,1.0	1.0,1.0,1.0,0.992	0.002
3416	MSTRG.15101	NA	chr5	-	24772498	24772561	24772181	24772310	24773564	24773654	3416	157169169173	0,0,0,0	279,130,74,203	0,0,0,1	202	139	1	1	1.0,1.0,1.0,1.0	1.0,1.0,1.0,0.993	0.002
3417	MSTRG.15101	NA	chr5	-	24773202	24773313	24772498	24772561	24773564	24773654	3417	641660618883	6,6,15,1	1321552308848	12,6,5,25	250	139	0.0470533	0.270304	0.983,0.984,0.958,0.998	0.984,0.981,0.972,0.95	0.009
3418	MSTRG.15101	NA	chr5	-	24774068	24774164	24773735	24773855	24776141	24776244	3418	639703728920	0,0,0,0	1398617353987	0,1,0,0	235	139	1	1	1.0,1.0,1.0,1.0	1.0,0.997,1.0,1.0	0.001
3419	MSTRG.15101	NA	chr5	-	24777000	24777096	24776141	24776244	24778419	24778774	3419	753861882957	0,0,0,0	14637563681078	0,0,0,1	235	139	1	1	1.0,1.0,1.0,1.0	1.0,1.0,1.0,0.998	0
3420	MSTRG.1760	Cep85l	chr10	-	53157444	53157676	53149538	53154340	53167859	53167910	3420	127180191139	0,0,0,0	188240276273	0,3,0,5	371	139	0.61217	1	1.0,1.0,1.0,1.0	1.0,0.968,1.0,0.953	0.02
3421	MSTRG.1760	Cep85l	chr10	-	53159932	53160040	53157444	53157676	53167859	53167910	3421	81129169106	0,1,0,0	153191206240	0,1,2,2	247	139	1	1	1.0,0.986,1.0,1.0	1.0,0.991,0.983,0.985	0.007
3422	MSTRG.1760	Cep85l	chr10	-	53167859	53167910	53159932	53160040	53168353	53168471	3422	47,87,106,72	0,0,0,2	96130121156	3,0,6,1	190	139	0.334805	1	1.0,1.0,1.0,0.963	0.959,1.0,0.937,0.991	0.019
3423	MSTRG.1760	Cep85l	chr10	-	53168353	53168471	53159932	53160040	53172309	53172464	3423	27,53,69,46	0,3,0,0	76,72,102,108	0,0,0,0	257	139	1	1	1.0,0.905,1.0,1.0	1.0,1.0,1.0,1.0	-0.024
3424	MSTRG.1760	Cep85l	chr10	-	53174148	53174301	53172309	53172464	53177597	53177777	3424	108196231126	0,0,2,0	219277248274	5,5,1,4	292	139	0.0200164	0.13114	1.0,1.0,0.982,1.0	0.954,0.963,0.992,0.97	0.026
3425	MSTRG.1760	Cep85l	chr10	-	53177597	53177777	53174148	53174301	53188603	53188721	3425	195312415210	0,0,0,0	320435394408	0,0,1,0	319	139	1	1	1.0,1.0,1.0,1.0	1.0,1.0,0.994,1.0	0.002
3427	MSTRG.1760	Cep85l	chr10	-	53243484	53243531	53234144	53234303	53255604	53256043	3427	0,0,5,2	96147153110	0,0,2,0	196193179199	186	139	1	1	0.0,0.0,0.024,0.013	0.0,0.0,0.008,0.0	0.007
3429	MSTRG.957	Npl	chr1	-	153384857	153384897	153378760	153379303	153388291	153388376	3429	30,43,34,35	0,0,0,0	194,39,7,89	3,0,0,0	179	139	1	1	1.0,1.0,1.0,1.0	0.98,1.0,1.0,1.0	0.005
3430	MSTRG.957	Npl	chr1	-	153388291	153388376	153384857	153384897	153390985	153391032	3430	31,49,34,46	0,0,0,0	204,40,8,102	2,0,0,0	224	139	1	1	1.0,1.0,1.0,1.0	0.984,1.0,1.0,1.0	0.004
3431	MSTRG.15090	Abcb8	chr5	+	24604910	24605220	24599101	24599581	24605522	24605678	3431	238137141223	0,0,0,0	525,103,23,168	1,0,0,0	449	139	1	1	1.0,1.0,1.0,1.0	0.994,1.0,1.0,1.0	0.002
3432	MSTRG.15090	Abcb8	chr5	+	24605522	24605678	24604910	24605220	24605754	24605849	3432	199,118,65,161	0,0,0,0	444,68,24,182	0,0,0,2	295	139	1	1	1.0,1.0,1.0,1.0	1.0,1.0,1.0,0.977	0.006
3433	MSTRG.15090	Abcb8	chr5	+	24607042	24607128	24606760	24606922	24607239	24607337	3433	178,127,65,166	0,0,0,3	365,78,34,129	0,0,0,0	225	139	1	1	1.0,1.0,1.0,0.972	1.0,1.0,1.0,1.0	-0.007
3434	MSTRG.15090	Abcb8	chr5	+	24608070	24608176	24607239	24607337	24610812	24610846	3434	159,127,82,188	0,0,0,0	388,73,32,128	1,4,0,3	245	139	0.717364	1	1.0,1.0,1.0,1.0	0.995,0.912,1.0,0.96	0.033
3435	MSTRG.15090	Abcb8	chr5	+	24611115	24611252	24610812	24610846	24611397	24611492	3435	198,127,75,217	0,0,0,0	385,75,24,140	0,0,0,4	276	139	1	1	1.0,1.0,1.0,1.0	1.0,1.0,1.0,0.946	0.014
3436	MSTRG.15090	Abcb8	chr5	+	24611665	24611799	24611397	24611492	24612305	24612453	3436	161,103,57,153	0,0,0,0	335,61,17,101	0,4,0,0	273	139	1	1	1.0,1.0,1.0,1.0	1.0,0.886,1.0,1.0	0.028
3437	MSTRG.15090	Abcb8	chr5	+	24613565	24613816	24611397	24612453	24614351	24615052	3437	287198137246	5,0,0,0	642,119,46,243	0,0,0,0	390	139	1	1	0.953,1.0,1.0,1.0	1.0,1.0,1.0,1.0	-0.012
3438	MSTRG.15086	Nupl2	chr5	+	24380451	24380528	24374293	24374388	24382997	24383084	3438	41,38,64,40	0,0,0,0	78,12,15,72	1,4,0,0	216	139	0.435411	1	1.0,1.0,1.0,1.0	0.98,0.659,1.0,1.0	0.09
3439	MSTRG.15086	Nupl2	chr5	+	24382997	24383084	24374293	24374388	24386078	24386163	3439	15,11,40,19	0,0,0,0	52,17,9,20	0,0,0,1	226	139	1	1	1.0,1.0,1.0,1.0	1.0,1.0,1.0,0.925	0.019
3440	MSTRG.4651	Abcd4	chr12	-	84650067	84650183	84649306	84649933	84650722	84650799	3440	147,113,144,80	0,0,0,4	84112133157	9,4,0,0	255	139	0.00841641	0.0621696	1.0,1.0,1.0,0.916	0.836,0.939,1.0,1.0	0.035
3441	MSTRG.4651	Abcd4	chr12	-	84652121	84652158	84651754	84651804	84652873	84653082	3441	48,27,43,20	0,0,0,0	25,26,29,28	0,0,0,3	176	139	1	1	1.0,1.0,1.0,1.0	1.0,1.0,1.0,0.881	0.03
3442	MSTRG.4651	Abcd4	chr12	-	84652645	84652737	84652121	84652158	84652873	84653082	3442	79,98,84,37	5,5,7,0	22,80,85,103	2,0,4,1	231	139	0.0172679	0.115615	0.905,0.922,0.878,1.0	0.869,1.0,0.927,0.984	-0.019
3443	MSTRG.4651	Abcd4	chr12	-	84652645	84652756	84652121	84652158	84652873	84653082	3443	30,45,40,19	5,5,7,0	10,31,28,36	2,0,4,1	250	139	0.0648127	0.354368	0.769,0.833,0.761,1.0	0.735,1.0,0.796,0.952	-0.03
3444	MSTRG.4651	Abcd4	chr12	-	84652873	84653082	84652121	84652158	84655343	84655433	3444	103,102,107,59	11,12,6,19	34,79,99,102	46,6,10,18	348	139	0.268927	1	0.789,0.772,0.877,0.554	0.228,0.84,0.798,0.694	0.108
3445	MSTRG.4651	Abcd4	chr12	-	84655748	84655870	84655579	84655671	84658494	84658545	3445	71,69,86,47	0,0,0,0	58,66,88,123	9,0,0,0	261	139	0.0558832	0.312594	1.0,1.0,1.0,1.0	0.774,1.0,1.0,1.0	0.056
3446	MSTRG.4651	Abcd4	chr12	-	84655748	84656247	84655579	84655671	84658494	84658545	3446	178,129,150,87	0,0,0,0	95136177245	9,0,0,0	638	139	0.0218146	0.141354	1.0,1.0,1.0,1.0	0.697,1.0,1.0,1.0	0.076
3447	MSTRG.4651	Abcd4	chr12	-	84656152	84656247	84655748	84655870	84658494	84658545	3447	126,110,152,67	0,0,0,0	97127131149	2,3,1,1	234	139	0.533056	1	1.0,1.0,1.0,1.0	0.966,0.962,0.987,0.989	0.024
3448	MSTRG.4651	Abcd4	chr12	-	84658494	84658545	84655748	84655870	84659098	84659219	3448	36,27,29,28	0,3,0,0	30,29,33,50	0,0,0,0	190	139	1	1	1.0,0.868,1.0,1.0	1.0,1.0,1.0,1.0	-0.033
3449	MSTRG.4651	Abcd4	chr12	-	84659553	84659627	84659181	84659224	84661850	84661978	3449	34,23,24,24	0,0,0,0	3,16,26,32	2,0,0,0	213	139	1	1	1.0,1.0,1.0,1.0	0.495,1.0,1.0,1.0	0.126
3450	MSTRG.4651	Abcd4	chr12	-	84659553	84659670	84659098	84659219	84660678	84660818	3450	59,56,84,47	0,0,0,0	27,35,40,55	10,3,7,7	256	139	5.63327e-13	2.55885e-11	1.0,1.0,1.0,1.0	0.594,0.864,0.756,0.81	0.244
3451	MSTRG.4651	Abcd4	chr12	-	84659553	84659670	84659098	84659224	84660678	84660818	3451	113,94,115,72	6,12,2,4	38,53,86,109	23,18,14,17	256	139	1.22602e-06	2.21235e-05	0.911,0.81,0.969,0.907	0.473,0.615,0.769,0.777	0.241
3452	MSTRG.4651	Abcd4	chr12	-	84659553	84659670	84659098	84659224	84661850	84661978	3452	50,34,38,30	0,0,0,0	9,20,43,46	2,0,0,0	256	139	1	1	1.0,1.0,1.0,1.0	0.71,1.0,1.0,1.0	0.073
3453	MSTRG.4651	Abcd4	chr12	-	84660678	84660818	84659098	84659224	84661850	84661978	3453	66,76,70,37	0,0,0,0	76,73,82,111	2,0,0,0	279	139	1	1	1.0,1.0,1.0,1.0	0.95,1.0,1.0,1.0	0.012
3454	MSTRG.4651	Abcd4	chr12	-	84660678	84660818	84659098	84659670	84661850	84661978	3454	125,126,152,78	0,0,4,0	85,90,111,159	0,0,0,0	279	139	1	1	1.0,1.0,0.95,1.0	1.0,1.0,1.0,1.0	-0.012
3455	MSTRG.4651	Abcd4	chr12	-	84661850	84661978	84660678	84660818	84664056	84664187	3455	54,63,61,31	1,0,0,0	50,50,61,81	2,0,0,0	267	139	1	1	0.966,1.0,1.0,1.0	0.929,1.0,1.0,1.0	0.009
3457	MSTRG.4651	Abcd4	chr12	-	84662099	84662218	84661850	84661978	84664056	84664187	3457	53,60,80,33	0,3,0,0	56,65,66,101	0,0,0,0	258	139	1	1	1.0,0.915,1.0,1.0	1.0,1.0,1.0,1.0	-0.021
3458	MSTRG.15073	Rint1	chr5	+	23999300	23999485	23993287	23993333	24005592	24005834	3458	65104106110	0,0,0,0	188,90,39,90	3,0,0,4	324	139	0.470839	1	1.0,1.0,1.0,1.0	0.964,1.0,1.0,0.906	0.032
3459	MSTRG.15073	Rint1	chr5	+	24010307	24010481	24005592	24005834	24010568	24010718	3459	101110105117	0,7,0,0	187,136,59,113	2,4,0,8	313	139	0.0742356	0.397574	1.0,0.875,1.0,1.0	0.976,0.938,1.0,0.863	0.025
3460	MSTRG.15073	Rint1	chr5	+	24014781	24014892	24011835	24012193	24014966	24015192	3460	69,86,96,65	0,0,0,0	144,113,58,93	1,0,0,0	250	139	1	1	1.0,1.0,1.0,1.0	0.988,1.0,1.0,1.0	0.003
3461	MSTRG.15073	Rint1	chr5	+	24015894	24016032	24014781	24015192	24016707	24016907	3461	109,84,102,83	1,0,0,0	193,105,57,96	0,0,0,0	277	139	1	1	0.982,1.0,1.0,1.0	1.0,1.0,1.0,1.0	-0.004
3462	MSTRG.15073	Rint1	chr5	+	24020649	24020864	24016707	24016907	24021736	24021917	3462	72,68,90,92	0,3,0,0	177,111,40,142	0,0,0,0	354	139	1	1	1.0,0.899,1.0,1.0	1.0,1.0,1.0,1.0	-0.025
3463	MSTRG.15069	Srpk2	chr5	-	23718487	23718580	23712157	23712718	23718949	23719042	3463	27,49,21,33	294418278406	36,20,32,51	237258297304	232	139	0.0373082	0.222573	0.052,0.066,0.043,0.046	0.083,0.044,0.061,0.091	-0.018
3464	MSTRG.15069	Srpk2	chr5	-	23718487	23718580	23712157	23712718	23719631	23719701	3464	13,25,16,19	4,4,28,16	21,7,23,30	19,10,14,22	232	139	0.396055	1	0.661,0.789,0.255,0.416	0.398,0.295,0.496,0.45	0.12
3465	MSTRG.15069	Srpk2	chr5	-	23718949	23719042	23708261	23712718	23719631	23719701	3465	494735471659	4,4,28,16	405435532516	19,10,14,22	232	139	0.0281385	0.175704	0.987,0.991,0.91,0.961	0.927,0.963,0.958,0.934	0.017
3466	MSTRG.15069	Srpk2	chr5	-	23718949	23719042	23718487	23718580	23719631	23719701	3466	218351203270	0,3,3,0	190198258239	2,0,5,0	232	139	1	1	1.0,0.986,0.976,1.0	0.983,1.0,0.969,1.0	0.002
3467	MSTRG.15069	Srpk2	chr5	-	23719631	23719701	23708261	23712718	23723413	23723521	3467	161224179199	4,0,0,3	163145188180	0,0,1,1	209	139	1	1	0.964,1.0,1.0,0.978	1.0,1.0,0.992,0.992	-0.01
3468	MSTRG.15069	Srpk2	chr5	-	23731787	23731813	23730493	23730743	23732894	23733060	3468	319425305365	1,3,0,5	227225216212	10,8,9,6	165	139	5.83365e-07	1.11563e-05	0.996,0.992,1.0,0.984	0.95,0.96,0.953,0.967	0.035
3469	MSTRG.15069	Srpk2	chr5	-	23731787	23731813	23730493	23730743	23732921	23733060	3469	162253190159	1,2,2,4	150117194195	4,23,14,9	165	139	7.75162e-10	2.39115e-08	0.993,0.991,0.988,0.971	0.969,0.811,0.921,0.948	0.074
3470	MSTRG.15069	Srpk2	chr5	-	23732894	23733060	23730493	23730743	23745372	23745479	3470	1155150312561190	0,0,0,0	8589271134860	0,0,1,0	305	139	1	1	1.0,1.0,1.0,1.0	1.0,1.0,0.998,1.0	0
3471	MSTRG.15069	Srpk2	chr5	-	23732921	23733060	23730493	23730743	23745372	23745479	3471	973128911051072	0,0,0,0	741825991787	0,0,1,0	278	139	1	1	1.0,1.0,1.0,1.0	1.0,1.0,0.998,1.0	0
3472	MSTRG.15069	Srpk2	chr5	-	23745372	23745501	23732894	23733060	23751977	23752065	3472	723918775770	0,0,0,0	540587720580	3,0,0,0	268	139	1	1	1.0,1.0,1.0,1.0	0.989,1.0,1.0,1.0	0.003
3473	MSTRG.15069	Srpk2	chr5	-	23745372	23745575	23732921	23733060	23751977	23752065	3473	741938802797	0,0,0,0	559601755607	3,0,0,0	342	139	1	1	1.0,1.0,1.0,1.0	0.987,1.0,1.0,1.0	0.003
3475	MSTRG.15069	Srpk2	chr5	-	23753452	23753561	23751976	23752065	23770111	23770263	3475	1320189814731340	0,2,0,0	1016113913141130	0,3,3,0	248	139	1	1	1.0,0.998,1.0,1.0	1.0,0.995,0.996,1.0	0.002
3476	MSTRG.15069	Srpk2	chr5	-	23770111	23770263	23732894	23733060	23821324	23821388	3476	138201165158	0,0,0,0	107,145,120,99	0,0,1,0	291	139	1	1	1.0,1.0,1.0,1.0	1.0,1.0,0.983,1.0	0.004
3477	MSTRG.15069	Srpk2	chr5	-	23770111	23770263	23753452	23753561	23821324	23821388	3477	669995773685	10,15,3,18	507651645605	2,12,5,0	291	139	0.0100224	0.0723806	0.97,0.969,0.992,0.948	0.992,0.963,0.984,1.0	-0.015
3482	MSTRG.5686	Gm3325	chr13	+	62195306	62195367	62194994	62195121	62196729	62198800	3482	8,14,31,22	15,6,38,24	30,1,0,2	85,37,2,49	200	139	1.87107e-07	3.9273e-06	0.27,0.619,0.362,0.389	0.197,0.018,0.0,0.028	0.349
3483	MSTRG.5686	Gm3325	chr13	+	62317567	62317628	62317255	62317382	62318963	62321719	3483	5,20,28,22	0,13,7,9	51,17,5,2	65,35,7,20	200	139	3.65008e-05	0.000488121	1.0,0.517,0.735,0.629	0.353,0.252,0.332,0.065	0.47
3486	MSTRG.3080	Trappc1	chr11	+	69215220	69215291	69214888	69215082	69215649	69215788	3486	1570197017891800	2,0,3,0	159813189981277	2,5,0,0	210	139	1	1	0.998,1.0,0.997,1.0	0.998,0.994,1.0,1.0	0.001
3487	MSTRG.3080	Trappc1	chr11	+	69215220	69215291	69214888	69215082	69215679	69215788	3487	325345361369	0,0,4,0	322247216255	0,0,0,3	210	139	1	1	1.0,1.0,0.984,1.0	1.0,1.0,1.0,0.983	0
3488	MSTRG.3080	Trappc1	chr11	+	69215220	69215291	69214888	69215082	69216264	69216619	3488	326345361369	0,7,3,0	330247220258	4,6,4,5	210	139	0.0222613	0.143817	1.0,0.97,0.988,1.0	0.982,0.965,0.973,0.972	0.017
3489	MSTRG.3080	Trappc1	chr11	+	69215649	69215788	69214888	69215082	69216264	69216619	3489	1025109911611180	0,7,3,0	963813667862	4,6,4,5	278	139	1	1	1.0,0.987,0.995,1.0	0.992,0.985,0.988,0.989	0.007
3490	MSTRG.3080	Trappc1	chr11	+	69215649	69215788	69214888	69215082	69216383	69216619	3490	2,17,9,19	0,0,0,0	3,6,3,5	0,0,2,0	278	139	1	1	1.0,1.0,1.0,1.0	1.0,1.0,0.429,1.0	0.143
3491	MSTRG.3080	Trappc1	chr11	+	69215649	69215788	69215220	69215291	69216264	69216619	3491	2282273425992630	5,5,0,0	2249188514531900	8,0,5,12	278	139	1	1	0.996,0.996,1.0,1.0	0.993,1.0,0.993,0.988	0.005
3492	MSTRG.3080	Trappc1	chr11	+	69215679	69215788	69214982	69215082	69216264	69216619	3492	826911956981	0,7,3,0	799663534705	4,6,4,5	248	139	0.795782	1	1.0,0.986,0.994,1.0	0.991,0.984,0.987,0.988	0.007
3493	MSTRG.3080	Trappc1	chr11	+	69215679	69215788	69215220	69215291	69216264	69216619	3493	830916952981	5,5,0,0	799663535709	8,0,5,12	248	139	0.204435	0.909125	0.989,0.99,1.0,1.0	0.982,1.0,0.984,0.971	0.01
3495	MSTRG.8504	Gtf2h5	chr17	+	6131076	6131149	6130060	6130186	6134746	6136792	3495	634810648911	0,0,0,0	964529229674	0,0,1,0	212	139	1	1	1.0,1.0,1.0,1.0	1.0,1.0,0.993,1.0	0.002
3496	MSTRG.15043	Psmc2	chr5	+	22001530	22001630	22000760	22000842	22004420	22004552	3496	1664250221732210	0,2,1,0	283316688171930	3,0,11,3	239	139	0.865201	1	1.0,0.999,0.999,1.0	0.998,1.0,0.977,0.997	0.007
3497	MSTRG.15043	Psmc2	chr5	+	22004404	22004552	22001530	22001630	22004933	22005006	3497	1451193618051820	0,0,0,0	223513596931669	0,4,0,0	287	139	1	1	1.0,1.0,1.0,1.0	1.0,0.994,1.0,1.0	0.002
3498	MSTRG.15043	Psmc2	chr5	+	22004420	22004552	22001530	22001630	22004933	22005006	3498	2504353932303180	0,0,0,0	3972237511922870	0,4,0,0	271	139	1	1	1.0,1.0,1.0,1.0	1.0,0.997,1.0,1.0	0.001
3499	MSTRG.15043	Psmc2	chr5	+	22004933	22005006	22004404	22004552	22005541	22005637	3499	2256301327302750	0,4,0,0	3454206611402490	1,5,5,17	212	139	1	1	1.0,0.998,1.0,1.0	1.0,0.996,0.993,0.99	0.005
3500	MSTRG.15043	Psmc2	chr5	+	22007523	22007611	22006205	22006370	22008067	22008270	3500	2155291425502640	0,1,13,2	3280207710002300	2,0,2,0	227	139	1	1	1.0,0.999,0.992,0.999	0.999,1.0,0.997,1.0	-0.001
3501	MSTRG.15043	Psmc2	chr5	+	22008363	22008460	22008067	22008270	22008544	22009291	3501	1906271523182480	0,1,0,0	312417068862191	0,0,0,0	236	139	1	1	1.0,0.999,1.0,1.0	1.0,1.0,1.0,1.0	0
3502	MSTRG.17355	Sumf1	chr6	-	108095580	108095640	108083988	108085547	108121551	108121665	3502	402338483583	0,6,1,0	236158102230	3,0,0,0	199	139	1	1	1.0,0.975,0.997,1.0	0.982,1.0,1.0,1.0	-0.003
3503	MSTRG.17355	Sumf1	chr6	-	108121551	108121665	108095163	108095640	108129187	108129302	3503	686598857908	0,0,0,4	424277173393	0,0,0,0	253	139	1	1	1.0,1.0,1.0,0.992	1.0,1.0,1.0,1.0	-0.002
3504	MSTRG.17355	Sumf1	chr6	-	108121551	108121665	108095163	108095640	108150316	108150391	3504	304237357418	4,0,4,11	181,114,79,165	3,0,0,10	253	139	0.477512	1	0.977,1.0,0.98,0.954	0.971,1.0,1.0,0.901	0.01
3505	MSTRG.17355	Sumf1	chr6	-	108129187	108129302	108121273	108121665	108130073	108130196	3505	703652874896	0,0,0,0	406299180412	2,0,0,0	254	139	1	1	1.0,1.0,1.0,1.0	0.991,1.0,1.0,1.0	0.002
3508	MSTRG.21698	Wdr48	chr9	+	119734268	119734351	119733343	119733422	119736193	119736282	3508	291385271258	0,1,0,0	256269318321	0,0,2,0	222	139	1	1	1.0,0.996,1.0,1.0	1.0,1.0,0.99,1.0	0.001
3509	MSTRG.21698	Wdr48	chr9	+	119734433	119734563	119734268	119734351	119736193	119736282	3509	1064122111291000	0,0,0,0	104397610861088	8,4,1,7	269	139	1	1	1.0,1.0,1.0,1.0	0.985,0.992,0.998,0.988	0.009
3510	MSTRG.21698	Wdr48	chr9	+	119736193	119736282	119734268	119734351	119736751	119736853	3510	380494375408	0,0,2,0	399363366450	0,0,0,0	228	139	1	1	1.0,1.0,0.991,1.0	1.0,1.0,1.0,1.0	-0.002
3511	MSTRG.21698	Wdr48	chr9	+	119742693	119742791	119741432	119741535	119745791	119745857	3511	8121003755778	1,0,0,0	769788832786	1,10,4,17	237	139	0.0673468	0.366377	0.998,1.0,1.0,1.0	0.998,0.979,0.992,0.964	0.016
3512	MSTRG.21698	Wdr48	chr9	+	119742703	119742791	119741432	119741535	119745791	119746153	3512	299384267339	1,0,0,0	286299306294	1,10,4,17	227	139	2.22697e-07	4.6104e-06	0.995,1.0,1.0,1.0	0.994,0.948,0.979,0.914	0.04
3513	MSTRG.21698	Wdr48	chr9	+	119745791	119745857	119741432	119741535	119746176	119746273	3513	0,1,0,0	0,0,0,0	3,3,2,3	0,0,2,0	205	139	1	1	NA,1.0,NA,NA	1.0,1.0,0.404,1.0	0.149
3514	MSTRG.21698	Wdr48	chr9	+	119745791	119745899	119741432	119741535	119746176	119746273	3514	277299252272	0,0,0,0	252256223279	0,0,2,0	247	139	1	1	1.0,1.0,1.0,1.0	1.0,1.0,0.984,1.0	0.004
3515	MSTRG.21698	Wdr48	chr9	+	119748714	119748820	119747196	119747623	119749404	119749710	3515	317412318341	0,0,0,0	278313413344	0,0,3,4	245	139	1	1	1.0,1.0,1.0,1.0	1.0,1.0,0.987,0.98	0.008
3516	MSTRG.21698	Wdr48	chr9	+	119748714	119748820	119747196	119747623	119749622	119749710	3516	732892664729	0,1,0,0	680744727729	1,4,0,4	245	139	1	1	1.0,0.998,1.0,1.0	0.997,0.991,1.0,0.99	0.005
3517	MSTRG.21698	Wdr48	chr9	+	119748714	119748820	119747196	119747623	119751683	119751760	3517	309400329340	1,5,6,0	288309398350	12,0,29,23	245	139	3.61152e-10	1.17216e-08	0.994,0.978,0.969,1.0	0.932,1.0,0.886,0.896	0.057
3518	MSTRG.21698	Wdr48	chr9	+	119748714	119748820	119747196	119747623	119753143	119753333	3518	304395310339	0,0,0,0	278305382334	0,0,0,2	245	139	1	1	1.0,1.0,1.0,1.0	1.0,1.0,1.0,0.99	0.002
3519	MSTRG.21698	Wdr48	chr9	+	119749404	119749710	119747527	119747623	119751683	119751760	3519	269325276281	1,5,6,0	236291323233	12,0,29,23	445	139	3.08184e-08	7.44165e-07	0.988,0.953,0.935,1.0	0.86,1.0,0.777,0.76	0.12
3520	MSTRG.21698	Wdr48	chr9	+	119749404	119749710	119747527	119747623	119753143	119753333	3520	12,16,26,15	0,0,0,0	21,25,73,16	0,0,0,2	445	139	1	1	1.0,1.0,1.0,1.0	1.0,1.0,1.0,0.714	0.072
3521	MSTRG.21698	Wdr48	chr9	+	119749404	119749710	119748714	119748820	119751683	119751760	3521	282342284286	5,6,19,4	236299351241	10,4,16,16	445	139	0.132835	0.643056	0.946,0.947,0.824,0.957	0.881,0.959,0.873,0.825	0.034
3522	MSTRG.21698	Wdr48	chr9	+	119749404	119749710	119748714	119748820	119753143	119753333	3522	25,33,34,20	0,0,0,3	21,33,101,24	0,0,0,0	445	139	0.762692	1	1.0,1.0,1.0,0.676	1.0,1.0,1.0,1.0	-0.081
3523	MSTRG.21698	Wdr48	chr9	+	119749622	119749710	119747196	119747623	119751683	119751760	3523	241291236246	1,5,6,0	207262228210	12,0,29,23	227	139	3.83979e-10	1.24073e-08	0.993,0.973,0.96,1.0	0.914,1.0,0.828,0.848	0.084
3525	MSTRG.21698	Wdr48	chr9	+	119749622	119749710	119748714	119748820	119751683	119751760	3525	669787590634	5,6,19,4	592696566601	10,4,16,16	227	139	0.0921035	0.47602	0.988,0.988,0.95,0.99	0.973,0.991,0.956,0.958	0.01
3526	MSTRG.21698	Wdr48	chr9	+	119749622	119749710	119748714	119748820	119753143	119753333	3526	292305224256	0,0,0,3	269264240264	0,0,0,0	227	139	1	1	1.0,1.0,1.0,0.981	1.0,1.0,1.0,1.0	-0.005
3527	MSTRG.21698	Wdr48	chr9	+	119751683	119751760	119747527	119747623	119753143	119753333	3527	183230177196	0,0,0,0	170189168210	0,0,0,2	216	139	1	1	1.0,1.0,1.0,1.0	1.0,1.0,1.0,0.985	0.004
3528	MSTRG.21698	Wdr48	chr9	+	119751683	119751760	119748714	119748820	119753143	119753333	3528	187231190200	0,0,0,3	168193155203	0,0,0,0	216	139	1	1	1.0,1.0,1.0,0.977	1.0,1.0,1.0,1.0	-0.006
3529	MSTRG.21698	Wdr48	chr9	+	119751683	119751760	119749404	119749710	119753143	119753333	3529	571715542581	0,0,0,1	483615478529	0,0,0,0	216	139	1	1	1.0,1.0,1.0,0.997	1.0,1.0,1.0,1.0	-0.001
3530	MSTRG.21698	Wdr48	chr9	+	119753143	119753333	119749404	119749710	119753774	119755203	3530	533633481445	0,0,0,0	470511484533	0,0,0,1	329	139	1	1	1.0,1.0,1.0,1.0	1.0,1.0,1.0,0.996	0.001
3532	MSTRG.15491	Scfd2	chr5	-	74623220	74623396	74558314	74558564	74642810	74642938	3532	122,96,97,82	0,0,0,0	204,48,24,128	0,3,0,0	315	139	1	1	1.0,1.0,1.0,1.0	1.0,0.876,1.0,1.0	0.031
3533	MSTRG.6734	Xpo4	chr14	-	57822056	57822149	57814977	57819925	57823323	57823441	3533	62,64,94,96	1,0,0,0	151,65,51,108	0,0,0,0	232	139	1	1	0.974,1.0,1.0,1.0	1.0,1.0,1.0,1.0	-0.006
3534	MSTRG.6734	Xpo4	chr14	-	57824036	57824167	57823323	57823441	57825409	57825528	3534	75,55,97,107	0,0,0,2	176,68,40,117	0,0,0,0	270	139	1	1	1.0,1.0,1.0,0.965	1.0,1.0,1.0,1.0	-0.009
3535	MSTRG.6734	Xpo4	chr14	-	57825409	57825528	57824036	57824167	57827397	57827578	3535	48,56,104,78	0,0,6,3	165,43,38,87	3,0,3,1	258	139	0.420121	1	1.0,1.0,0.903,0.933	0.967,1.0,0.872,0.979	0.005
3536	MSTRG.6734	Xpo4	chr14	-	57839945	57840123	57835342	57835502	57841042	57841188	3536	57,58,100,72	6,0,4,7	188,57,48,114	1,0,0,2	317	139	3.92067e-06	6.43009e-05	0.806,1.0,0.916,0.819	0.988,1.0,1.0,0.962	-0.102
3537	MSTRG.6734	Xpo4	chr14	-	57880538	57880680	57875675	57875814	57885875	57885981	3537	57,49,88,97	4,0,2,0	163,38,25,96	1,0,1,3	281	139	0.639328	1	0.876,1.0,0.956,1.0	0.988,1.0,0.925,0.941	-0.006
3538	MSTRG.6734	Xpo4	chr14	-	57880791	57880946	57879256	57880680	57885875	57885981	3538	20,25,42,25	27,20,23,48	25,3,4,5	83,16,12,56	294	139	4.28891e-08	1.01338e-06	0.259,0.371,0.463,0.198	0.125,0.081,0.136,0.041	0.227
3539	MSTRG.6734	Xpo4	chr14	-	57885875	57885981	57879241	57880680	57902344	57902887	3539	43,27,37,70	0,0,1,0	105,21,18,71	0,0,0,0	245	139	1	1	1.0,1.0,0.955,1.0	1.0,1.0,1.0,1.0	-0.011
3540	MSTRG.6734	Xpo4	chr14	-	57931770	57931877	57927118	57929227	57933576	57933759	3540	581603684523	12,20,51,10	453560709611	8,9,77,27	246	139	0.270948	1	0.965,0.945,0.883,0.967	0.97,0.972,0.839,0.927	0.013
3541	MSTRG.6734	Xpo4	chr14	-	57931770	57931921	57927115	57929227	57933576	57933759	3541	278322371291	12,20,51,10	242299381295	8,9,77,27	290	139	0.570684	1	0.917,0.885,0.777,0.933	0.935,0.941,0.703,0.84	0.023
3542	MSTRG.6734	Xpo4	chr14	-	57934372	57934955	57933576	57933759	57940378	57940511	3542	1897216124231620	0,0,5,4	1389186130082060	13,0,2,18	722	139	0.00698071	0.0527589	1.0,1.0,0.989,0.987	0.954,1.0,0.997,0.957	0.017
3543	MSTRG.6734	Xpo4	chr14	-	57936714	57938015	57934372	57934955	57940378	57940511	3543	3879456547613460	5,6,0,0	2898380759854050	0,6,6,0	1440	139	1	1	0.987,0.987,1.0,1.0	1.0,0.984,0.99,1.0	0
3544	MSTRG.6734	Xpo4	chr14	-	57936714	57938015	57934372	57934955	57971334	57971875	3544	3573413043253090	0,0,0,7	2671346555333660	0,0,1,0	1440	139	1	1	1.0,1.0,1.0,0.977	1.0,1.0,0.998,1.0	-0.005
3545	MSTRG.6734	Xpo4	chr14	-	57940378	57940511	57934372	57934955	57971334	57971875	3545	237288342253	0,0,0,7	236269301293	0,0,1,0	272	139	1	1	1.0,1.0,1.0,0.949	1.0,1.0,0.994,1.0	-0.011
3546	MSTRG.6734	Xpo4	chr14	-	57940378	57940511	57936714	57938015	57971334	57971875	3546	536713775619	3,0,2,0	460591743674	0,0,0,1	272	139	1	1	0.989,1.0,0.995,1.0	1.0,1.0,1.0,0.997	-0.003
3547	MSTRG.6734	Xpo4	chr14	-	57960156	57960303	57940507	57940511	57962030	57962278	3547	0,3,0,0	0,0,0,6	10,12,6,4	0,5,0,0	286	139	1	1	NA,1.0,NA,0.0	1.0,0.538,1.0,1.0	-0.385
3548	MSTRG.6734	Xpo4	chr14	-	57960156	57960303	57940507	57940511	57971334	57971875	3548	0,1,4,15	256315377273	25,58,49,86	268289334317	286	139	0	0	0.0,0.002,0.005,0.026	0.043,0.089,0.067,0.116	-0.071
3549	MSTRG.6734	Xpo4	chr14	-	57960156	57960303	57959641	57960008	57962030	57962278	3549	0,11,3,14	0,0,0,5	46,48,69,142	0,0,0,8	286	139	1	1	NA,1.0,1.0,0.576	1.0,1.0,1.0,0.896	-0.115
3550	MSTRG.6734	Xpo4	chr14	-	57960156	57960303	57959641	57960008	57971334	57971875	3550	0,9,7,29	12,22,40,24	61,94,112,224	47,15,39,82	286	139	1.90203e-08	4.76184e-07	0.0,0.166,0.078,0.37	0.387,0.753,0.583,0.57	-0.42
3551	MSTRG.6734	Xpo4	chr14	-	57962030	57962278	57940378	57940511	57971334	57971875	3551	3,7,1,21	256315377273	9,21,11,21	268289334317	387	139	0.00666199	0.0506506	0.004,0.008,0.001,0.027	0.012,0.025,0.012,0.023	-0.008
3552	MSTRG.6734	Xpo4	chr14	-	57962030	57962278	57959645	57960008	57971334	57971875	3552	3,7,1,20	12,22,40,24	9,16,11,29	47,15,39,82	387	139	0.410805	1	0.082,0.103,0.009,0.23	0.064,0.277,0.092,0.113	-0.03
3553	MSTRG.6734	Xpo4	chr14	-	57962030	57962278	57960156	57960303	57971334	57971875	3553	3,10,1,15	0,1,4,15	14,18,13,21	20,48,45,82	387	139	0.0313461	0.192337	1.0,0.782,0.082,0.264	0.201,0.119,0.094,0.084	0.408
3554	MSTRG.6734	Xpo4	chr14	-	57971334	57971875	57940378	57940511	57983346	57983719	3554	1030126314611130	2,0,2,1	1168131013311650	1,0,1,0	680	139	1	1	0.991,1.0,0.993,0.996	0.996,1.0,0.996,1.0	-0.003
3555	MSTRG.6309	Bap1	chr14	+	30973856	30973911	30973467	30973736	30974884	30975017	3555	325508442481	0,0,3,0	429366375553	0,0,2,10	194	139	0.911989	1	1.0,1.0,0.991,1.0	1.0,1.0,0.993,0.975	0.006
3556	MSTRG.6309	Bap1	chr14	+	30973856	30973911	30973467	30973736	30975989	30976051	3556	102115113122	0,0,2,0	98106124156	3,0,0,2	194	139	1	1	1.0,1.0,0.976,1.0	0.959,1.0,1.0,0.982	0.009
3557	MSTRG.6309	Bap1	chr14	+	30974884	30975017	30973467	30973736	30975989	30976051	3557	0,11,5,0	0,0,2,0	3,0,14,13	3,0,0,2	272	139	1	1	NA,1.0,0.561,NA	0.338,NA,1.0,0.769	0.078
3558	MSTRG.6309	Bap1	chr14	+	30974884	30975017	30973706	30973911	30975412	30975532	3558	593797735847	2,0,5,0	767639561898	17,0,7,17	272	139	1.87548e-05	0.000267425	0.993,1.0,0.987,1.0	0.958,1.0,0.976,0.964	0.02
3559	MSTRG.6309	Bap1	chr14	+	30974884	30975017	30973706	30973911	30975989	30976051	3559	226406328357	4,3,1,0	332257277416	1,4,25,18	272	139	7.7286e-09	2.06089e-07	0.967,0.986,0.994,1.0	0.994,0.97,0.85,0.922	0.053
3560	MSTRG.6309	Bap1	chr14	+	30975412	30975532	30973856	30973911	30975989	30976051	3560	348386361400	4,3,1,0	408336296505	1,4,25,18	259	139	2.41928e-08	5.94189e-07	0.979,0.986,0.995,1.0	0.995,0.978,0.864,0.938	0.046
3561	MSTRG.6309	Bap1	chr14	+	30975412	30975532	30974884	30975017	30975989	30976051	3561	704788767885	0,13,3,0	824721583965	3,0,14,3	259	139	0.961764	1	1.0,0.97,0.993,1.0	0.993,1.0,0.957,0.994	0.005
3562	MSTRG.6309	Bap1	chr14	+	30975412	30975597	30973856	30973911	30975989	30976051	3562	3,4,7,8	4,3,1,0	27,13,27,31	1,4,25,18	324	139	0.793486	1	0.243,0.364,0.75,1.0	0.921,0.582,0.317,0.425	0.028
3563	MSTRG.6309	Bap1	chr14	+	30975412	30975597	30974884	30975017	30975989	30976051	3563	319343359436	0,13,3,0	389352274439	3,0,14,3	324	139	0.476106	1	1.0,0.919,0.981,1.0	0.982,1.0,0.894,0.984	0.01
3564	MSTRG.6309	Bap1	chr14	+	30975989	30976051	30975412	30975532	30976123	30976266	3564	603735658763	2,5,8,0	725577549905	6,7,0,0	201	139	1	1	0.995,0.99,0.983,1.0	0.988,0.983,1.0,1.0	-0.001
3565	MSTRG.6309	Bap1	chr14	+	30975989	30976051	30975412	30975597	30976123	30976266	3565	198277243292	0,0,0,0	269192215336	0,0,1,0	201	139	1	1	1.0,1.0,1.0,1.0	1.0,1.0,0.993,1.0	0.002
3566	MSTRG.6309	Bap1	chr14	+	30977469	30977617	30977042	30977166	30978067	30978252	3566	788112210031103	1,37,35,22	10228739311314	14,13,46,26	287	139	0.876146	1	0.997,0.936,0.933,0.96	0.972,0.97,0.907,0.961	0.004
3567	MSTRG.6309	Bap1	chr14	+	30978067	30978252	30977042	30977166	30978617	30978748	3567	584878745857	0,0,0,0	8246387851007	0,0,1,0	324	139	1	1	1.0,1.0,1.0,1.0	1.0,1.0,0.997,1.0	0.001
3568	MSTRG.6309	Bap1	chr14	+	30979837	30979998	30978617	30979724	30980240	30980333	3568	1047131210541170	0,0,0,0	121794811931480	0,0,5,0	300	139	1	1	1.0,1.0,1.0,1.0	1.0,1.0,0.991,1.0	0.002
3569	MSTRG.6309	Bap1	chr14	+	30980240	30980333	30979837	30979998	30980414	30980487	3569	745912729866	3,17,25,0	8547069031080	15,1,6,4	232	139	0.00942477	0.0687318	0.993,0.97,0.946,1.0	0.972,0.998,0.989,0.994	-0.011
3570	MSTRG.15017	NA	chr5	+	16758870	16759016	16758492	16758642	16765956	16766122	3570	123178156208	0,4,0,1	86,101,98,109	1,0,1,0	285	139	1	1	1.0,0.956,1.0,0.99	0.977,1.0,0.98,1.0	-0.003
3571	MSTRG.15017	NA	chr5	+	16758898	16759016	16758547	16758642	16765956	16766122	3571	69,100,91,108	0,4,0,1	59,59,61,66	1,0,1,0	257	139	0.608324	1	1.0,0.931,1.0,0.983	0.97,1.0,0.971,1.0	-0.007
3572	MSTRG.15017	NA	chr5	+	16777489	16777632	16771744	16771859	16781906	16782027	3572	210282297255	0,0,7,0	138113199175	0,0,0,0	282	139	1	1	1.0,1.0,0.954,1.0	1.0,1.0,1.0,1.0	-0.012
3573	MSTRG.15017	NA	chr5	+	16777504	16777632	16771744	16771859	16781906	16782027	3573	106168164157	0,0,7,0	65,53,123,104	0,0,0,0	267	139	0.565826	1	1.0,1.0,0.924,1.0	1.0,1.0,1.0,1.0	-0.019
3574	MSTRG.15017	NA	chr5	+	16798841	16799016	16783440	16783559	16803132	16803260	3574	228331311298	2,0,0,0	144193215181	0,0,1,0	314	139	1	1	0.981,1.0,1.0,1.0	1.0,1.0,0.99,1.0	-0.002
3575	MSTRG.15017	NA	chr5	+	16803132	16803260	16783440	16783559	16807280	16807383	3575	115137131129	0,0,0,0	66,66,100,83	3,0,0,0	267	139	1	1	1.0,1.0,1.0,1.0	0.92,1.0,1.0,1.0	0.02
3576	MSTRG.15017	NA	chr5	+	16807280	16807383	16803132	16803260	16809785	16809919	3576	205256233244	0,6,0,0	131128171130	2,3,0,1	242	139	0.952617	1	1.0,0.961,1.0,1.0	0.974,0.961,1.0,0.987	0.01
3577	MSTRG.15017	NA	chr5	+	16809785	16809919	16803132	16803260	16815103	16815142	3577	88148107119	0,0,0,0	65,96,87,82	5,0,0,0	273	139	0.743646	1	1.0,1.0,1.0,1.0	0.869,1.0,1.0,1.0	0.033
3578	MSTRG.15017	NA	chr5	+	16816817	16816914	16815103	16815142	16818753	16818828	3578	142209178202	3,0,0,0	116120140126	2,7,1,8	236	139	3.4044e-05	0.000459245	0.965,1.0,1.0,1.0	0.972,0.91,0.988,0.903	0.048
3579	MSTRG.3743	Taco1	chr11	+	105960331	105960438	105956886	105957344	105962692	105962820	3579	198202225260	1,0,0,0	221,125,68,142	0,0,0,0	246	139	1	1	0.991,1.0,1.0,1.0	1.0,1.0,1.0,1.0	-0.002
3580	MSTRG.3743	Taco1	chr11	+	105960762	105960913	105960331	105960438	105962692	105962820	3580	4,0,0,0	124125128157	6,0,0,0	127,56,44,81	290	139	1	1	0.015,0.0,0.0,0.0	0.022,0.0,0.0,0.0	-0.002
3581	MSTRG.3743	Taco1	chr11	+	105987620	105987710	105974144	105977474	105987816	105987938	3581	50,14,38,52	6,1,14,0	15,28,74,56	1,22,2,10	229	139	0.475483	1	0.835,0.895,0.622,1.0	0.901,0.436,0.957,0.773	0.071
3582	MSTRG.3743	Taco1	chr11	+	105987620	105987710	105975438	105975759	105987816	105987938	3582	42,13,27,24	490579525467	10,16,45,35	403699912790	229	139	0.0467416	0.268782	0.049,0.013,0.03,0.03	0.015,0.014,0.029,0.026	0.01
3583	MSTRG.3743	Taco1	chr11	+	105987816	105987938	105974390	105975759	106001569	106001610	3583	1613191215941490	0,3,3,2	1332236630052460	3,10,6,2	261	139	1	1	1.0,0.997,0.996,0.997	0.996,0.992,0.996,0.998	0.002
3584	MSTRG.3743	Taco1	chr11	+	105987816	105987938	105974390	105975759	106005009	106005109	3584	426513467409	0,1,0,0	337600773698	0,0,0,0	261	139	1	1	1.0,0.996,1.0,1.0	1.0,1.0,1.0,1.0	-0.001
3585	MSTRG.3743	Taco1	chr11	+	105987816	105987938	105974390	105975759	106033250	106033384	3585	426511462410	0,0,0,0	337600772694	0,0,0,1	261	139	1	1	1.0,1.0,1.0,1.0	1.0,1.0,1.0,0.997	0.001
3586	MSTRG.3743	Taco1	chr11	+	106001569	106001610	105974390	105975759	106005009	106005109	3586	337401330301	0,1,0,0	264487618496	0,0,0,0	180	139	1	1	1.0,0.997,1.0,1.0	1.0,1.0,1.0,1.0	-0.001
3587	MSTRG.3743	Taco1	chr11	+	106001569	106001610	105987816	105987938	106005009	106005109	3587	1544182614991410	0,4,5,2	1279229128892300	0,0,2,4	180	139	1	1	1.0,0.997,0.996,0.998	1.0,1.0,0.999,0.998	-0.002
3588	MSTRG.3743	Taco1	chr11	+	106001569	106001610	105987816	105987938	106008315	106008429	3588	342370309290	0,0,0,3	285474608471	0,0,0,0	180	139	1	1	1.0,1.0,1.0,0.987	1.0,1.0,1.0,1.0	-0.003
3589	MSTRG.3743	Taco1	chr11	+	106005009	106005109	105974390	105975759	106033250	106033384	3589	0,1,0,0	0,0,0,0	0,0,1,3	0,0,0,1	239	139	1	1	NA,1.0,NA,NA	NA,NA,1.0,0.636	0.182
3590	MSTRG.3743	Taco1	chr11	+	106005009	106005109	105987816	105987938	106008315	106008429	3590	1301158612731210	0,0,0,3	996180223931848	0,0,0,0	239	139	1	1	1.0,1.0,1.0,0.996	1.0,1.0,1.0,1.0	-0.001
3591	MSTRG.3743	Taco1	chr11	+	106005009	106005109	105987816	105987938	106033250	106033384	3591	0,1,2,1	0,2,0,3	0,0,2,7	0,0,1,0	239	139	1	1	NA,0.225,1.0,0.162	NA,NA,0.538,1.0	-0.307
3592	MSTRG.3743	Taco1	chr11	+	106005009	106005109	106001569	106001610	106008315	106008429	3592	2561308525152380	0,0,0,0	2028370247533760	0,0,0,3	239	139	1	1	1.0,1.0,1.0,1.0	1.0,1.0,1.0,0.999	0
3593	MSTRG.3743	Taco1	chr11	+	106008315	106008429	105987816	105987938	106033250	106033384	3593	48,53,50,51	0,2,0,3	131174185227	0,0,1,0	253	139	0.532833	1	1.0,0.936,1.0,0.903	1.0,1.0,0.99,1.0	-0.038
3594	MSTRG.3743	Taco1	chr11	+	106008315	106008429	106005009	106005109	106014611	106014732	3594	2788336428122600	3,0,0,1	2125391654073990	0,1,3,1	253	139	1	1	0.998,1.0,1.0,0.999	1.0,1.0,0.999,1.0	0
3595	MSTRG.3743	Taco1	chr11	+	106008315	106008429	106005009	106005109	106033250	106033384	3595	1312157112671210	0,0,0,0	1116204225832040	0,0,1,6	253	139	1	1	1.0,1.0,1.0,1.0	1.0,1.0,0.999,0.995	0.001
3596	MSTRG.3743	Taco1	chr11	+	106014611	106014732	106005009	106005109	106033250	106033384	3596	1681194116221510	0,0,0,0	1265228733492370	0,0,1,6	260	139	1	1	1.0,1.0,1.0,1.0	1.0,1.0,0.999,0.995	0.001
3597	MSTRG.3743	Taco1	chr11	+	106014611	106014732	106008315	106008429	106033250	106033384	3597	3265389632742990	59,62,57,63	2459445065264680	155219245300	260	139	0	0	0.967,0.971,0.968,0.962	0.895,0.916,0.934,0.893	0.057
3598	MSTRG.3743	Taco1	chr11	+	106014611	106014732	106008315	106008429	106039390	106039458	3598	1496180315231340	0,0,0,0	1093201228792140	0,0,0,2	260	139	1	1	1.0,1.0,1.0,1.0	1.0,1.0,1.0,0.998	0
3599	MSTRG.3743	Taco1	chr11	+	106014611	106014732	106013277	106014013	106033250	106033384	3599	1718197816391590	4,0,0,0	1284234234042430	0,1,0,0	260	139	1	1	0.996,1.0,1.0,1.0	1.0,0.999,1.0,1.0	-0.001
3600	MSTRG.3743	Taco1	chr11	+	106033250	106033384	106008315	106008429	106036511	106036585	3600	1949214118411580	0,0,0,0	1658294246133120	0,0,1,0	273	139	1	1	1.0,1.0,1.0,1.0	1.0,1.0,1.0,1.0	0
3601	MSTRG.3743	Taco1	chr11	+	106033250	106033384	106008315	106008429	106039390	106039458	3601	63,88,58,74	0,0,0,0	154225261304	0,0,0,2	273	139	1	1	1.0,1.0,1.0,1.0	1.0,1.0,1.0,0.987	0.003
3602	MSTRG.3743	Taco1	chr11	+	106033250	106033384	106014611	106014732	106039390	106039458	3602	1851218317951710	0,0,0,0	1412252638292660	0,0,0,1	273	139	1	1	1.0,1.0,1.0,1.0	1.0,1.0,1.0,0.999	0
3603	MSTRG.3743	Taco1	chr11	+	106036511	106036585	106008315	106008429	106039390	106039458	3603	1200128711161030	0,0,0,0	906165626581832	0,0,0,2	213	139	1	1	1.0,1.0,1.0,1.0	1.0,1.0,1.0,0.998	0
3604	MSTRG.3743	Taco1	chr11	+	106036511	106036585	106033250	106033384	106039390	106039458	3604	3277362230792730	4,28,2,11	2597468776314900	1,11,19,8	213	139	1	1	0.998,0.988,0.999,0.994	0.999,0.996,0.996,0.998	-0.002
3605	MSTRG.3743	Taco1	chr11	+	106039639	106039732	106039390	106039458	106040307	106040499	3605	3675398934253060	0,4,3,0	2913530681545760	1,2,6,5	232	139	1	1	1.0,0.998,0.999,1.0	0.999,0.999,0.999,0.999	0
3606	MSTRG.3743	Taco1	chr11	+	106041095	106041244	106040307	106040499	106041834	106041966	3606	4981535144624090	1,17,5,0	4.06772e+16	0,2,16,11	288	139	1	1	1.0,0.993,0.998,1.0	1.0,0.999,0.997,0.997	-0.001
3607	MSTRG.3743	Taco1	chr11	+	106041095	106041244	106040307	106040499	106042443	106042573	3607	2587275823652070	0,0,0,0	2209375256753830	5,1,12,2	288	139	1	1	1.0,1.0,1.0,1.0	0.995,0.999,0.996,0.999	0.003
3608	MSTRG.3743	Taco1	chr11	+	106041095	106041244	106040307	106040499	106043042	106043220	3608	2485274322632020	0,3,4,8	2122368355323680	8,5,34,12	288	139	1	1	1.0,0.998,0.996,0.992	0.992,0.997,0.987,0.993	0.004
3609	MSTRG.3743	Taco1	chr11	+	106041095	106041244	106040307	106040499	106044791	106047033	3609	2485269722672010	8,8,7,0	2122368255183660	5,0,5,18	288	139	1	1	0.993,0.994,0.994,1.0	0.995,1.0,0.998,0.99	-0.001
3610	MSTRG.3743	Taco1	chr11	+	106041834	106041966	106040307	106040499	106042443	106042573	3610	2175239719361780	0,0,0,0	1640286445942910	5,1,12,2	271	139	1	1	1.0,1.0,1.0,1.0	0.994,0.999,0.995,0.999	0.003
3611	MSTRG.3743	Taco1	chr11	+	106041834	106041966	106040307	106040499	106043042	106043220	3611	37,78,57,32	0,3,4,8	31100133105	8,5,34,12	271	139	0.0303954	0.18755	1.0,0.93,0.88,0.672	0.665,0.911,0.667,0.818	0.105
3612	MSTRG.3743	Taco1	chr11	+	106041834	106041966	106040307	106040499	106044791	106047033	3612	1,17,15,4	8,8,7,0	0,2,21,10	5,0,5,18	271	139	0.578049	1	0.06,0.522,0.524,1.0	0.0,1.0,0.683,0.222	0.05
3613	MSTRG.3743	Taco1	chr11	+	106041834	106041966	106041095	106041244	106042443	106042573	3613	4639500241103840	102,61,108,60	3.57264e+16	87,72,160,171	271	139	0.979835	1	0.959,0.977,0.951,0.97	0.955,0.978,0.97,0.951	0.001
3614	MSTRG.3743	Taco1	chr11	+	106041834	106041966	106041095	106041244	106043042	106043220	3614	2471264521902060	0,46,6,19	1937354655413560	0,3,17,17	271	139	0.0295672	0.183215	1.0,0.967,0.995,0.982	1.0,0.998,0.994,0.991	-0.01
3615	MSTRG.3743	Taco1	chr11	+	106041834	106041966	106041095	106041244	106044791	106047033	3615	2435258421482030	0,0,10,0	1905344754293470	0,2,3,1	271	139	1	1	1.0,1.0,0.991,1.0	1.0,0.999,0.999,0.999	-0.002
3616	MSTRG.3743	Taco1	chr11	+	106042443	106042573	106040307	106040499	106043042	106043220	3616	2023232119361720	0,3,4,8	1653296744992930	8,5,34,12	269	139	0.81996	1	1.0,0.998,0.996,0.991	0.991,0.997,0.986,0.992	0.005
3617	MSTRG.3743	Taco1	chr11	+	106042443	106042573	106040307	106040499	106044791	106047033	3617	1,0,0,0	8,8,7,0	5,0,24,12	5,0,5,18	269	139	1	1	0.061,0.0,0.0,NA	0.341,NA,0.713,0.256	-0.416
3618	MSTRG.3743	Taco1	chr11	+	106042443	106042573	106041095	106041244	106043042	106043220	3618	2119238220401780	0,46,6,19	1732303646453100	0,3,17,17	269	139	0.00575005	0.0444455	1.0,0.964,0.994,0.98	1.0,0.998,0.993,0.99	-0.011
3619	MSTRG.3743	Taco1	chr11	+	106042443	106042573	106041095	106041244	106044791	106047033	3619	96,58,104,58	0,0,10,0	83,68,167,175	0,2,3,1	269	139	0.0928598	0.479281	1.0,1.0,0.843,1.0	1.0,0.946,0.966,0.989	-0.014
3620	MSTRG.3743	Taco1	chr11	+	106042443	106042573	106041834	106041966	106043042	106043220	3620	4154461738153470	36,61,52,32	3242575890105750	32,99,117,97	269	139	0.0283284	0.176725	0.984,0.975,0.974,0.982	0.981,0.968,0.975,0.968	0.006
3621	MSTRG.3743	Taco1	chr11	+	106042443	106042573	106041834	106041966	106044777	106047033	3621	2107227218571720	0,0,0,0	1569275844902790	0,0,1,0	269	139	1	1	1.0,1.0,1.0,1.0	1.0,1.0,1.0,1.0	0
3622	MSTRG.3743	Taco1	chr11	+	106042443	106042573	106041834	106041966	106044791	106047033	3622	2108227218571720	0,0,10,4	1571275844972800	0,0,5,0	269	139	1	1	1.0,1.0,0.99,0.996	1.0,1.0,0.998,1.0	-0.003
3623	MSTRG.3743	Taco1	chr11	+	106043042	106043220	106040307	106040499	106044791	106047033	3623	2688302326502180	8,8,7,0	2179397963744180	5,0,5,18	317	139	1	1	0.993,0.994,0.994,1.0	0.995,1.0,0.998,0.99	-0.001
3624	MSTRG.3743	Taco1	chr11	+	106043042	106043220	106041095	106041244	106044791	106047033	3624	2688306626522190	0,0,10,0	2171397763574180	0,2,3,1	317	139	1	1	1.0,1.0,0.991,1.0	1.0,0.999,0.999,0.999	-0.002
3625	MSTRG.3743	Taco1	chr11	+	106043042	106043220	106041834	106041966	106044791	106047033	3625	2724308126982200	0,0,10,4	2203407364574260	0,0,5,0	317	139	1	1	1.0,1.0,0.992,0.996	1.0,1.0,0.998,1.0	-0.003
3626	MSTRG.3743	Taco1	chr11	+	106043042	106043220	106042037	106042573	106044791	106047033	3626	4752539446373930	1,0,0,0	3.8777e+16	2,0,12,12	317	139	1	1	1.0,1.0,1.0,1.0	0.999,1.0,0.998,0.996	0.002
3627	MSTRG.15005	Abcb1b	chr5	+	8860557	8860615	8856007	8856170	8862654	8862846	3627	40,15,37,29	7,0,0,11	17,0,0,12	9,0,0,0	197	139	1	1	0.801,1.0,1.0,0.65	0.571,NA,NA,1.0	0.077
3628	MSTRG.15005	Abcb1b	chr5	+	8875550	8875712	8875112	8875283	8877325	8877499	3628	54,19,35,48	0,0,0,0	20,0,7,16	2,0,0,0	301	139	1	1	1.0,1.0,1.0,1.0	0.822,NA,1.0,1.0	0.059
3629	MSTRG.15005	Abcb1b	chr5	+	8914114	8914261	8911423	8911630	8915749	8916315	3629	55,34,30,59	1,0,0,0	17,0,4,9	0,0,0,0	286	139	1	1	0.964,1.0,1.0,1.0	1.0,NA,1.0,1.0	-0.009
3630	MSTRG.1445	NA	chr1	-	194781054	194781149	194778504	194779737	194793387	194793463	3630	153184134172	12,3,12,3	337307193268	10,7,6,4	234	139	0.0282078	0.17611	0.883,0.973,0.869,0.971	0.952,0.963,0.95,0.975	-0.036
3631	MSTRG.1445	NA	chr1	-	194789125	194789230	194778476	194781149	194793387	194793463	3631	7001272863760	233252171243	843687648620	469417278379	244	139	8.99913e-12	3.57047e-10	0.631,0.742,0.742,0.641	0.506,0.484,0.57,0.482	0.179
3632	MSTRG.1445	NA	chr1	-	194789125	194789230	194778585	194779737	194793387	194793463	3632	6791225847734	12,3,12,3	805625578523	10,7,6,4	244	139	0.541954	1	0.97,0.996,0.976,0.993	0.979,0.981,0.982,0.987	0.001
3633	MSTRG.1445	NA	chr1	-	194789125	194789230	194786052	194786215	194793387	194793463	3633	1215217715261200	18,21,9,8	136710421037841	22,22,9,11	244	139	0.0155911	0.105934	0.975,0.983,0.99,0.988	0.973,0.964,0.985,0.978	0.009
3634	MSTRG.1445	NA	chr1	-	194794681	194794705	194793387	194793463	194796963	194797149	3634	1484259118381650	4,23,23,38	1970167312131560	30,15,31,28	163	139	0.0403996	0.238149	0.997,0.99,0.986,0.974	0.982,0.99,0.971,0.98	0.006
3635	MSTRG.1445	NA	chr1	-	194796963	194797149	194793387	194793463	194799786	194800188	3635	1959351024442130	0,0,0,0	2495248722322360	1,4,0,0	325	139	1	1	1.0,1.0,1.0,1.0	0.999,0.996,1.0,1.0	0.001
3636	MSTRG.1445	NA	chr1	-	194805997	194806083	194799786	194800188	194811454	194811554	3636	2984512435443440	6,0,1,4	3541371729393790	11,16,5,6	225	139	1	1	0.997,1.0,1.0,0.998	0.995,0.993,0.997,0.997	0.003
3637	MSTRG.1445	NA	chr1	-	194805997	194806083	194799786	194800188	194812137	194812316	3637	1234220014631490	0,0,0,0	1486158912341610	0,5,2,16	225	139	1	1	1.0,1.0,1.0,1.0	1.0,0.995,0.997,0.984	0.006
3638	MSTRG.1445	NA	chr1	-	194811454	194811554	194799786	194800188	194812137	194812316	3638	1146197913851310	0,0,0,0	1422145110551430	0,5,2,16	239	139	0.881517	1	1.0,1.0,1.0,1.0	1.0,0.994,0.997,0.981	0.007
3639	MSTRG.1445	NA	chr1	-	194811454	194811554	194805997	194806083	194812137	194812316	3639	2887492634753250	0,0,3,0	3473357227653620	0,7,8,15	239	139	1	1	1.0,1.0,0.999,1.0	1.0,0.997,0.995,0.993	0.004
3641	MSTRG.14967	NA	chr5	+	3861255	3861385	3859635	3859728	3862331	3862575	3641	476456429335	0,0,0,0	437411360366	0,1,0,0	269	139	1	1	1.0,1.0,1.0,1.0	1.0,0.995,1.0,1.0	0.001
3642	MSTRG.14967	NA	chr5	+	3863050	3863194	3862741	3862857	3863271	3863419	3642	202203210158	0,6,0,0	225184177227	0,0,0,0	283	139	1	1	1.0,0.943,1.0,1.0	1.0,1.0,1.0,1.0	-0.014
3645	MSTRG.14967	NA	chr5	+	3863271	3863419	3862777	3863194	3868526	3868683	3645	3,19,1,7	204173143137	11,26,35,43	228163166185	287	139	7.58953e-10	2.34295e-08	0.007,0.051,0.003,0.024	0.023,0.072,0.093,0.101	-0.051
3646	MSTRG.14967	NA	chr5	+	3868526	3868683	3863050	3863194	3869309	3869417	3646	405361341313	0,0,0,0	451369337413	0,0,1,6	296	139	1	1	1.0,1.0,1.0,1.0	1.0,1.0,0.994,0.97	0.009
3647	MSTRG.14967	NA	chr5	+	3872086	3872243	3869309	3869417	3873633	3873785	3647	407408341337	0,0,0,0	415369370456	4,0,2,0	296	139	1	1	1.0,1.0,1.0,1.0	0.98,1.0,0.989,1.0	0.008
3648	MSTRG.14967	NA	chr5	+	3880603	3880772	3872086	3873785	3881495	3881583	3648	233231166131	0,0,2,11	258165171235	0,0,4,0	308	139	0.0176577	0.117792	1.0,1.0,0.974,0.843	1.0,1.0,0.951,1.0	-0.033
3649	MSTRG.14967	NA	chr5	+	3880605	3880772	3873633	3873785	3881495	3881583	3649	422437343301	0,0,2,11	474371327438	0,0,4,0	306	139	0.518385	1	1.0,1.0,0.987,0.926	1.0,1.0,0.974,1.0	-0.015
3650	MSTRG.14967	NA	chr5	+	3886777	3886894	3882019	3882226	3890873	3895172	3650	246235220171	6,7,7,6	286195190216	2,7,10,2	256	139	0.437214	1	0.957,0.948,0.945,0.939	0.987,0.938,0.912,0.983	-0.008
3651	MSTRG.14965	NA	chr5	-	3750355	3750407	3744778	3744893	3751804	3751983	3651	44,47,25,42	0,0,0,0	33,30,47,46	0,0,0,5	191	139	0.828162	1	1.0,1.0,1.0,1.0	1.0,1.0,1.0,0.87	0.032
3652	MSTRG.14965	NA	chr5	-	3752891	3753037	3751804	3751983	3754525	3754592	3652	112,81,52,71	1,0,3,0	29,44,51,58	9,0,4,2	285	139	6.51125e-05	0.00082406	0.982,1.0,0.894,1.0	0.611,1.0,0.861,0.934	0.117
3653	MSTRG.14965	NA	chr5	-	3754525	3754592	3751804	3751983	3754787	3754874	3653	13,16,22,6	0,0,0,0	13,12,14,6	1,3,0,0	206	139	0.654732	1	1.0,1.0,1.0,1.0	0.898,0.73,1.0,1.0	0.093
3655	MSTRG.14965	NA	chr5	-	3754787	3754874	3751804	3751983	3756188	3756323	3655	36,25,24,34	0,0,0,0	26,24,23,26	0,3,2,4	226	139	0.000381053	0.00405098	1.0,1.0,1.0,1.0	1.0,0.831,0.876,0.8	0.123
3656	MSTRG.14965	NA	chr5	-	3754787	3754874	3754525	3754592	3756188	3756323	3656	82,66,61,60	0,0,0,0	48,43,55,39	0,1,0,0	226	139	1	1	1.0,1.0,1.0,1.0	1.0,0.964,1.0,1.0	0.009
3657	MSTRG.14965	NA	chr5	-	3763107	3763238	3756188	3756323	3772545	3772634	3657	141,99,93,136	0,0,3,0	87,113,82,90	0,3,0,0	270	139	1	1	1.0,1.0,0.941,1.0	1.0,0.951,1.0,1.0	-0.003
3658	MSTRG.14965	NA	chr5	-	3772545	3772634	3763107	3763238	3777488	3777655	3658	96,76,70,105	0,0,0,0	71,87,57,78	0,0,0,2	228	139	1	1	1.0,1.0,1.0,1.0	1.0,1.0,1.0,0.96	0.01
3659	MSTRG.14965	NA	chr5	-	3777488	3777655	3772545	3772634	3782539	3782628	3659	66,65,47,85	1,0,0,0	57,74,55,66	0,0,0,0	306	139	1	1	0.968,1.0,1.0,1.0	1.0,1.0,1.0,1.0	-0.008
3660	MSTRG.14965	NA	chr5	-	3779634	3779779	3777488	3777655	3782539	3782628	3660	104,144,71,113	0,0,0,0	95,113,83,100	1,0,0,0	284	139	1	1	1.0,1.0,1.0,1.0	0.979,1.0,1.0,1.0	0.005
3661	MSTRG.14965	NA	chr5	-	3797020	3797138	3783679	3784184	3805593	3805776	3661	114,95,88,151	0,9,1,0	71,84,97,123	4,0,0,4	257	139	0.672093	1	1.0,0.851,0.979,1.0	0.906,1.0,1.0,0.943	-0.005
3662	MSTRG.14965	NA	chr5	-	3805593	3805776	3783679	3784184	3852596	3854036	3662	11,27,11,21	0,0,1,0	20,14,22,26	0,0,0,0	322	139	1	1	1.0,1.0,0.826,1.0	1.0,1.0,1.0,1.0	-0.043
3663	MSTRG.1119	Pou2f1	chr1	-	165703471	165703545	165703056	165703085	165704545	165704634	3663	0,0,0,0	1,0,0,0	0,0,0,2	0,0,0,0	213	139	1	1	0.0,NA,NA,NA	NA,NA,NA,1.0	-1
3664	MSTRG.1119	Pou2f1	chr1	-	165703471	165703617	165703025	165703085	165704545	165704634	3664	83,14,64,59	1,0,0,0	78,21,47,44	0,0,0,0	285	139	1	1	0.976,1.0,1.0,1.0	1.0,1.0,1.0,1.0	-0.006
3665	MSTRG.1119	Pou2f1	chr1	-	165704545	165704634	165692722	165703617	165707698	165708044	3665	136,24,97,94	0,11,0,0	101,33,69,69	0,0,1,0	228	139	0.0208653	0.135948	1.0,0.571,1.0,1.0	1.0,1.0,0.977,1.0	-0.102
3666	MSTRG.1119	Pou2f1	chr1	-	165710615	165710687	165707698	165708044	165719378	165719484	3666	37,8,17,16	46,9,50,26	10,6,6,6	43,23,33,29	211	139	0.00014073	0.001656	0.346,0.369,0.183,0.288	0.133,0.147,0.107,0.12	0.17
3669	MSTRG.1119	Pou2f1	chr1	-	165740795	165740918	165738856	165739045	165742678	165742732	3669	102,13,101,85	0,0,1,0	93,30,67,66	0,1,1,0	262	139	1	1	1.0,1.0,0.982,1.0	1.0,0.941,0.973,1.0	0.017
3670	MSTRG.1119	Pou2f1	chr1	-	165742678	165742732	165740795	165740918	165744490	165744591	3670	78,10,71,63	5,0,2,0	62,22,51,52	6,1,0,0	193	139	0.782672	1	0.918,1.0,0.962,1.0	0.882,0.941,1.0,1.0	0.014
3671	MSTRG.1119	Pou2f1	chr1	-	165773470	165773571	165759230	165759296	165780349	165780425	3671	1,0,1,2	0,0,1,0	0,4,3,4	0,0,0,0	240	139	1	1	1.0,NA,0.367,1.0	NA,1.0,1.0,1.0	-0.211
3672	MSTRG.1119	Pou2f1	chr1	-	165773470	165773571	165759230	165759296	165830130	165830247	3672	1,0,1,6	6,0,3,8	0,2,2,5	6,4,3,5	240	139	1	1	0.088,NA,0.162,0.303	0.0,0.225,0.279,0.367	-0.033
3673	MSTRG.1119	Pou2f1	chr1	-	165780349	165780425	165759230	165759296	165830130	165830247	3673	0,0,1,0	6,0,3,8	0,0,0,0	6,4,3,5	215	139	1	1	0.0,NA,0.177,0.0	0.0,0.0,0.0,0.0	0.059
3674	MSTRG.1119	Pou2f1	chr1	-	165780349	165780425	165773470	165773571	165830130	165830247	3674	0,0,0,0	0,0,0,4	0,2,1,0	0,0,2,1	215	139	1	1	NA,NA,NA,0.0	NA,1.0,0.244,0.0	-0.415
3675	MSTRG.14945	Plekhn1	chr4	-	156307754	156307895	156307397	156307538	156308022	156308171	3675	35,19,85,45	2,0,0,0	23,39,62,21	0,0,1,0	280	139	1	1	0.897,1.0,1.0,1.0	1.0,1.0,0.969,1.0	-0.018
3676	MSTRG.14945	Plekhn1	chr4	-	156309651	156309724	156309373	156309498	156309804	156309885	3676	15,15,32,24	2,0,0,0	6,30,30,12	1,0,2,0	212	139	1	1	0.831,1.0,1.0,1.0	0.797,1.0,0.908,1.0	0.031
3677	MSTRG.14945	Plekhn1	chr4	-	156314961	156315143	156312865	156314719	156315357	156315431	3677	166193228129	0,0,0,1	79,89,138,112	0,0,0,1	321	139	1	1	1.0,1.0,1.0,0.982	1.0,1.0,1.0,0.98	0.001
3678	MSTRG.14945	Plekhn1	chr4	-	156314961	156315143	156312865	156314719	156315541	156315630	3678	90,89,144,67	0,1,2,2	53,48,90,79	9,12,0,3	321	139	5.03346e-06	8.09468e-05	1.0,0.975,0.969,0.936	0.718,0.634,1.0,0.919	0.152
3679	MSTRG.14945	Plekhn1	chr4	-	156315357	156315431	156313796	156314719	156315541	156315630	3679	35,41,46,20	0,1,2,2	19,18,20,25	9,12,0,3	213	139	3.24732e-05	0.000439755	1.0,0.964,0.938,0.867	0.579,0.495,1.0,0.845	0.213
3680	MSTRG.14945	Plekhn1	chr4	-	156315357	156315431	156314961	156315143	156315541	156315630	3680	105,134,129,77	5,0,4,1	50,60,79,63	9,5,14,7	213	139	1.64165e-08	4.15271e-07	0.932,1.0,0.955,0.98	0.784,0.887,0.786,0.855	0.139
3681	MSTRG.14945	Plekhn1	chr4	-	156315357	156315431	156314961	156315143	156315560	156315630	3681	60,66,48,34	0,2,2,3	19,27,41,31	1,1,0,1	213	139	1	1	1.0,0.956,0.94,0.881	0.925,0.946,1.0,0.953	-0.012
3682	MSTRG.14945	Plekhn1	chr4	-	156315357	156315461	156313813	156315143	156315541	156315630	3682	61,65,52,39	5,0,4,1	21,28,40,30	9,5,14,7	243	139	8.06393e-08	1.80946e-06	0.875,1.0,0.881,0.957	0.572,0.762,0.62,0.71	0.262
3683	MSTRG.14945	Plekhn1	chr4	-	156315357	156315461	156313813	156315143	156315560	156315630	3683	71,77,58,42	0,2,2,3	24,34,40,32	1,1,0,1	243	139	1	1	1.0,0.957,0.943,0.889	0.932,0.951,1.0,0.948	-0.011
3684	MSTRG.14945	Plekhn1	chr4	-	156316003	156316171	156315370	156315630	156316258	156316403	3684	273260287152	1,2,18,7	78,82,143,116	10,26,16,26	307	139	6.16285e-13	2.78365e-11	0.992,0.983,0.878,0.908	0.779,0.588,0.802,0.669	0.231
3685	ENSMUSG00000020388	Pdlim4	chr11	-	53946182	53946300	53945753	53946065	53946615	53946779	3685	21,17,29,22	1,0,0,0	31,6,0,6	0,0,0,0	257	139	1	1	0.919,1.0,1.0,1.0	1.0,1.0,NA,1.0	-0.02
3687	MSTRG.15094	Slc4a2	chr5	+	24632520	24632634	24630229	24630433	24634413	24634576	3687	167168157169	0,0,0,0	132176153141	0,0,0,3	253	139	1	1	1.0,1.0,1.0,1.0	1.0,1.0,1.0,0.963	0.009
3688	MSTRG.15094	Slc4a2	chr5	+	24639335	24639501	24639101	24639237	24639632	24639747	3688	545451475397	0,0,0,0	440494585428	2,0,0,0	305	139	1	1	1.0,1.0,1.0,1.0	0.99,1.0,1.0,1.0	0.002
3689	MSTRG.15094	Slc4a2	chr5	+	24640112	24640338	24639830	24640015	24640542	24640758	3689	528534578510	0,6,0,0	519523621565	1,0,1,0	365	139	1	1	1.0,0.971,1.0,1.0	0.995,1.0,0.996,1.0	-0.005
3690	MSTRG.15094	Slc4a2	chr5	+	24640542	24640758	24640112	24640338	24640839	24640988	3690	517525558455	6,8,7,12	488486575515	2,0,0,0	355	139	6.26017e-07	1.19011e-05	0.971,0.963,0.969,0.937	0.99,1.0,1.0,1.0	-0.038
3691	MSTRG.15094	Slc4a2	chr5	+	24643692	24643947	24641074	24641269	24644053	24644143	3691	716675698606	7,13,4,2	632720804700	0,1,1,0	394	139	0.00100361	0.00952481	0.973,0.948,0.984,0.991	1.0,0.996,0.996,1.0	-0.024
3692	MSTRG.15094	Slc4a2	chr5	+	24644053	24644143	24643692	24643947	24644229	24644396	3692	465416423393	0,0,0,0	389463511462	4,0,0,0	229	139	1	1	1.0,1.0,1.0,1.0	0.983,1.0,1.0,1.0	0.004
3693	MSTRG.15094	Slc4a2	chr5	+	24644734	24644988	24644229	24644396	24645078	24645248	3693	662677642539	0,1,2,0	606725746603	0,0,0,0	393	139	1	1	1.0,0.996,0.991,1.0	1.0,1.0,1.0,1.0	-0.003
3694	MSTRG.5366	Gm11342	chr13	-	24521275	24521365	24520251	24520934	24554858	24554969	3694	15,29,23,33	0,0,0,0	36,72,57,41	2,0,0,3	229	139	0.673167	1	1.0,1.0,1.0,1.0	0.916,1.0,1.0,0.892	0.048
3697	MSTRG.5366	Gm11342	chr13	-	24554858	24554969	24521275	24521365	24555313	24555386	3697	32,67,24,48	7,20,19,9	32,61,82,58	19,58,34,29	250	139	0.041025	0.241154	0.718,0.651,0.413,0.748	0.484,0.369,0.573,0.527	0.144
3698	MSTRG.5366	Gm11342	chr13	-	24554858	24554969	24550758	24550882	24555313	24555386	3698	17,36,14,30	0,0,0,0	24,31,51,29	0,0,0,3	250	139	1	1	1.0,1.0,1.0,1.0	1.0,1.0,1.0,0.843	0.039
3699	MSTRG.5366	Gm11342	chr13	-	24556011	24556128	24555313	24555386	24559329	24559489	3699	0,7,0,0	21,43,13,56	12,1,8,30	43,79,64,60	256	139	2.54863e-05	0.000352209	0.0,0.081,0.0,0.0	0.132,0.007,0.064,0.214	-0.084
3700	MSTRG.5366	Gm11342	chr13	-	24559329	24559489	24555313	24555386	24559897	24560018	3700	51,92,42,98	4,0,3,1	79139133118	3,0,2,0	299	139	0.118064	0.58373	0.856,1.0,0.867,0.979	0.924,1.0,0.969,1.0	-0.048
3702	MSTRG.14927	NA	chr4	+	155959594	155959823	155953975	155954177	155969554	155969653	3702	1046135510531270	0,2,0,0	1369784725969	0,1,0,0	368	139	1	1	1.0,0.996,1.0,1.0	1.0,0.997,1.0,1.0	0
3703	MSTRG.14927	NA	chr4	+	155959594	155959823	155957306	155957380	155969554	155969653	3703	1664218516862020	11,13,3,3	2260117711481530	12,8,8,9	368	139	0.143196	0.683485	0.983,0.984,0.995,0.996	0.986,0.982,0.982,0.985	0.006
3704	MSTRG.14927	NA	chr4	+	155959594	155959823	155957306	155957380	155970021	155970160	3704	1099152911051390	0,0,0,5	15607337751019	0,0,0,0	368	139	1	1	1.0,1.0,1.0,0.991	1.0,1.0,1.0,1.0	-0.002
3705	MSTRG.14927	NA	chr4	+	155959685	155959823	155957306	155957380	155969554	155969653	3705	595672638670	11,13,3,3	729482416571	12,8,8,9	277	139	0.151379	0.714976	0.964,0.963,0.991,0.991	0.968,0.968,0.963,0.97	0.01
3706	MSTRG.14927	NA	chr4	+	155959685	155959823	155957306	155957380	155970021	155970160	3706	30,16,57,39	0,0,0,5	29,38,43,52	0,0,0,0	277	139	0.53236	1	1.0,1.0,1.0,0.797	1.0,1.0,1.0,1.0	-0.051
3707	MSTRG.14927	NA	chr4	+	155969554	155969653	155957306	155957380	155970021	155970160	3707	26,23,15,4	0,0,0,5	10,13,19,31	0,0,0,0	238	139	0.0927385	0.478778	1.0,1.0,1.0,0.318	1.0,1.0,1.0,1.0	-0.17
3708	MSTRG.14927	NA	chr4	+	155969554	155969653	155959594	155959823	155970021	155970160	3708	440546464493	0,0,0,1	538344303408	0,0,2,0	238	139	1	1	1.0,1.0,1.0,0.997	1.0,1.0,0.989,1.0	0.002
3709	MSTRG.14927	NA	chr4	+	155969620	155969653	155959594	155959823	155970021	155970160	3709	7,5,4,1	0,0,0,1	1,3,2,13	0,0,2,0	172	139	1	1	1.0,1.0,1.0,0.447	1.0,1.0,0.447,1.0	0
3710	MSTRG.14927	NA	chr4	+	155969743	155969778	155969554	155969653	155970021	155970160	3710	696854730843	21,15,13,2	870526471641	3,6,15,29	174	139	0.236853	1	0.964,0.978,0.978,0.997	0.996,0.986,0.962,0.946	0.007
3711	MSTRG.14927	NA	chr4	+	155970021	155970160	155959594	155959823	155971254	155971444	3711	23,20,43,33	0,0,0,0	23,4,29,49	0,0,1,0	278	139	1	1	1.0,1.0,1.0,1.0	1.0,1.0,0.935,1.0	0.016
3712	MSTRG.14927	NA	chr4	+	155970548	155970613	155970021	155970160	155971254	155971444	3712	88211539771198	23,20,43,32	1138672630831	24,4,27,49	204	139	0.467708	1	0.963,0.975,0.939,0.962	0.97,0.991,0.941,0.92	0.004
3713	MSTRG.14927	NA	chr4	+	155970548	155970617	155970021	155970160	155971254	155971444	3713	348493393512	23,20,43,32	472241254332	24,4,27,49	208	139	0.49148	1	0.91,0.943,0.859,0.914	0.929,0.976,0.863,0.819	0.01
3714	MSTRG.14927	NA	chr4	+	155971254	155971444	155970021	155970160	155971572	155971656	3714	968121611081415	0,5,0,0	12868247041072	0,0,0,1	329	139	1	1	1.0,0.99,1.0,1.0	1.0,1.0,1.0,0.998	-0.002
3715	MSTRG.14927	NA	chr4	+	155972061	155972224	155971888	155971978	155972311	155972419	3715	1172163313521640	0,5,9,8	168810217081135	4,0,1,1	302	139	1	1	1.0,0.993,0.986,0.99	0.995,1.0,0.997,0.998	-0.005
3716	MSTRG.14927	NA	chr4	+	155972061	155972224	155971888	155971978	155972504	155972566	3716	724946816979	0,4,0,5	1014595420676	0,0,5,0	302	139	1	1	1.0,0.991,1.0,0.989	1.0,1.0,0.975,1.0	0.001
3717	MSTRG.14927	NA	chr4	+	155972311	155972419	155971888	155971978	155972504	155972566	3717	390539455565	0,4,0,5	552326244417	0,0,5,0	247	139	1	1	1.0,0.987,1.0,0.985	1.0,1.0,0.965,1.0	0.002
3718	MSTRG.14927	NA	chr4	+	155972311	155972419	155972061	155972224	155972504	155972566	3718	83912099651200	7,8,0,0	1205737526861	11,0,4,3	247	139	1	1	0.985,0.988,1.0,1.0	0.984,1.0,0.987,0.994	0.002
3719	MSTRG.14927	NA	chr4	+	155972504	155972566	155972061	155972224	155972640	155972783	3719	262341297355	0,0,0,2	337206149293	0,0,0,0	201	139	1	1	1.0,1.0,1.0,0.992	1.0,1.0,1.0,1.0	-0.002
3720	MSTRG.14927	NA	chr4	+	155972640	155972783	155972504	155972566	155972852	155972982	3720	1190152614151560	0,0,0,8	16129547491221	0,0,0,0	282	139	1	1	1.0,1.0,1.0,0.99	1.0,1.0,1.0,1.0	-0.002
3722	MSTRG.14920	NA	chr4	+	155888289	155888400	155887829	155888199	155891364	155891442	3722	1399175916532000	14,10,26,26	231611605781686	6,10,1,1	250	139	6.08387e-05	0.000773876	0.982,0.99,0.972,0.977	0.995,0.985,0.997,0.999	-0.014
3723	MSTRG.14920	NA	chr4	+	155891364	155891442	155888215	155888400	155892935	155893165	3723	1446176816802040	0,0,0,0	242511505811734	0,9,0,0	217	139	1	1	1.0,1.0,1.0,1.0	1.0,0.988,1.0,1.0	0.003
3724	MSTRG.14920	NA	chr4	+	155892935	155893165	155891364	155891442	155894134	155894432	3724	2104251424312930	0,0,0,0	333116529032488	4,4,0,0	369	139	1	1	1.0,1.0,1.0,1.0	0.997,0.994,1.0,1.0	0.002
3726	MSTRG.14912	NA	chr4	-	155739561	155739627	155738732	155739450	155739978	155740157	3726	110,128,122,96	2,3,4,0	83,81,124,69	0,0,1,0	205	139	0.405038	1	0.974,0.967,0.954,1.0	1.0,1.0,0.988,1.0	-0.023
3727	MSTRG.14912	NA	chr4	-	155739708	155739727	155739561	155739627	155739978	155740762	3727	77,85,93,72	1,5,1,1	64,57,108,69	4,2,4,6	158	139	0.0306961	0.189101	0.985,0.937,0.988,0.984	0.934,0.962,0.96,0.91	0.032
3728	MSTRG.14912	NA	chr4	-	155739708	155739896	155739561	155739627	155739978	155740157	3728	855772798597	1,5,1,1	5134431089553	4,2,4,6	327	139	0.828629	1	0.997,0.985,0.997,0.996	0.982,0.989,0.991,0.975	0.009
3729	MSTRG.14912	NA	chr4	-	155743350	155743446	155742311	155742416	155743579	155743722	3729	268258237250	53,46,57,26	211117329221	10,20,73,19	235	139	0.0613492	0.33794	0.749,0.768,0.711,0.85	0.926,0.776,0.727,0.873	-0.056
3730	MSTRG.14912	NA	chr4	-	155743350	155743458	155742311	155742416	155743579	155743722	3730	364326343252	53,46,57,26	288194471321	10,20,73,19	247	139	0.00335325	0.0277593	0.794,0.8,0.772,0.845	0.942,0.845,0.784,0.905	-0.066
3731	MSTRG.14912	NA	chr4	-	155751470	155751626	155745562	155745831	155753030	155753187	3731	484506540405	20,7,12,9	293306512381	0,5,3,7	295	139	0.000431582	0.00451401	0.919,0.971,0.955,0.955	1.0,0.966,0.988,0.962	-0.029
3732	MSTRG.14912	NA	chr4	-	155753030	155753187	155745562	155745831	155753447	155753680	3732	70,60,54,47	0,0,0,0	30,35,68,48	4,0,0,2	296	139	0.221066	0.967273	1.0,1.0,1.0,1.0	0.779,1.0,1.0,0.919	0.076
3733	MSTRG.19802	Rex1bd	chr8	-	70957633	70957710	70956941	70957159	70958405	70958610	3733	550575566811	10,13,8,12	649335104390	6,10,0,7	216	139	0.522641	1	0.973,0.966,0.979,0.978	0.986,0.956,1.0,0.973	-0.005
3734	MSTRG.19802	Rex1bd	chr8	-	70959146	70959229	70957894	70958610	70959311	70959402	3734	424522441600	0,0,0,0	467,264,83,297	1,4,0,0	222	139	1	1	1.0,1.0,1.0,1.0	0.997,0.976,1.0,1.0	0.007
3735	MSTRG.14889	Smim1	chr4	-	154108523	154108650	154108144	154108348	154109960	154110078	3735	0,0,0,8	34,13,29,64	8,5,0,4	79,31,1,1	266	139	0.0276008	0.172844	0.0,0.0,0.0,0.061	0.05,0.078,0.0,0.676	-0.186
3736	MSTRG.14889	Smim1	chr4	-	154108523	154108807	154108037	154108348	154109960	154110078	3736	9,0,0,30	34,13,29,64	49,17,0,5	79,31,1,1	423	139	0.0663109	0.361574	0.08,0.0,0.0,0.133	0.169,0.153,0.0,0.622	-0.183
3737	MSTRG.14889	Smim1	chr4	-	154108523	154108807	154108180	154108344	154109960	154110078	3737	9,0,0,22	0,0,11,8	47,12,0,1	1,7,0,0	423	139	1	1	1.0,NA,0.0,0.475	0.939,0.36,NA,1.0	-0.275
3738	MSTRG.14886	Dffb	chr4	-	154056037	154056117	154054397	154054568	154059025	154059152	3738	60,113,91,80	0,0,0,0	126,95,64,78	0,0,1,0	219	139	1	1	1.0,1.0,1.0,1.0	1.0,1.0,0.976,1.0	0.006
3739	MSTRG.14886	Dffb	chr4	-	154057064	154057135	154056037	154056117	154057236	154057425	3739	0,0,4,0	115164126133	13,2,1,5	259,174,97,167	210	139	0.101563	0.51608	0.0,0.0,0.021,0.0	0.032,0.008,0.007,0.019	-0.011
3740	MSTRG.14886	Dffb	chr4	-	154057236	154057425	154056037	154056117	154059025	154059152	3740	280395297326	0,0,8,0	617421206419	0,0,0,0	328	139	0.852294	1	1.0,1.0,0.94,1.0	1.0,1.0,1.0,1.0	-0.015
3742	MSTRG.14885	A430005L14Rik	chr4	+	154044205	154044319	154041693	154041779	154044987	154045449	3742	401398392603	11,9,8,7	715,231,58,352	13,3,1,6	253	139	0.474797	1	0.952,0.96,0.964,0.979	0.968,0.977,0.97,0.97	-0.007
3743	MSTRG.14885	A430005L14Rik	chr4	+	154044212	154044319	154041722	154041779	154044987	154045449	3743	304262278403	11,9,8,7	473,158,31,217	13,3,1,6	246	139	0.652196	1	0.94,0.943,0.952,0.97	0.954,0.967,0.946,0.953	-0.004
3744	MSTRG.14885	A430005L14Rik	chr4	+	154044212	154044319	154041785	154041938	154044987	154045449	3744	289256265387	0,0,0,0	446,149,31,214	0,0,0,1	246	139	1	1	1.0,1.0,1.0,1.0	1.0,1.0,1.0,0.992	0.002
3745	MSTRG.9403	Dpy30	chr17	-	74614714	74614857	74606468	74606819	74622896	74622944	3745	1567165816052250	3,4,5,30	331910721991454	41,32,10,56	282	139	4.44089e-16	2.73556e-14	0.996,0.995,0.994,0.974	0.976,0.943,0.907,0.928	0.051
3746	MSTRG.9403	Dpy30	chr17	-	74614714	74614857	74606468	74606819	74623038	74623111	3746	8409389161249	0,0,0,7	1890629107830	0,0,0,3	282	139	1	1	1.0,1.0,1.0,0.989	1.0,1.0,1.0,0.993	-0.001
3747	MSTRG.9403	Dpy30	chr17	-	74622896	74622944	74606478	74606819	74623038	74623111	3747	178152162232	0,0,0,7	358,147,35,181	0,0,0,3	187	139	1	1	1.0,1.0,1.0,0.961	1.0,1.0,1.0,0.978	-0.004
3748	MSTRG.9403	Dpy30	chr17	-	74622896	74622944	74614714	74614857	74623038	74623111	3748	8818408211183	0,0,0,0	1702558120745	5,10,4,16	187	139	0.112818	0.562542	1.0,1.0,1.0,1.0	0.996,0.976,0.957,0.972	0.025
3750	MSTRG.14879	Icmt	chr4	+	152383141	152383230	152381683	152382025	152384127	152384297	3750	92,92,95,58	4,6,6,4	109133122113	3,2,9,6	228	139	0.346632	1	0.933,0.903,0.906,0.898	0.957,0.976,0.892,0.92	-0.026
3751	MSTRG.14879	Icmt	chr4	+	152383593	152383702	152383141	152383230	152384127	152384297	3751	28,12,55,30	55,61,56,39	11,19,36,18	77,78,82,75	248	139	0.00158045	0.0142355	0.222,0.099,0.355,0.301	0.074,0.12,0.197,0.119	0.117
3752	MSTRG.8337	NA	chr16	+	70157745	70157915	70108421	70111183	70198621	70198737	3752	105611761173857	2,0,1,0	953856715601	0,0,1,2	309	139	1	1	0.996,1.0,0.998,1.0	1.0,1.0,0.997,0.993	0.001
3753	MSTRG.8337	NA	chr16	+	70198621	70198737	70108421	70111183	70275193	70275309	3753	2,0,5,0	0,3,0,0	0,0,1,2	0,0,0,1	255	139	1	1	1.0,0.0,1.0,NA	NA,NA,1.0,0.522	-0.094
3754	MSTRG.8337	NA	chr16	+	70198621	70198737	70157745	70157915	70230432	70230558	3754	100511441131866	0,0,6,2	953858744627	5,0,8,0	255	139	1	1	1.0,1.0,0.99,0.996	0.99,1.0,0.981,1.0	0.004
3755	MSTRG.8337	NA	chr16	+	70230432	70230558	70198621	70198737	70231401	70231537	3755	109112901256989	0,0,0,0	1030950870721	0,1,3,0	265	139	1	1	1.0,1.0,1.0,1.0	1.0,0.998,0.993,1.0	0.002
3756	MSTRG.8337	NA	chr16	+	70230432	70230558	70198621	70198737	70275193	70275309	3756	515586600440	0,0,5,0	462405390319	0,0,0,0	265	139	1	1	1.0,1.0,0.984,1.0	1.0,1.0,1.0,1.0	-0.004
3757	MSTRG.8337	NA	chr16	+	70237997	70238207	70198621	70198737	70275193	70275309	3757	102511121089912	0,0,5,0	895755753624	0,0,0,0	349	139	1	1	1.0,1.0,0.989,1.0	1.0,1.0,1.0,1.0	-0.003
3758	MSTRG.8337	NA	chr16	+	70284915	70285014	70280708	70280836	70288821	70288932	3758	102212151107768	0,0,0,0	867738847638	0,0,2,1	238	139	1	1	1.0,1.0,1.0,1.0	1.0,1.0,0.996,0.997	0.002
3759	MSTRG.8337	NA	chr16	+	70284915	70285014	70280708	70280836	70292115	70292287	3759	374453424288	0,0,0,1	323293304244	0,0,0,0	238	139	1	1	1.0,1.0,1.0,0.994	1.0,1.0,1.0,1.0	-0.002
3760	MSTRG.8337	NA	chr16	+	70288821	70288932	70280708	70280836	70292115	70292287	3760	553610635488	0,0,0,1	480437422359	0,0,0,0	250	139	1	1	1.0,1.0,1.0,0.996	1.0,1.0,1.0,1.0	-0.001
3761	MSTRG.8337	NA	chr16	+	70288821	70288932	70284915	70285014	70292115	70292287	3761	122313941343995	0,4,0,4	1044901971759	2,0,0,0	250	139	1	1	1.0,0.995,1.0,0.993	0.997,1.0,1.0,1.0	-0.002
3762	MSTRG.8337	NA	chr16	+	70324004	70324189	70292115	70292287	70325767	70325895	3762	1357170215861290	0,0,0,0	13461137943883	0,0,0,1	324	139	1	1	1.0,1.0,1.0,1.0	1.0,1.0,1.0,0.997	0.001
3764	MSTRG.8279	Ift57	chr16	+	49522216	49522379	49519595	49519912	49523512	49523631	3764	466476405469	19,43,21,36	494186184324	19,15,4,12	302	139	0.01337	0.0930404	0.919,0.836,0.899,0.857	0.923,0.851,0.955,0.926	-0.036
3765	MSTRG.8279	Ift57	chr16	+	49522216	49522379	49519666	49519973	49523512	49523631	3765	288311234336	0,0,0,6	321125123222	0,0,0,0	302	139	1	1	1.0,1.0,1.0,0.963	1.0,1.0,1.0,1.0	-0.009
3766	MSTRG.8279	Ift57	chr16	+	49578757	49578829	49557034	49557157	49579679	49579811	3766	266296279384	0,0,0,0	302,122,97,236	0,0,0,1	211	139	1	1	1.0,1.0,1.0,1.0	1.0,1.0,1.0,0.994	0.002
3767	MSTRG.8279	Ift57	chr16	+	49578757	49578829	49557034	49557157	49581316	49581379	3767	92,98,86,130	0,0,0,0	107,40,27,83	14,0,0,0	211	139	0.000100504	0.00122317	1.0,1.0,1.0,1.0	0.834,1.0,1.0,1.0	0.041
3768	MSTRG.8279	Ift57	chr16	+	49579679	49579811	49557034	49557157	49581316	49581379	3768	153163191221	0,0,0,0	153,57,71,133	14,0,0,0	271	139	0.000326779	0.00352961	1.0,1.0,1.0,1.0	0.849,1.0,1.0,1.0	0.038
3769	MSTRG.8279	Ift57	chr16	+	49579679	49579811	49578757	49578829	49581316	49581379	3769	336375389490	0,0,0,3	367144140295	4,0,4,4	271	139	0.231446	1	1.0,1.0,1.0,0.988	0.979,1.0,0.947,0.974	0.022
3770	MSTRG.8279	Ift57	chr16	+	49581316	49581379	49578757	49578829	49582963	49583030	3770	87,79,98,115	0,0,0,0	106,29,29,53	0,0,0,1	202	139	1	1	1.0,1.0,1.0,1.0	1.0,1.0,1.0,0.973	0.007
3772	MSTRG.14845	NA	chr4	-	150068359	150068629	150063896	150067378	150078925	150079043	3772	652918719639	0,0,0,0	661678666665	0,0,0,2	409	139	1	1	1.0,1.0,1.0,1.0	1.0,1.0,1.0,0.991	0.002
3773	MSTRG.14845	NA	chr4	-	150078925	150079043	150068359	150068629	150080201	150080838	3773	299453404348	0,0,0,0	333357362352	0,0,1,0	257	139	1	1	1.0,1.0,1.0,1.0	1.0,1.0,0.995,1.0	0.001
3774	MSTRG.14845	NA	chr4	-	150080201	150080838	150068359	150068629	150085606	150085801	3774	6671105932737	0,2,0,0	757810666736	2,0,1,0	776	139	1	1	1.0,0.99,1.0,1.0	0.985,1.0,0.992,1.0	0.003
3775	MSTRG.14845	NA	chr4	-	150080201	150080838	150068359	150068629	150093207	150093722	3775	6911101925749	1,0,0,0	767819733802	0,0,2,1	776	139	1	1	0.992,1.0,1.0,1.0	1.0,1.0,0.985,0.993	0.004
3776	MSTRG.14845	NA	chr4	-	150084233	150084483	150080201	150080838	150085606	150085801	3776	57,60,48,51	38,70,66,42	102,28,29,37	39,41,14,15	389	139	0.0408871	0.240493	0.349,0.234,0.206,0.303	0.483,0.196,0.425,0.468	-0.12
3777	MSTRG.14845	NA	chr4	-	150084233	150084483	150080201	150080838	150087488	150087587	3777	48,43,37,46	2,6,1,2	79,26,22,31	6,4,0,1	389	139	0.568346	1	0.896,0.719,0.93,0.892	0.825,0.699,1.0,0.917	-0.001
3778	MSTRG.5062	NA	chr12	+	115226089	115226371	115109493	115109540	115226444	115226547	3778	8,19,38,21	2,4,8,14	0,0,0,0	8,0,0,0	421	139	1	1	0.569,0.611,0.611,0.331	0.0,NA,NA,NA	0.53
3779	MSTRG.5062	NA	chr12	+	115597918	115598348	115586218	115587216	115601233	115601968	3779	98,87,180,63	0,0,5,0	71,34,20,24	0,0,0,0	569	139	0.552676	1	1.0,1.0,0.898,1.0	1.0,1.0,1.0,1.0	-0.025
3780	MSTRG.5062	NA	chr12	+	115597918	115598348	115586218	115587216	115609369	115609497	3780	84,87,199,67	3,3,3,2	72,34,25,24	3,12,2,0	569	139	0.0276157	0.172924	0.872,0.876,0.942,0.891	0.854,0.409,0.753,1.0	0.141
3781	MSTRG.5062	NA	chr12	+	115597918	115598348	115587102	115587127	115601233	115601968	3781	112,76,194,74	0,0,2,2	84,34,25,23	0,0,0,0	569	139	1	1	1.0,1.0,0.96,0.9	1.0,1.0,1.0,1.0	-0.035
3782	MSTRG.5062	NA	chr12	+	115597918	115598348	115587102	115587127	115609369	115609497	3782	98,76,213,78	46,32,28,65	85,34,30,23	32,16,21,3	569	139	0.906206	1	0.342,0.367,0.65,0.227	0.394,0.342,0.259,0.652	-0.015
3783	MSTRG.5062	NA	chr12	+	115609369	115609497	115586630	115587127	115611028	115611902	3783	46,29,35,63	0,0,0,0	31,16,21,3	1,1,0,0	267	139	1	1	1.0,1.0,1.0,1.0	0.942,0.893,1.0,1.0	0.041
3784	MSTRG.5062	NA	chr12	+	115609369	115609497	115586630	115587127	115611231	115611902	3784	58,43,52,75	2,0,9,0	39,23,25,3	0,0,3,0	267	139	0.00576108	0.0445179	0.938,1.0,0.75,1.0	1.0,1.0,0.813,1.0	-0.031
3785	MSTRG.5062	NA	chr12	+	115609617	115609742	115609369	115609497	115611028	115611902	3785	55,41,29,53	0,0,7,0	22,28,33,5	0,0,0,0	264	139	0.108556	0.545135	1.0,1.0,0.686,1.0	1.0,1.0,1.0,1.0	-0.079
3786	MSTRG.5062	NA	chr12	+	115609617	115609742	115609369	115609497	115611231	115611803	3786	96,102,72,89	12,14,24,12	49,52,49,9	8,7,4,0	264	139	0.140269	0.671805	0.808,0.793,0.612,0.796	0.763,0.796,0.866,1.0	-0.104
3787	MSTRG.5062	NA	chr12	+	115611231	115611902	115586630	115587127	115667586	115667689	3787	8644583531395	0,7,1,0	345993434431	0,5,0,0	810	139	0.896622	1	1.0,0.918,0.984,1.0	1.0,0.971,1.0,1.0	-0.017
3788	MSTRG.5062	NA	chr12	+	115619803	115619824	115611231	115611902	115622511	115623420	3788	9,14,2,5	0,1,0,0	2,1,1,0	0,0,1,0	160	139	1	1	1.0,0.924,1.0,1.0	1.0,1.0,0.465,NA	0.159
3789	MSTRG.5062	NA	chr12	+	115619803	115619922	115611231	115611902	115622511	115623420	3789	16,21,34,22	0,1,0,0	6,13,10,0	0,0,1,0	258	139	1	1	1.0,0.919,1.0,1.0	1.0,1.0,0.843,NA	0.032
3790	MSTRG.5062	NA	chr12	+	115619803	115619922	115611231	115611902	115667586	115667689	3790	20,18,27,22	0,0,0,3	6,13,8,0	0,1,1,0	258	139	1	1	1.0,1.0,1.0,0.798	1.0,0.875,0.812,NA	0.054
3791	MSTRG.5062	NA	chr12	+	115667586	115667689	115586630	115587127	115678497	115678743	3791	2,14,1,2	0,0,0,3	0,12,2,0	0,0,0,0	242	139	1	1	1.0,1.0,1.0,0.277	NA,1.0,1.0,NA	-0.181
3792	MSTRG.5062	NA	chr12	+	115769542	115772384	115765544	115766701	115776745	115776865	3792	1125218915641630	0,0,0,0	811842481424	0,0,3,0	2981	139	1	1	1.0,1.0,1.0,1.0	1.0,1.0,0.882,1.0	0.029
3799	MSTRG.15162	Cad	chr5	+	31232814	31232865	31232432	31232529	31233152	31233197	3799	0,3,6,0	12,4,30,28	7,1,1,3	40,15,4,29	190	139	0.746339	1	0.0,0.354,0.128,0.0	0.113,0.047,0.155,0.07	0.024
3802	MSTRG.5423	Cdyl	chr13	+	35974083	35974158	35867728	35867821	35999891	36000558	3802	4,7,9,2	1,0,0,7	1,11,10,17	0,0,0,0	214	139	0.00947626	0.0690327	0.722,1.0,1.0,0.157	1.0,1.0,1.0,1.0	-0.28
3803	MSTRG.5423	Cdyl	chr13	+	35974083	35974158	35925295	35925871	35999891	36000558	3803	5,9,13,2	75,61,59,31	2,19,16,28	54,52,59,42	214	139	0.00262401	0.0223368	0.042,0.087,0.125,0.04	0.023,0.192,0.15,0.302	-0.093
3804	MSTRG.5423	Cdyl	chr13	+	35976760	35976995	35974083	35974158	35999891	36000558	3804	0,0,0,1	5,9,12,2	0,0,0,0	1,18,15,26	374	139	1	1	0.0,0.0,0.0,0.157	0.0,0.0,0.0,0.0	0.039
3805	MSTRG.5423	Cdyl	chr13	+	35999891	36000558	35925295	35925871	36040645	36040902	3805	100811021030832	1,2,2,0	9431020908961	2,5,5,0	806	139	0.752322	1	0.994,0.99,0.989,1.0	0.988,0.972,0.969,1.0	0.011
3806	MSTRG.5423	Cdyl	chr13	+	36040645	36040902	35999891	36000558	36042058	36042231	3806	500543532440	0,0,2,0	478508488437	0,1,1,9	396	139	0.715172	1	1.0,1.0,0.989,1.0	1.0,0.994,0.994,0.945	0.014
3807	MSTRG.5423	Cdyl	chr13	+	36040645	36040902	35999891	36000558	36047181	36047392	3807	368401385315	0,7,0,0	345374368334	0,0,2,0	396	139	1	1	1.0,0.953,1.0,1.0	1.0,1.0,0.985,1.0	-0.008
3808	MSTRG.5423	Cdyl	chr13	+	36040645	36040902	35999891	36000558	36055560	36055704	3808	368401388315	0,0,3,0	345374368333	1,0,6,1	396	139	0.801529	1	1.0,1.0,0.978,1.0	0.992,1.0,0.956,0.992	0.009
3809	MSTRG.5423	Cdyl	chr13	+	36042058	36042231	35999891	36000558	36047181	36047392	3809	175226183112	0,7,0,0	149159140124	0,0,2,0	312	139	0.536013	1	1.0,0.935,1.0,1.0	1.0,1.0,0.969,1.0	-0.008
3810	MSTRG.5423	Cdyl	chr13	+	36042058	36042231	35999891	36000558	36055560	36055704	3810	43,29,28,26	0,0,3,0	66,53,44,47	1,0,6,1	312	139	0.0473631	0.27183	1.0,1.0,0.806,1.0	0.967,1.0,0.766,0.954	0.03
3811	MSTRG.5423	Cdyl	chr13	+	36042058	36042231	35999891	36000558	36056494	36058046	3811	23,20,22,13	0,0,0,0	32,24,23,26	0,0,2,0	312	139	1	1	1.0,1.0,1.0,1.0	1.0,1.0,0.837,1.0	0.041
3812	MSTRG.5423	Cdyl	chr13	+	36042058	36042231	36040645	36040902	36047181	36047392	3812	307368328237	0,0,0,0	282292259219	0,0,0,1	312	139	1	1	1.0,1.0,1.0,1.0	1.0,1.0,1.0,0.99	0.002
3813	MSTRG.5423	Cdyl	chr13	+	36042058	36042231	36040645	36040902	36055560	36055704	3813	175171173151	0,0,3,0	199186163142	0,0,0,0	312	139	1	1	1.0,1.0,0.963,1.0	1.0,1.0,1.0,1.0	-0.009
3814	MSTRG.5423	Cdyl	chr13	+	36047181	36047392	35999891	36000558	36055560	36055704	3814	292403396272	0,0,3,0	270266259235	1,0,6,1	350	139	0.593619	1	1.0,1.0,0.981,1.0	0.991,1.0,0.945,0.989	0.014
3815	MSTRG.5423	Cdyl	chr13	+	36047181	36047392	35999891	36000558	36056494	36058046	3815	101155139100	0,0,0,0	87,94,98,91	0,0,2,0	350	139	1	1	1.0,1.0,1.0,1.0	1.0,1.0,0.951,1.0	0.012
3816	MSTRG.5423	Cdyl	chr13	+	36047181	36047392	36040645	36040902	36055560	36055704	3816	292396396272	0,0,3,0	270266257236	0,0,0,0	350	139	1	1	1.0,1.0,0.981,1.0	1.0,1.0,1.0,1.0	-0.005
3817	MSTRG.5423	Cdyl	chr13	+	36047181	36047392	36042058	36042231	36055560	36055704	3817	444602557371	20,9,6,13	387401375333	34,29,22,21	350	139	4.56618e-09	1.256e-07	0.898,0.964,0.974,0.919	0.819,0.846,0.871,0.863	0.089
3818	MSTRG.5423	Cdyl	chr13	+	36047181	36047392	36042058	36042231	36056494	36058046	3818	253354300199	0,0,0,0	204229214189	0,0,1,0	350	139	1	1	1.0,1.0,1.0,1.0	1.0,1.0,0.988,1.0	0.003
3819	MSTRG.5423	Cdyl	chr13	+	36055560	36055704	35999891	36000558	36056494	36058046	3819	244309312171	0,0,0,0	199254210236	0,0,2,0	283	139	1	1	1.0,1.0,1.0,1.0	1.0,1.0,0.981,1.0	0.005
3820	MSTRG.5423	Cdyl	chr13	+	36055560	36055704	36042058	36042231	36056494	36058046	3820	264318315184	0,0,0,0	232283226256	0,0,1,0	283	139	1	1	1.0,1.0,1.0,1.0	1.0,1.0,0.991,1.0	0.002
3821	MSTRG.5423	Cdyl	chr13	+	36055560	36055704	36047181	36047392	36056494	36058046	3821	435560566347	0,3,0,4	381426368383	0,0,3,4	283	139	1	1	1.0,0.989,1.0,0.977	1.0,1.0,0.984,0.979	0.001
3824	MSTRG.15119	Kmt2c	chr5	-	25486229	25486398	25480897	25481254	25486670	25486801	3824	45,32,56,79	0,2,0,0	39,75,92,66	0,0,0,0	308	139	1	1	1.0,0.878,1.0,1.0	1.0,1.0,1.0,1.0	-0.03
3827	MSTRG.15119	Kmt2c	chr5	-	25500395	25500608	25498104	25498246	25503867	25505574	3827	9,10,10,13	0,4,0,0	9,14,5,14	0,1,6,1	352	139	0.0378447	0.225255	1.0,0.497,1.0,1.0	1.0,0.847,0.248,0.847	0.139
3828	MSTRG.15119	Kmt2c	chr5	-	25509675	25509739	25507703	25507936	25510906	25510985	3828	59,53,36,40	0,0,0,0	43,62,84,88	1,5,2,0	203	139	0.205938	0.914842	1.0,1.0,1.0,1.0	0.967,0.895,0.966,1.0	0.043
3829	MSTRG.15119	Kmt2c	chr5	-	25513436	25513548	25510906	25510985	25514597	25516417	3829	78,63,32,34	0,0,0,0	50,83,108,108	1,0,5,12	251	139	5.94488e-06	9.40437e-05	1.0,1.0,1.0,1.0	0.965,1.0,0.923,0.833	0.07
3830	MSTRG.15119	Kmt2c	chr5	-	25514597	25516417	25510906	25510985	25518253	25518546	3830	430347200215	0,0,0,0	283580785671	0,0,1,0	1959	139	1	1	1.0,1.0,1.0,1.0	1.0,1.0,0.982,1.0	0.004
3831	MSTRG.15119	Kmt2c	chr5	-	25534020	25534140	25529086	25529219	25534238	25534271	3831	0,15,36,36	10,0,3,9	7,11,43,36	17,25,12,2	259	139	0.373034	1	0.0,1.0,0.866,0.682	0.181,0.191,0.658,0.906	0.153
3832	MSTRG.15119	Kmt2c	chr5	-	25534444	25534573	25534238	25534271	25535793	25535898	3832	11,15,23,35	0,0,0,0	10,15,35,20	0,3,0,1	268	139	0.816	1	1.0,1.0,1.0,1.0	1.0,0.722,1.0,0.912	0.092
3833	MSTRG.15119	Kmt2c	chr5	-	25534444	25534573	25534238	25534271	25543410	25543579	3833	14,12,20,30	0,0,0,0	20,15,35,29	6,7,4,1	268	139	6.3045e-09	1.70493e-07	1.0,1.0,1.0,1.0	0.634,0.526,0.819,0.938	0.271
3834	MSTRG.15119	Kmt2c	chr5	-	25535793	25535898	25534238	25534271	25543410	25543579	3834	3,0,1,7	0,0,0,0	1,6,10,3	6,7,4,1	244	139	1	1	1.0,NA,1.0,1.0	0.087,0.328,0.587,0.631	0.592
3835	MSTRG.15119	Kmt2c	chr5	-	25535793	25535898	25534444	25534573	25543410	25543579	3835	6,3,8,15	6,0,4,3	2,6,22,11	11,4,12,17	244	139	0.0404266	0.238255	0.363,1.0,0.533,0.74	0.094,0.461,0.511,0.269	0.325
3836	MSTRG.15119	Kmt2c	chr5	-	25543410	25543579	25534238	25534271	25549905	25550036	3836	8,3,9,16	0,0,0,0	31,30,41,36	0,0,1,0	308	139	1	1	1.0,1.0,1.0,1.0	1.0,1.0,0.949,1.0	0.013
3837	MSTRG.15119	Kmt2c	chr5	-	25556049	25556262	25554809	25554938	25557224	25557290	3837	136,82,109,148	0,2,0,0	143175461211	0,1,5,11	352	139	0.0028425	0.0239754	1.0,0.942,1.0,1.0	1.0,0.986,0.973,0.883	0.025
3838	MSTRG.15119	Kmt2c	chr5	-	25559332	25559497	25558296	25558406	25559636	25559818	3838	217142149225	0,0,0,0	226283889321	0,0,5,2	304	139	1	1	1.0,1.0,1.0,1.0	1.0,1.0,0.988,0.987	0.006
3839	MSTRG.15119	Kmt2c	chr5	-	25571074	25571194	25568443	25568560	25577763	25578467	3839	114,90,105,149	0,0,0,0	107191403238	3,0,7,0	259	139	0.838527	1	1.0,1.0,1.0,1.0	0.95,1.0,0.969,1.0	0.02
3840	MSTRG.15119	Kmt2c	chr5	-	25580339	25580453	25579487	25579565	25580873	25581025	3840	212263260226	3,0,2,11	255406659435	2,0,4,5	253	139	0.0247904	0.157682	0.975,1.0,0.986,0.919	0.986,1.0,0.989,0.98	-0.019
3841	MSTRG.15119	Kmt2c	chr5	-	25610368	25610517	25609276	25609386	25614131	25614329	3841	296341366324	0,0,0,0	347540732569	2,0,0,0	288	139	1	1	1.0,1.0,1.0,1.0	0.988,1.0,1.0,1.0	0.003
3842	MSTRG.15119	Kmt2c	chr5	-	25619882	25620021	25614131	25614329	25648817	25648906	3842	222179221205	0,0,0,0	242290392332	0,2,0,0	278	139	1	1	1.0,1.0,1.0,1.0	1.0,0.986,1.0,1.0	0.004
3843	MSTRG.15119	Kmt2c	chr5	-	25619882	25620024	25614131	25614329	25648817	25648906	3843	169156200158	0,0,0,0	206223312250	0,2,0,0	281	139	1	1	1.0,1.0,1.0,1.0	1.0,0.982,1.0,1.0	0.004
3844	MSTRG.15119	Kmt2c	chr5	-	25648817	25648906	25619882	25620024	25703387	25703781	3844	48,48,62,33	0,0,0,1	51,79,116,105	0,0,0,1	228	139	1	1	1.0,1.0,1.0,0.953	1.0,1.0,1.0,0.985	-0.008
3847	MSTRG.14834	NA	chr4	-	149737067	149737191	149736683	149736829	149737767	149737935	3847	2622261827392320	0,9,5,0	2245311549594100	0,0,14,4	263	139	1	1	1.0,0.994,0.997,1.0	1.0,1.0,0.995,0.998	-0.001
3848	MSTRG.14834	NA	chr4	-	149738263	149738342	149737767	149737935	149738479	149738592	3848	2137202422241860	0,2,0,0	1768236838253370	0,0,0,0	218	139	1	1	1.0,0.998,1.0,1.0	1.0,1.0,1.0,1.0	0
3849	MSTRG.14834	NA	chr4	-	149738479	149738592	149738263	149738342	149738681	149738860	3849	2411224324772050	0,0,0,0	1952268743723660	0,0,2,0	252	139	1	1	1.0,1.0,1.0,1.0	1.0,1.0,0.999,1.0	0
3850	MSTRG.14834	NA	chr4	-	149738479	149738595	149738263	149738342	149738681	149738860	3850	1433136114991210	0,0,0,0	1150153025942190	0,0,2,0	255	139	1	1	1.0,1.0,1.0,1.0	1.0,1.0,0.999,1.0	0
3851	MSTRG.14834	NA	chr4	-	149739272	149739416	149738974	149739074	149739583	149739705	3851	2509225825332200	0,0,0,0	2075282842933950	0,0,1,0	283	139	1	1	1.0,1.0,1.0,1.0	1.0,1.0,1.0,1.0	0
3852	MSTRG.14834	NA	chr4	-	149739272	149739416	149738974	149739074	149739792	149739957	3852	1411131914701260	0,1,2,0	1188165125212290	0,3,0,4	283	139	1	1	1.0,0.998,0.997,1.0	1.0,0.996,1.0,0.996	0.001
3853	MSTRG.14834	NA	chr4	-	149739583	149739705	149738974	149739074	149739792	149739957	3853	737682716680	0,1,2,0	60589312991144	0,3,0,4	261	139	1	1	1.0,0.997,0.995,1.0	1.0,0.994,1.0,0.993	0.001
3854	MSTRG.14834	NA	chr4	-	149739583	149739705	149739272	149739416	149739792	149739957	3854	1819161117911620	16,16,38,22	1473207730312770	20,37,20,11	261	139	0.0464899	0.267584	0.984,0.982,0.962,0.975	0.975,0.968,0.988,0.993	-0.005
3855	MSTRG.14834	NA	chr4	-	149739583	149739714	149738974	149739074	149739792	149739957	3855	55,60,63,43	0,1,2,0	51116164124	0,3,0,4	270	139	1	1	1.0,0.969,0.942,1.0	1.0,0.952,1.0,0.941	0.004
3856	MSTRG.14834	NA	chr4	-	149739583	149739714	149739272	149739416	149739792	149739957	3856	10839421071937	16,16,38,22	900126718501679	20,37,20,11	270	139	0.0285504	0.177848	0.972,0.968,0.936,0.956	0.959,0.946,0.979,0.987	-0.01
3857	MSTRG.14834	NA	chr4	-	149740037	149740088	149739792	149739960	149740837	149740968	3857	116311341095908	0,2,0,0	1035130920971650	0,0,0,1	190	139	1	1	1.0,0.998,1.0,1.0	1.0,1.0,1.0,0.999	0
3858	MSTRG.14834	NA	chr4	-	149741060	149741157	149740837	149740968	149741702	149741912	3858	1733174417311470	10,4,8,4	1474192831082750	3,0,36,27	236	139	0.287777	1	0.99,0.996,0.992,0.995	0.997,1.0,0.981,0.984	0.003
3859	MSTRG.14834	NA	chr4	-	149744458	149744687	149744149	149744379	149747600	149747773	3859	3354328236703070	0,0,0,0	2917374457875140	0,1,0,0	368	139	1	1	1.0,1.0,1.0,1.0	1.0,0.999,1.0,1.0	0
3860	MSTRG.14834	NA	chr4	-	149747600	149747773	149744458	149744687	149758532	149758651	3860	2137211922421930	0,1,2,4	1705220832262880	0,0,5,0	312	139	1	1	1.0,0.999,0.998,0.995	1.0,1.0,0.997,1.0	-0.001
3861	MSTRG.14834	NA	chr4	-	149756359	149756470	149747600	149747773	149758121	149758418	3861	10,23,24,7	8,6,1,0	38,30,95,50	6,8,13,7	250	139	0.867271	1	0.41,0.681,0.93,1.0	0.779,0.676,0.802,0.799	-0.009
3862	MSTRG.14834	NA	chr4	-	149756359	149756470	149747600	149747773	149758221	149758418	3862	10,16,24,7	15,3,4,10	34,31,123,62	7,14,63,68	250	139	0.957858	1	0.27,0.748,0.769,0.28	0.73,0.552,0.521,0.336	-0.018
3863	MSTRG.14834	NA	chr4	-	149756359	149756470	149747600	149747773	149758532	149758651	3863	18,24,46,11	751754816693	30,40,103,41	5717881037977	250	139	3.45886e-06	5.73481e-05	0.013,0.017,0.03,0.009	0.028,0.027,0.052,0.023	-0.015
3864	MSTRG.14834	NA	chr4	-	149758121	149758418	149747600	149747773	149758532	149758651	3864	186299121189	751754816693	350379406492	5717881037977	436	139	1.65756e-13	7.96662e-12	0.073,0.112,0.045,0.08	0.163,0.133,0.111,0.138	-0.059
3865	MSTRG.14834	NA	chr4	-	149758121	149758418	149756359	149756470	149758532	149758651	3865	178302120189	8,9,22,4	355377406500	3,16,21,6	436	139	0.0327377	0.199382	0.876,0.915,0.635,0.938	0.974,0.883,0.86,0.964	-0.079
3866	MSTRG.14834	NA	chr4	-	149758221	149758418	149747600	149747773	149758532	149758651	3866	104,163,77,132	751754816693	209237300379	5717881037977	336	139	2.22045e-16	1.40222e-14	0.054,0.082,0.038,0.073	0.132,0.111,0.107,0.138	-0.06
3867	MSTRG.14834	NA	chr4	-	149758221	149758418	149756359	149756470	149758532	149758651	3867	89,160,73,122	8,9,22,4	209230278338	3,16,21,6	336	139	0.0175599	0.117249	0.822,0.88,0.579,0.927	0.966,0.856,0.846,0.959	-0.105
3868	MSTRG.14834	NA	chr4	-	149758532	149758651	149747600	149747773	149781505	149781680	3868	807812886721	2,0,0,0	62086211231016	0,0,0,0	258	139	1	1	0.995,1.0,1.0,1.0	1.0,1.0,1.0,1.0	-0.001
3869	MSTRG.14834	NA	chr4	-	149758532	149758651	149747600	149747773	149781509	149781680	3869	695717737663	0,0,0,0	5347341010925	0,0,1,0	258	139	1	1	1.0,1.0,1.0,1.0	1.0,1.0,0.998,1.0	0
3870	MSTRG.14834	NA	chr4	-	149758532	149758651	149747600	149747773	149783011	149783165	3870	851901880779	0,0,0,0	68692812761169	1,0,0,0	258	139	1	1	1.0,1.0,1.0,1.0	0.997,1.0,1.0,1.0	0.001
3871	MSTRG.14834	NA	chr4	-	149758532	149758651	149747600	149747773	149785959	149786047	3871	757740826737	0,1,0,0	573732987925	0,0,0,0	258	139	1	1	1.0,0.997,1.0,1.0	1.0,1.0,1.0,1.0	-0.001
3872	MSTRG.14834	NA	chr4	-	149781505	149781680	149747600	149747773	149783011	149783165	3872	89,92,103,66	0,0,0,0	85136151103	1,0,0,0	314	139	1	1	1.0,1.0,1.0,1.0	0.974,1.0,1.0,1.0	0.006
3873	MSTRG.14834	NA	chr4	-	149781505	149781680	149758532	149758651	149783011	149783165	3873	221227269145	180225159147	190304324267	176238339316	314	139	0.161639	0.75438	0.352,0.309,0.428,0.304	0.323,0.361,0.297,0.272	0.035
3874	MSTRG.14834	NA	chr4	-	149781509	149781680	149747600	149747773	149783011	149783165	3874	78,84,98,61	0,0,0,0	82,129,148,91	1,0,0,0	310	139	1	1	1.0,1.0,1.0,1.0	0.974,1.0,1.0,1.0	0.006
3875	MSTRG.14834	NA	chr4	-	149781509	149781680	149747600	149747773	149785959	149786047	3875	42,47,57,35	0,1,0,0	50,83,88,49	0,0,0,0	310	139	1	1	1.0,0.955,1.0,1.0	1.0,1.0,1.0,1.0	-0.011
3876	MSTRG.14834	NA	chr4	-	149781509	149781680	149758532	149758651	149783011	149783165	3876	100,114,109,83	180225159147	94161204156	176238339316	310	139	0.962592	1	0.199,0.185,0.235,0.202	0.193,0.233,0.212,0.181	0.001
3877	MSTRG.14834	NA	chr4	-	149781509	149781680	149758532	149758651	149785959	149786047	3877	64,77,68,57	83,59,104,101	62115144114	53,36,32,71	310	139	2.80594e-05	0.000384393	0.257,0.369,0.227,0.202	0.344,0.589,0.669,0.419	-0.241
3878	MSTRG.14826	NA	chr4	+	149569825	149570049	149569675	149569730	149570314	149570456	3878	27,40,35,7	21,17,9,15	51,8,6,28	10,5,4,6	363	139	0.109994	0.551233	0.33,0.474,0.598,0.152	0.661,0.38,0.365,0.641	-0.123
3879	MSTRG.14826	NA	chr4	+	149569825	149570049	149569675	149569730	149570318	149570456	3879	23,29,35,7	2,2,1,2	44,12,10,29	0,0,0,0	363	139	0.00422741	0.0339389	0.815,0.847,0.931,0.573	1.0,1.0,1.0,1.0	-0.209
3880	MSTRG.14826	NA	chr4	+	149578188	149578270	149577655	149577751	149580536	149581125	3880	270419256372	0,0,0,0	398188113230	3,2,0,0	221	139	1	1	1.0,1.0,1.0,1.0	0.988,0.983,1.0,1.0	0.007
3881	MSTRG.8968	Kifc1	chr17	-	34100402	34100478	34094632	34094843	34100961	34101035	3881	223127187228	0,0,2,0	353,105,16,125	0,0,4,0	215	139	0.602806	1	1.0,1.0,0.984,1.0	1.0,1.0,0.721,1.0	0.066
3882	MSTRG.8968	Kifc1	chr17	-	34100402	34100478	34094632	34094843	34102072	34102852	3882	65,39,56,59	0,0,0,0	93,32,1,36	0,0,0,2	215	139	1	1	1.0,1.0,1.0,1.0	1.0,1.0,1.0,0.921	0.02
3883	MSTRG.8968	Kifc1	chr17	-	34100961	34101035	34100402	34100478	34101130	34101421	3883	216144200245	0,0,2,0	378,103,31,135	0,0,0,1	213	139	1	1	1.0,1.0,0.985,1.0	1.0,1.0,1.0,0.989	-0.001
3884	MSTRG.8968	Kifc1	chr17	-	34101130	34101421	34100402	34100478	34102072	34102852	3884	434269397531	0,0,0,0	671,191,83,224	1,0,0,0	430	139	1	1	1.0,1.0,1.0,1.0	0.995,1.0,1.0,1.0	0.001
3885	MSTRG.8968	Kifc1	chr17	-	34104141	34104192	34103562	34103960	34105549	34105649	3885	43,19,26,55	0,0,0,0	71,23,8,22	0,0,0,1	190	139	1	1	1.0,1.0,1.0,1.0	1.0,1.0,1.0,0.942	0.014
3886	MSTRG.8968	Kifc1	chr17	-	34104822	34104876	34103562	34104192	34105549	34105649	3886	237122217301	0,0,0,4	343,115,28,94	1,0,1,9	193	139	0.203279	0.905338	1.0,1.0,1.0,0.982	0.996,1.0,0.953,0.883	0.038
3887	MSTRG.14817	NA	chr4	-	149279929	149279956	149277029	149277144	149282888	149282994	3887	0,0,0,0	33,66,33,38	1,0,0,0	40,18,97,39	166	139	1	1	0.0,0.0,0.0,0.0	0.021,0.0,0.0,0.0	-0.005
3888	MSTRG.14817	NA	chr4	-	149282888	149282994	149277029	149277144	149283714	149283799	3888	55,107,72,58	0,2,0,1	56,27,144,58	0,0,5,0	245	139	0.605576	1	1.0,0.968,1.0,0.971	1.0,1.0,0.942,1.0	-0.001
3889	MSTRG.14817	NA	chr4	-	149290142	149290343	149288642	149288751	149291174	149291230	3889	0,0,0,0	29,50,42,36	0,0,1,0	28,19,91,47	340	139	1	1	0.0,0.0,0.0,0.0	0.0,0.0,0.004,0.0	-0.001
3890	MSTRG.14817	NA	chr4	-	149298535	149298621	149298079	149298209	149299363	149299482	3890	67,84,55,56	0,0,6,0	50,30,97,59	2,0,4,0	225	139	0.661158	1	1.0,1.0,0.85,1.0	0.939,1.0,0.937,1.0	-0.007
3891	MSTRG.14817	NA	chr4	-	149299363	149299482	149298079	149298209	149306683	149306821	3891	28,47,27,18	0,0,0,0	23,16,48,32	0,0,0,1	258	139	1	1	1.0,1.0,1.0,1.0	1.0,1.0,1.0,0.945	0.014
3892	MSTRG.14817	NA	chr4	-	149304998	149305247	149299363	149299482	149306683	149306821	3892	0,0,7,0	29,50,23,20	0,0,1,4	22,18,50,36	388	139	0.855734	1	0.0,0.0,0.098,0.0	0.0,0.0,0.007,0.038	0.013
3893	MSTRG.14817	NA	chr4	-	149331684	149331791	149330793	149330877	149332261	149332341	3893	292253278243	0,0,0,0	233229348310	0,0,9,6	246	139	0.118166	0.584021	1.0,1.0,1.0,1.0	1.0,1.0,0.956,0.967	0.019
3894	MSTRG.14817	NA	chr4	-	149338128	149338208	149336197	149336273	149342326	149342460	3894	274246245201	0,0,0,0	231224369277	0,0,1,0	219	139	1	1	1.0,1.0,1.0,1.0	1.0,1.0,0.996,1.0	0.001
3895	MSTRG.14817	NA	chr4	-	149342326	149342460	149336197	149336273	149346592	149346735	3895	173,150,133,84	0,0,0,0	127150239148	0,0,0,1	273	139	1	1	1.0,1.0,1.0,1.0	1.0,1.0,1.0,0.987	0.003
3896	MSTRG.14817	NA	chr4	-	149342326	149342538	149336197	149336273	149346592	149346735	3896	2,3,14,8	0,0,0,0	1,3,11,0	0,0,0,1	351	139	1	1	1.0,1.0,1.0,1.0	1.0,1.0,1.0,0.0	0.25
3897	MSTRG.14817	NA	chr4	-	149345616	149345658	149342326	149342460	149346592	149346735	3897	4,0,0,5	180,156,139,88	1,0,1,0	129153244156	181	139	0.925181	1	0.017,0.0,0.0,0.042	0.006,0.0,0.003,0.0	0.013
3898	MSTRG.14817	NA	chr4	-	149345616	149345658	149342326	149342538	149346592	149346735	3898	2,0,0,1	1,1,6,4	0,0,0,0	1,0,1,0	181	139	1	1	0.606,0.0,0.0,0.161	0.0,NA,0.0,NA	0.192
3899	MSTRG.14817	NA	chr4	-	149349801	149349819	149348071	149348147	149350708	149350774	3899	0,0,3,0	116123108103	0,0,1,0	109140195132	157	139	1	1	0.0,0.0,0.024,0.0	0.0,0.0,0.005,0.0	0.005
3900	MSTRG.14817	NA	chr4	-	149354318	149354430	149351662	149351740	149355173	149355352	3900	301320351261	0,0,0,0	246255541335	1,2,0,0	251	139	1	1	1.0,1.0,1.0,1.0	0.993,0.986,1.0,1.0	0.005
3901	MSTRG.14817	NA	chr4	-	149361303	149361380	149359372	149359552	149375758	149375933	3901	333308384280	0,0,0,0	285310601311	0,0,3,4	216	139	1	1	1.0,1.0,1.0,1.0	1.0,1.0,0.992,0.98	0.007
3902	MSTRG.14817	NA	chr4	-	149375758	149375933	149361303	149361380	149391885	149392150	3902	368322370258	0,0,0,0	281313553330	0,0,1,0	314	139	1	1	1.0,1.0,1.0,1.0	1.0,1.0,0.996,1.0	0.001
3903	MSTRG.14816	NA	chr4	-	149235569	149235669	149235309	149235432	149238320	149238454	3903	1.49352e+19	3,1,4,1	1.62072e+19	0,0,1,0	239	139	1	1	1.0,1.0,1.0,1.0	1.0,1.0,1.0,1.0	0
3904	MSTRG.14816	NA	chr4	-	149238320	149238454	149235569	149235669	149238622	149238753	3904	1.86613e+19	1,1,1,0	1.98702e+19	0,0,1,4	273	139	1	1	1.0,1.0,1.0,1.0	1.0,1.0,1.0,1.0	0
3905	MSTRG.14816	NA	chr4	-	149238320	149238454	149235569	149235669	149241063	149241253	3905	8.70513e+17	0,8,2,5	9.48411e+17	0,0,4,3	273	139	1	1	1.0,0.999,1.0,0.999	1.0,1.0,0.999,0.999	0
3906	MSTRG.14816	NA	chr4	-	149238622	149238753	149235569	149235669	149241063	149241253	3906	8.24813e+16	0,8,2,5	8.89496e+16	0,0,4,3	270	139	1	1	1.0,0.999,1.0,0.999	1.0,1.0,0.999,0.999	0
3907	MSTRG.14816	NA	chr4	-	149238622	149238753	149238320	149238454	149241063	149241253	3907	1.83763e+19	0,15,8,1	1.94572e+19	0,6,3,12	270	139	1	1	1.0,0.999,0.999,1.0	1.0,0.999,1.0,0.999	0
3908	MSTRG.14816	NA	chr4	-	149241063	149241253	149238622	149238753	149249506	149249686	3908	1.14902e+19	1,0,0,0	1.23151e+19	1,1,0,0	329	139	1	1	1.0,1.0,1.0,1.0	1.0,1.0,1.0,1.0	0
3909	MSTRG.14816	NA	chr4	-	149242417	149242552	149241063	149241253	149249506	149249686	3909	7.65112e+16	0,3,0,0	7982887798867770	0,0,1,0	274	139	1	1	1.0,0.999,1.0,1.0	1.0,1.0,1.0,1.0	0
3910	MSTRG.14816	NA	chr4	-	149244438	149244585	149242417	149242552	149245291	149245410	3910	2339340327022520	1,23,32,11	2366283321552210	22,15,16,5	286	139	1	1	0.999,0.986,0.976,0.991	0.981,0.989,0.985,0.995	0
3911	MSTRG.14816	NA	chr4	-	149244438	149244585	149242417	149242552	149246085	149246151	3911	160149126134	30,33,32,20	114,182,144,92	18,15,25,29	286	139	0.362366	1	0.722,0.687,0.657,0.765	0.755,0.855,0.737,0.607	-0.031
3912	MSTRG.14816	NA	chr4	-	149244438	149244585	149242417	149242552	149249506	149249686	3912	153137119124	0,13,5,3	104,168,122,69	8,4,12,1	286	139	0.315865	1	1.0,0.837,0.92,0.953	0.863,0.953,0.832,0.971	0.023
3913	MSTRG.14816	NA	chr4	-	149244515	149244585	149242417	149242552	149245291	149245410	3913	3592566843664060	1,23,32,11	3713426340133840	22,15,16,5	209	139	1	1	1.0,0.994,0.989,0.996	0.991,0.995,0.994,0.998	0
3914	MSTRG.14816	NA	chr4	-	149244515	149244585	149242417	149242552	149246085	149246151	3914	382715475488	30,33,32,20	438458600465	18,15,25,29	209	139	0.132305	0.641069	0.894,0.935,0.908,0.942	0.942,0.953,0.941,0.914	-0.018
3915	MSTRG.14816	NA	chr4	-	149244515	149244585	149242417	149242552	149249506	149249686	3915	378702469483	0,13,5,3	430449584437	8,4,12,1	209	139	0.406844	1	1.0,0.973,0.984,0.991	0.973,0.987,0.97,0.997	0.005
3916	MSTRG.14816	NA	chr4	-	149245291	149245410	149242417	149242552	149246085	149246151	3916	5009759857805220	30,33,32,20	5099584544214890	18,15,25,29	258	139	1	1	0.989,0.992,0.99,0.993	0.993,0.995,0.99,0.989	-0.001
3917	MSTRG.14816	NA	chr4	-	149245291	149245410	149242417	149242552	149249506	149249686	3917	1,30,33,13	0,13,5,3	21,16,22,10	8,4,12,1	258	139	0.481541	1	1.0,0.554,0.781,0.7	0.586,0.683,0.497,0.843	0.107
3918	MSTRG.14816	NA	chr4	-	149245291	149245410	149244383	149244585	149246085	149246151	3918	8.37613e+16	7,15,9,11	8526985679628430	16,15,29,37	258	139	1	1	0.998,0.998,0.998,0.998	0.997,0.997,0.993,0.992	0.003
3919	MSTRG.14816	NA	chr4	-	149245291	149245410	149244383	149244585	149249506	149249686	3919	2784441234473130	0,0,0,0	2846331530072990	4,0,1,1	258	139	1	1	1.0,1.0,1.0,1.0	0.997,1.0,0.999,0.999	0.001
3920	MSTRG.14816	NA	chr4	-	149246085	149246151	149242417	149242552	149249506	149249686	3920	3175512339693700	0,13,5,3	3309389531203290	8,4,12,1	205	139	1	1	1.0,0.996,0.998,0.999	0.996,0.998,0.994,1.0	0.001
3921	MSTRG.14816	NA	chr4	-	149246085	149246151	149244383	149244585	149249506	149249686	3921	3152510539453690	0,0,0,0	3307389531243300	4,0,1,1	205	139	1	1	1.0,1.0,1.0,1.0	0.998,1.0,1.0,1.0	0
3922	MSTRG.14816	NA	chr4	-	149246085	149246151	149244749	149245410	149249506	149249686	3922	8.71413e+17	0,7,5,3	8.9371e+16	1,1,14,6	205	139	1	1	1.0,0.999,0.999,1.0	1.0,1.0,0.997,0.999	0.001
3923	MSTRG.14816	NA	chr4	-	149249506	149249686	149245840	149246151	149250463	149250539	3923	1.23142e+19	0,2,3,5	1.27631e+19	0,0,0,1	319	139	1	1	1.0,1.0,1.0,0.999	1.0,1.0,1.0,1.0	0
3924	MSTRG.10122	Rad9a	chr19	-	4246179	4246381	4245194	4246081	4247111	4247249	3924	10419539091067	1,0,0,0	780781718507	0,0,0,0	341	139	1	1	0.998,1.0,1.0,1.0	1.0,1.0,1.0,1.0	0
3925	MSTRG.10122	Rad9a	chr19	-	4247337	4247402	4247111	4247249	4247475	4247585	3925	673648532689	3,1,10,1	503486383361	4,6,2,1	204	139	0.956847	1	0.994,0.998,0.973,0.998	0.988,0.982,0.992,0.996	0.001
3926	MSTRG.10122	Rad9a	chr19	-	4247475	4247585	4247337	4247402	4250270	4250320	3926	431413351414	0,0,0,2	321305239256	0,0,0,0	249	139	1	1	1.0,1.0,1.0,0.991	1.0,1.0,1.0,1.0	-0.002
3927	MSTRG.10122	Rad9a	chr19	-	4247475	4247779	4247354	4247402	4250270	4250320	3927	985936905982	0,0,0,2	743742557518	0,0,0,0	443	139	1	1	1.0,1.0,1.0,0.994	1.0,1.0,1.0,1.0	-0.002
3928	MSTRG.10122	Rad9a	chr19	-	4247669	4247779	4247337	4247585	4250270	4250320	3928	109610299811134	17,12,14,7	900865608521	2,5,17,35	249	139	0.00757167	0.0567126	0.973,0.98,0.975,0.989	0.996,0.99,0.952,0.893	0.022
3929	MSTRG.10122	Rad9a	chr19	-	4250463	4250578	4250270	4250370	4250927	4250984	3929	1175101810881290	0,0,8,0	983914717680	0,0,0,0	254	139	1	1	1.0,1.0,0.987,1.0	1.0,1.0,1.0,1.0	-0.003
3930	MSTRG.10122	Rad9a	chr19	-	4251148	4251246	4250927	4251056	4251327	4251398	3930	20,14,12,22	469478428519	31,33,39,17	356348269249	237	139	1.84463e-09	5.37218e-08	0.024,0.017,0.016,0.024	0.049,0.053,0.078,0.039	-0.035
3931	MSTRG.2573	NA	chr11	-	5823026	5823154	5822669	5822771	5823408	5823566	3931	450375554679	0,0,1,0	1094,305,30,407	0,0,0,1	267	139	1	1	1.0,1.0,0.997,1.0	1.0,1.0,1.0,0.995	0
3932	MSTRG.2573	NA	chr11	-	5823408	5823566	5823026	5823154	5823688	5823769	3932	445458561791	0,0,0,4	1237,334,56,472	0,0,1,0	297	139	1	1	1.0,1.0,1.0,0.989	1.0,1.0,0.963,1.0	0.006
3934	MSTRG.14808	NA	chr4	-	148701028	148701301	148700199	148700286	148702022	148702162	3934	112122161199	0,0,0,0	222,242,98,282	4,0,0,0	412	139	1	1	1.0,1.0,1.0,1.0	0.949,1.0,1.0,1.0	0.013
3935	MSTRG.14808	NA	chr4	-	148702022	148702162	148700199	148700286	148703121	148703248	3935	52,69,82,122	0,0,0,0	163,159,65,140	1,0,0,0	279	139	1	1	1.0,1.0,1.0,1.0	0.988,1.0,1.0,1.0	0.003
3936	MSTRG.14808	NA	chr4	-	148703103	148703248	148696838	148702162	148703640	148703811	3936	515525607728	0,4,0,0	1096662426733	2,0,0,0	284	139	1	1	1.0,0.985,1.0,1.0	0.996,1.0,1.0,1.0	-0.003
3937	MSTRG.14808	NA	chr4	-	148703121	148703248	148696838	148702162	148703640	148703811	3937	535560667799	0,4,0,0	1165788464825	2,0,0,0	266	139	1	1	1.0,0.987,1.0,1.0	0.997,1.0,1.0,1.0	-0.002
3938	MSTRG.14808	NA	chr4	-	148703130	148703248	148701182	148702162	148703640	148703811	3938	543525619758	0,4,0,0	1096715438757	2,0,0,0	257	139	1	1	1.0,0.986,1.0,1.0	0.997,1.0,1.0,1.0	-0.003
3939	MSTRG.14808	NA	chr4	-	148703194	148703248	148702022	148702162	148703640	148703811	3939	164166229284	0,4,0,0	403246152245	2,0,0,0	193	139	1	1	1.0,0.968,1.0,1.0	0.993,1.0,1.0,1.0	-0.006
3941	MSTRG.14808	NA	chr4	-	148705048	148705189	148703640	148703811	148706405	148706569	3941	1261106112041470	0,0,5,0	218913188031638	1,1,3,3	280	139	1	1	1.0,1.0,0.992,1.0	0.999,0.998,0.993,0.996	0.002
3942	MSTRG.14808	NA	chr4	-	148705048	148705189	148703640	148703811	148709581	148709833	3942	591517565749	0,0,2,0	1062684410820	0,0,0,0	280	139	1	1	1.0,1.0,0.993,1.0	1.0,1.0,1.0,1.0	-0.002
3943	MSTRG.14808	NA	chr4	-	148706405	148706569	148703640	148703811	148709581	148709626	3943	601612601720	0,0,2,0	1051700454832	0,0,0,0	303	139	1	1	1.0,1.0,0.993,1.0	1.0,1.0,1.0,1.0	-0.002
3945	MSTRG.14800	Srm	chr4	+	148676500	148676621	148675959	148676243	148677744	148677898	3945	74,57,70,125	0,0,0,0	394,67,9,156	0,0,0,5	260	139	1	1	1.0,1.0,1.0,1.0	1.0,1.0,1.0,0.943	0.014
3946	MSTRG.14800	Srm	chr4	+	148676938	148677031	148676374	148676621	148677744	148677898	3946	229180196365	0,0,0,1	1340,294,40,551	11,0,0,12	232	139	0.189491	0.856011	1.0,1.0,1.0,0.995	0.986,1.0,1.0,0.965	0.011
3948	MSTRG.7946	Ccdc74a	chr16	+	17467858	17467938	17465930	17465990	17468012	17468069	3948	0,0,0,0	0,0,0,1	4,0,0,0	0,0,0,1	219	139	1	1	NA,NA,NA,0.0	1.0,NA,NA,0.0	-0.5
3957	MSTRG.4516	Mnat1	chr12	+	73214773	73214926	73170490	73170700	73225978	73226082	3957	84,111,74,103	0,3,0,0	118,22,21,31	0,0,0,3	292	139	1	1	1.0,0.946,1.0,1.0	1.0,1.0,1.0,0.831	0.029
3958	MSTRG.4516	Mnat1	chr12	+	73217367	73217441	73214773	73214926	73225978	73226082	3958	117,108,95,76	0,0,0,4	112,31,18,35	0,0,0,1	213	139	1	1	1.0,1.0,1.0,0.925	1.0,1.0,1.0,0.958	-0.008
3960	MSTRG.4698	Gstz1	chr12	+	87205851	87205919	87204666	87204718	87206413	87206494	3960	42,65,78,71	11,5,1,10	80,20,9,35	36,15,3,18	207	139	1.41557e-07	3.0339e-06	0.719,0.897,0.981,0.827	0.599,0.472,0.668,0.566	0.28
3961	MSTRG.4698	Gstz1	chr12	+	87206823	87206949	87206413	87206494	87208248	87208327	3961	79108123160	0,3,0,0	253,93,24,116	1,0,0,0	265	139	1	1	1.0,0.95,1.0,1.0	0.993,1.0,1.0,1.0	-0.011
3962	MSTRG.15466	NA	chr5	-	72917685	72917750	72914946	72915065	72920906	72921123	3962	490561567650	0,0,1,0	522519448488	0,0,0,3	204	139	1	1	1.0,1.0,0.997,1.0	1.0,1.0,1.0,0.991	0.001
3963	MSTRG.15466	NA	chr5	-	72922854	72922929	72921466	72921638	72926047	72926181	3963	480606533536	0,0,0,0	444547459417	0,0,5,3	214	139	1	1	1.0,1.0,1.0,1.0	1.0,1.0,0.984,0.989	0.007
3964	MSTRG.15466	NA	chr5	-	72936763	72936829	72930551	72931228	72939345	72939518	3964	261345338418	120,121,126,83	178174190133	185249177166	205	139	0	0	0.596,0.659,0.645,0.773	0.395,0.321,0.421,0.352	0.296
3965	MSTRG.15466	NA	chr5	-	72939345	72939518	72931173	72931228	72946482	72946587	3965	166201192154	0,0,0,0	243317238219	0,0,3,2	312	139	1	1	1.0,1.0,1.0,1.0	1.0,1.0,0.972,0.98	0.012
3966	MSTRG.15466	NA	chr5	-	72941060	72941101	72939345	72939518	72943259	72943388	3966	368388428471	0,7,9,0	365447323273	8,0,7,3	180	139	0.482421	1	1.0,0.977,0.973,1.0	0.972,1.0,0.973,0.986	0.005
3967	MSTRG.15466	NA	chr5	-	72941060	72941101	72939345	72939518	72944080	72944121	3967	149157167180	0,0,0,0	144,147,117,99	0,0,0,5	180	139	1	1	1.0,1.0,1.0,1.0	1.0,1.0,1.0,0.939	0.015
3968	MSTRG.15466	NA	chr5	-	72941060	72941101	72939345	72939518	72946482	72946587	3968	150157161180	0,1,0,0	144147120103	0,0,2,0	180	139	1	1	1.0,0.992,1.0,1.0	1.0,1.0,0.979,1.0	0.003
3969	MSTRG.15466	NA	chr5	-	72941060	72941117	72939345	72939518	72943259	72943388	3969	151161165185	0,7,9,0	146151119109	8,0,7,3	196	139	0.336326	1	1.0,0.942,0.929,1.0	0.928,1.0,0.923,0.963	0.014
3970	MSTRG.15466	NA	chr5	-	72943259	72943388	72939345	72939518	72944080	72944121	3970	189210230154	0,0,0,0	192182219142	0,0,0,5	268	139	1	1	1.0,1.0,1.0,1.0	1.0,1.0,1.0,0.936	0.016
3971	MSTRG.15466	NA	chr5	-	72943259	72943388	72939345	72939518	72946482	72946587	3971	0,7,9,0	0,1,0,0	10,2,13,7	0,0,2,0	268	139	1	1	NA,0.784,1.0,NA	1.0,1.0,0.771,1.0	-0.051
3972	MSTRG.15466	NA	chr5	-	72943259	72943388	72941060	72941101	72944080	72944121	3972	371399468425	1,0,6,0	381460396292	0,0,1,1	268	139	1	1	0.995,1.0,0.976,1.0	1.0,1.0,0.995,0.993	-0.004
3973	MSTRG.15466	NA	chr5	-	72943259	72943388	72941060	72941101	72946482	72946587	3973	181194242268	2,0,0,0	197275187156	0,0,4,5	268	139	0.742782	1	0.979,1.0,1.0,1.0	1.0,1.0,0.96,0.942	0.019
3974	MSTRG.15466	NA	chr5	-	72944080	72944121	72939345	72939518	72946482	72946587	3974	1,8,17,8	0,1,0,0	11,19,7,11	0,0,2,0	180	139	1	1	1.0,0.861,1.0,1.0	1.0,1.0,0.73,1.0	0.033
3975	MSTRG.15466	NA	chr5	-	72944080	72944121	72941060	72941101	72946482	72946587	3975	1,8,18,8	2,0,0,0	11,19,7,9	0,0,4,5	180	139	0.0109806	0.0784396	0.279,1.0,1.0,1.0	1.0,1.0,0.575,0.582	0.03
3976	MSTRG.15466	NA	chr5	-	72944080	72944121	72943259	72943388	72946482	72946587	3976	41,60,86,47	0,0,0,0	61,84,88,51	3,2,6,5	180	139	2.6214e-05	0.000361208	1.0,1.0,1.0,1.0	0.94,0.97,0.919,0.887	0.071
3977	MSTRG.15466	NA	chr5	-	72944080	72944162	72939345	72939518	72946482	72946587	3977	161178146191	0,1,0,0	128,134,96,100	0,0,2,0	221	139	1	1	1.0,0.991,1.0,1.0	1.0,1.0,0.968,1.0	0.006
3978	MSTRG.15466	NA	chr5	-	72944080	72944162	72941060	72941101	72946482	72946587	3978	162178152191	2,0,0,0	128,134,97,95	0,0,4,5	221	139	0.289192	1	0.981,1.0,1.0,1.0	1.0,1.0,0.938,0.923	0.03
3979	MSTRG.15466	NA	chr5	-	72944080	72944162	72943259	72943388	72946482	72946587	3979	341357341337	0,0,0,0	291290263219	3,2,6,5	221	139	0.0813837	0.429071	1.0,1.0,1.0,1.0	0.984,0.989,0.965,0.965	0.024
3980	MSTRG.15466	NA	chr5	-	72982386	72982473	72976804	72980984	73024927	73024965	3980	127175148151	0,0,0,0	114,169,81,100	2,0,0,0	226	139	1	1	1.0,1.0,1.0,1.0	0.972,1.0,1.0,1.0	0.007
3981	MSTRG.15466	NA	chr5	-	72982386	72982473	72976804	72980984	73025736	73025826	3981	192285210236	3,8,10,3	181246156145	9,3,4,7	226	139	0.572837	1	0.975,0.956,0.928,0.98	0.925,0.981,0.96,0.927	0.011
3982	MSTRG.15466	NA	chr5	-	72982386	72982473	72976804	72980984	73041437	73041612	3982	120165137146	0,0,0,0	112,162,81,98	0,0,2,0	226	139	1	1	1.0,1.0,1.0,1.0	1.0,1.0,0.961,1.0	0.01
3983	MSTRG.15466	NA	chr5	-	73024927	73024965	72980798	72980984	73025736	73025826	3983	0,0,0,0	3,8,10,3	2,0,0,0	9,3,4,7	177	139	1	1	0.0,0.0,0.0,0.0	0.149,0.0,0.0,0.0	-0.037
3984	MSTRG.15466	NA	chr5	-	73024927	73024965	72982386	72982473	73025736	73025826	3984	7,10,11,4	79,124,75,94	3,9,1,2	74,89,78,55	177	139	0.0461982	0.266173	0.065,0.06,0.103,0.032	0.031,0.074,0.01,0.028	0.029
3985	MSTRG.14779	NA	chr4	-	147945810	147945948	147945229	147945542	147946702	147946799	3985	1053104611741120	0,3,4,3	8829017031160	0,0,2,6	277	139	1	1	1.0,0.994,0.993,0.995	1.0,1.0,0.994,0.99	0
3986	MSTRG.14779	NA	chr4	-	147945810	147945948	147945246	147945470	147946702	147946799	3986	660648777721	0,0,1,0	544517444725	0,0,0,0	277	139	1	1	1.0,1.0,0.997,1.0	1.0,1.0,1.0,1.0	-0.001
3987	MSTRG.14779	NA	chr4	-	147947353	147947406	147946894	147947024	147947484	147947593	3987	461475430491	1,0,0,0	463361355566	0,1,1,0	192	139	1	1	0.997,1.0,1.0,1.0	1.0,0.996,0.996,1.0	0.001
3988	MSTRG.14779	NA	chr4	-	147947484	147947593	147946894	147947406	147949645	147949727	3988	1108104610481030	205192273275	10568247911389	158,171,95,99	248	139	9.0761e-06	0.000138364	0.752,0.753,0.683,0.679	0.789,0.73,0.824,0.887	-0.091
3989	MSTRG.14779	NA	chr4	-	147947484	147947593	147946894	147947406	147950111	147950471	3989	478461480434	0,17,19,0	435337328608	2,5,2,1	248	139	0.0001334	0.00157784	1.0,0.938,0.934,1.0	0.992,0.974,0.989,0.997	-0.02
3990	MSTRG.14779	NA	chr4	-	147949645	147949727	147946894	147947406	147950111	147950471	3990	687635805713	0,17,19,0	573549439706	2,5,2,1	221	139	0.00875943	0.0644306	1.0,0.959,0.964,1.0	0.994,0.986,0.993,0.998	-0.012
3991	MSTRG.14779	NA	chr4	-	147949645	147949727	147947484	147947593	147950111	147950471	3991	1107101710951030	4,0,16,0	10268668111376	0,0,0,0	221	139	0.830751	1	0.994,1.0,0.977,1.0	1.0,1.0,1.0,1.0	-0.007
3992	MSTRG.14779	NA	chr4	-	147950691	147950876	147950111	147950471	147952825	147952958	3992	1242104914081350	7,16,5,0	11279186741312	8,2,9,2	324	139	0.772235	1	0.987,0.966,0.992,1.0	0.984,0.995,0.97,0.996	0
3993	MSTRG.14779	NA	chr4	-	147951787	147952059	147950691	147950876	147952525	147952640	3993	12,15,14,5	13,4,0,19	25,5,6,32	7,0,4,6	411	139	0.322597	1	0.238,0.559,1.0,0.082	0.547,1.0,0.337,0.643	-0.162
3994	MSTRG.14779	NA	chr4	-	147951787	147952059	147950691	147950876	147952825	147952958	3994	24,5,15,3	385225472370	32,5,6,40	325228184389	411	139	4.44119e-05	0.000581798	0.021,0.007,0.011,0.003	0.032,0.007,0.011,0.034	-0.011
3995	MSTRG.14779	NA	chr4	-	147952525	147952640	147950691	147950876	147952825	147952958	3995	12,4,0,21	385225472370	11,3,7,10	325228184389	254	139	0.880032	1	0.017,0.01,0.0,0.03	0.018,0.007,0.02,0.014	0
3996	MSTRG.14779	NA	chr4	-	147952525	147952640	147951787	147952059	147952825	147952958	3996	3,10,5,4	13,0,6,0	4,6,4,10	7,3,1,13	254	139	0.224771	0.979798	0.112,1.0,0.313,1.0	0.238,0.523,0.686,0.296	0.17
3997	MSTRG.8293	NA	chr16	-	55837553	55837680	55827607	55827845	55838834	55838890	3997	617849843715	0,0,2,0	752508192562	0,0,0,0	266	139	1	1	1.0,1.0,0.995,1.0	1.0,1.0,1.0,1.0	-0.001
3998	MSTRG.8293	NA	chr16	-	55842417	55842492	55838482	55838890	55844586	55844749	3998	1019138313301260	0,0,0,0	1298868353967	0,0,1,2	214	139	1	1	1.0,1.0,1.0,1.0	1.0,1.0,0.996,0.997	0.002
3999	MSTRG.8293	NA	chr16	-	55842417	55842492	55838482	55838890	55849965	55850050	3999	386561539490	1,0,11,1	506367121392	2,0,0,0	214	139	0.874724	1	0.996,1.0,0.97,0.997	0.994,1.0,1.0,1.0	-0.008
4000	MSTRG.8293	NA	chr16	-	55844586	55844749	55838834	55838890	55849965	55850135	4000	81,100,96,93	1,0,11,1	92,60,47,120	2,0,0,0	302	139	0.000788018	0.00767964	0.974,1.0,0.801,0.977	0.955,1.0,1.0,1.0	-0.051
4002	MSTRG.8293	NA	chr16	-	55844586	55844801	55838482	55838890	55849965	55850050	4002	279340350297	1,0,11,1	343,204,76,191	2,0,0,0	354	139	0.119049	0.587445	0.991,1.0,0.926,0.991	0.985,1.0,1.0,1.0	-0.019
4004	MSTRG.8293	NA	chr16	-	55844586	55845000	55838834	55838890	55849965	55850050	4004	317342375304	1,0,11,1	226158155209	2,0,0,0	553	139	0.016415	0.110696	0.988,1.0,0.895,0.987	0.966,1.0,1.0,1.0	-0.024
4006	MSTRG.8293	NA	chr16	-	55844824	55845000	55844586	55844749	55846631	55848964	4006	48,63,62,64	0,0,0,0	11,16,31,49	1,8,0,7	315	139	3.26581e-08	7.85046e-07	1.0,1.0,1.0,1.0	0.829,0.469,1.0,0.755	0.237
4007	MSTRG.8293	NA	chr16	-	55844824	55845000	55844586	55844749	55849965	55850050	4007	58,76,87,72	32,53,45,38	16,22,35,56	49,42,32,78	315	139	1.03092e-07	2.26082e-06	0.444,0.388,0.46,0.455	0.126,0.188,0.326,0.241	0.217
4029	MSTRG.17176	NA	chr6	-	85424502	85424670	85423791	85424279	85424917	85425027	4029	7451138848920	19,18,17,4	11348949461217	29,7,5,8	307	139	0.129007	0.627969	0.947,0.966,0.958,0.99	0.947,0.983,0.988,0.986	-0.011
4030	MSTRG.17176	NA	chr6	-	85424502	85424789	85423783	85424279	85424917	85425027	4030	471770610580	19,18,17,4	814660713942	29,7,5,8	426	139	0.040679	0.239464	0.89,0.933,0.921,0.979	0.902,0.969,0.979,0.975	-0.026
4031	MSTRG.17176	NA	chr6	-	85424917	85425027	85424015	85424670	85425472	85425573	4031	539796596646	0,0,0,0	703580676809	0,0,0,2	249	139	1	1	1.0,1.0,1.0,1.0	1.0,1.0,1.0,0.996	0.001
4032	MSTRG.17176	NA	chr6	-	85424917	85425027	85424189	85424789	85425472	85425573	4032	227363303279	0,0,0,0	321265347409	0,0,1,0	249	139	1	1	1.0,1.0,1.0,1.0	1.0,1.0,0.995,1.0	0.001
4033	MSTRG.17176	NA	chr6	-	85425472	85425573	85424917	85425027	85428094	85428265	4033	288419316366	8,21,26,15	345308385430	38,31,11,30	240	139	0.0218305	0.141444	0.954,0.92,0.876,0.934	0.84,0.852,0.953,0.892	0.037
4034	MSTRG.17176	NA	chr6	-	85425472	85425573	85424917	85425027	85428738	85428952	4034	258382308315	2,7,16,2	315276338419	24,9,9,9	240	139	0.0129734	0.0906657	0.987,0.969,0.918,0.989	0.884,0.947,0.956,0.964	0.028
4036	MSTRG.14737	NA	chr4	+	146740256	146740383	146739355	146739413	146741834	146742868	4036	7,6,11,4	0,0,0,3	9,0,1,5	0,0,0,0	266	139	1	1	1.0,1.0,1.0,0.411	1.0,NA,1.0,1.0	-0.147
4041	MSTRG.8612	NA	chr17	+	18112994	18113095	18108085	18108161	18113508	18114214	4041	1563317120671960	83,119,99,76	1239149115551940	51,56,47,60	240	139	0.0350036	0.210862	0.916,0.939,0.924,0.937	0.934,0.939,0.95,0.949	-0.014
4042	MSTRG.8612	NA	chr17	+	18112994	18113193	18104363	18108161	18113508	18114214	4042	1861270920871670	83,119,99,76	2033236720972420	51,56,47,60	338	139	8.83427e-09	2.33632e-07	0.902,0.903,0.897,0.901	0.943,0.946,0.948,0.943	-0.044
4043	MSTRG.8612	NA	chr17	+	18112994	18113193	18108149	18108686	18113508	18114214	4043	113517081294991	0,12,7,5	1184141412211430	0,0,1,5	338	139	0.783075	1	1.0,0.983,0.987,0.988	1.0,1.0,0.998,0.992	-0.008
4046	MSTRG.11854	Stard9	chr2	+	120496853	120496886	120495360	120495477	120496974	120497036	4046	5,1,16,22	3,0,0,0	0,5,18,7	0,0,0,0	172	139	1	1	0.574,1.0,1.0,1.0	NA,1.0,1.0,1.0	-0.107
4047	MSTRG.11854	Stard9	chr2	+	120496974	120497036	120495360	120495477	120498483	120498596	4047	9,0,7,10	5,0,0,0	0,0,12,1	0,0,0,0	201	139	1	1	0.555,NA,1.0,1.0	NA,NA,1.0,1.0	-0.148
4048	MSTRG.11854	Stard9	chr2	+	120509833	120509931	120508395	120508463	120510288	120510498	4048	20,2,10,2	0,0,1,0	1,2,13,0	0,0,0,0	237	139	1	1	1.0,1.0,0.854,1.0	1.0,1.0,1.0,NA	-0.036
4050	MSTRG.11854	Stard9	chr2	+	120515072	120515199	120514153	120514225	120515336	120515516	4050	0,0,9,0	3,3,6,9	0,0,0,0	2,1,6,5	266	139	0.0132944	0.0926027	0.0,0.0,0.439,0.0	0.0,0.0,0.0,0.0	0.11
4051	MSTRG.11854	Stard9	chr2	+	120543330	120543452	120543105	120543223	120543655	120543720	4051	5,0,9,0	0,0,0,0	1,1,6,0	0,0,0,1	261	139	1	1	1.0,NA,1.0,NA	1.0,1.0,1.0,0.0	0.25
4052	MSTRG.11854	Stard9	chr2	+	120544227	120544307	120543845	120544048	120544485	120544644	4052	14,0,5,6	0,0,0,0	0,3,2,0	0,0,1,4	219	139	1	1	1.0,NA,1.0,1.0	NA,1.0,0.559,0.0	0.48
4053	MSTRG.14695	NA	chr4	-	144946298	144946506	144937374	144942670	144949523	144949558	4053	3649314633503160	0,0,0,0	2170311331733260	0,0,4,0	347	139	1	1	1.0,1.0,1.0,1.0	1.0,1.0,0.997,1.0	0.001
4054	MSTRG.14695	NA	chr4	-	144949523	144949558	144937374	144942670	144950072	144950150	4054	382300342316	0,0,0,0	197320319359	0,0,1,0	174	139	1	1	1.0,1.0,1.0,1.0	1.0,1.0,0.996,1.0	0.001
4055	MSTRG.14695	NA	chr4	-	144949523	144949558	144946298	144946506	144950821	144951054	4055	300251240264	0,0,0,0	156224256264	2,0,0,0	174	139	1	1	1.0,1.0,1.0,1.0	0.984,1.0,1.0,1.0	0.004
4056	MSTRG.14695	NA	chr4	-	144950072	144950150	144949523	144949558	144950821	144951054	4056	2291192320601930	0,0,0,0	1281188819132060	1,2,4,3	217	139	1	1	1.0,1.0,1.0,1.0	0.999,0.998,0.997,0.998	0.002
4057	MSTRG.14695	NA	chr4	-	144950821	144951054	144949523	144949558	144973293	144973476	4057	969812811821	0,0,0,0	516714883802	0,0,1,0	372	139	1	1	1.0,1.0,1.0,1.0	1.0,1.0,0.997,1.0	0.001
4058	MSTRG.14695	NA	chr4	-	144950821	144951054	144950072	144950150	144951381	144951475	4058	3795321431093120	0,0,3,0	2015298033443290	0,0,0,0	372	139	1	1	1.0,1.0,0.997,1.0	1.0,1.0,1.0,1.0	-0.001
4059	MSTRG.14695	NA	chr4	-	144951381	144951475	144950821	144951054	144951899	144952052	4059	2425213620212050	5,20,16,3	1375197121842080	1,0,21,15	233	139	1	1	0.997,0.985,0.987,0.998	0.999,1.0,0.984,0.988	-0.001
4060	MSTRG.14695	NA	chr4	-	144951381	144951475	144950821	144951054	144954037	144954166	4060	1092933854875	0,9,0,0	5618691035954	0,0,0,0	233	139	1	1	1.0,0.984,1.0,1.0	1.0,1.0,1.0,1.0	-0.004
4061	MSTRG.14695	NA	chr4	-	144951899	144952052	144950821	144951054	144954037	144954166	4061	1389102611811240	0,9,0,0	780107510231205	0,0,0,0	292	139	1	1	1.0,0.982,1.0,1.0	1.0,1.0,1.0,1.0	-0.004
4062	MSTRG.14695	NA	chr4	-	144951899	144952052	144950821	144951054	144973293	144973476	4062	132144135126	0,0,0,0	74115162129	0,0,1,0	292	139	1	1	1.0,1.0,1.0,1.0	1.0,1.0,0.987,1.0	0.003
4063	MSTRG.14695	NA	chr4	-	144951899	144952052	144951381	144951475	144954037	144954166	4063	2739221323352410	0,0,0,0	1595218021712320	0,0,7,4	292	139	1	1	1.0,1.0,1.0,1.0	1.0,1.0,0.993,0.996	0.003
4064	MSTRG.14695	NA	chr4	-	144954037	144954166	144950821	144951054	144973293	144973476	4064	13,29,2,10	0,0,0,0	5,6,3,2	0,0,1,0	268	139	1	1	1.0,1.0,1.0,1.0	1.0,1.0,0.609,1.0	0.098
4065	MSTRG.14695	NA	chr4	-	144954037	144954166	144951899	144952052	144955573	144955676	4065	2313167519931960	0,23,0,0	1273188417611990	0,3,13,0	268	139	0.794437	1	1.0,0.974,1.0,1.0	1.0,0.997,0.986,1.0	-0.002
4066	MSTRG.14695	NA	chr4	-	144954037	144954166	144951899	144952052	144973293	144973476	4066	122790910101086	11,31,14,16	6799448591014	0,9,19,3	268	139	0.00144516	0.0131543	0.983,0.938,0.974,0.972	1.0,0.982,0.959,0.994	-0.017
4067	MSTRG.14695	NA	chr4	-	144955573	144955676	144951899	144952052	144967222	144968213	4067	4,32,10,7	0,2,0,0	7,15,22,6	0,1,0,1	242	139	1	1	1.0,0.902,1.0,1.0	1.0,0.896,1.0,0.775	0.058
4068	MSTRG.14695	NA	chr4	-	144955573	144955676	144951899	144952052	144972898	144973476	4068	0,19,1,0	0,0,4,0	0,3,11,0	0,0,0,0	242	139	1	1	NA,1.0,0.126,NA	NA,1.0,1.0,NA	-0.437
4069	MSTRG.14695	NA	chr4	-	144955573	144955676	144951899	144952052	144973293	144973476	4069	421383372387	11,31,14,16	213331310319	0,9,19,3	242	139	0.00670401	0.0509411	0.956,0.876,0.939,0.933	1.0,0.955,0.904,0.984	-0.035
4070	MSTRG.14695	NA	chr4	-	144955573	144955676	144954037	144954166	144973293	144973476	4070	1508115413481270	13,22,4,10	803126512031295	5,6,4,2	242	139	0.0306473	0.188844	0.985,0.968,0.995,0.987	0.989,0.992,0.994,0.997	-0.009
4071	MSTRG.14695	NA	chr4	-	144955644	144955676	144954037	144954166	144973293	144973476	4071	122,128,95,111	13,22,4,10	70,106,80,80	5,6,4,2	171	139	0.00389068	0.0315473	0.884,0.825,0.951,0.9	0.919,0.935,0.942,0.97	-0.051
4073	MSTRG.14694	NA	chr4	-	144709887	144710019	144703097	144703338	144743304	144743500	4073	216467406315	0,0,0,0	241,350,204,57	0,0,3,0	271	139	1	1	1.0,1.0,1.0,1.0	1.0,1.0,0.972,1.0	0.007
4074	MSTRG.14694	NA	chr4	-	144743304	144743500	144706867	144710019	144746706	144746839	4074	308567578392	0,0,0,0	320,403,307,86	0,3,0,0	335	139	1	1	1.0,1.0,1.0,1.0	1.0,0.982,1.0,1.0	0.004
4075	MSTRG.14694	NA	chr4	-	144783039	144783136	144780686	144780835	144783982	144784132	4075	7,30,34,18	0,0,0,0	10,35,9,3	4,0,2,0	236	139	0.0468799	0.269443	1.0,1.0,1.0,1.0	0.596,1.0,0.726,1.0	0.169
4076	MSTRG.14694	NA	chr4	-	144808250	144808381	144807870	144808046	144811861	144812004	4076	3,4,5,5	0,0,0,0	0,2,0,4	0,1,0,0	270	139	1	1	1.0,1.0,1.0,1.0	NA,0.507,NA,1.0	0.246
4078	MSTRG.14694	NA	chr4	-	144830183	144830258	144826534	144826640	144832368	144832491	4078	0,0,0,0	1,0,0,0	0,0,4,0	0,0,2,1	214	139	1	1	0.0,NA,NA,NA	NA,NA,0.565,0.0	-0.282
4079	MSTRG.14694	NA	chr4	-	144854814	144854986	144854506	144854619	144858169	144858380	4079	6,0,4,2	0,0,0,0	6,16,19,7	0,0,2,0	311	139	1	1	1.0,NA,1.0,1.0	1.0,1.0,0.809,1.0	0.048
4080	MSTRG.14694	NA	chr4	-	144871360	144871451	144869741	144869868	144874886	144875918	4080	0,1,0,0	0,0,0,0	6,12,15,5	0,0,3,3	230	139	1	1	NA,1.0,NA,NA	1.0,1.0,0.751,0.502	0.187
4081	MSTRG.14694	NA	chr4	-	144879216	144879368	144874886	144875918	144881138	144883352	4081	4,0,2,1	0,0,1,0	6,12,26,21	0,0,0,1	291	139	1	1	1.0,NA,0.489,1.0	1.0,1.0,1.0,0.909	-0.148
4082	MSTRG.14694	NA	chr4	-	144893960	144894140	144891125	144891256	144894685	144894887	4082	30,4,16,12	0,0,0,0	33,29,62,39	2,0,0,0	319	139	1	1	1.0,1.0,1.0,1.0	0.878,1.0,1.0,1.0	0.03
4083	MSTRG.14694	NA	chr4	-	144904758	144904949	144902929	144904665	144907685	144907763	4083	32,2,39,19	0,0,0,1	38,59,57,64	1,0,0,0	330	139	1	1	1.0,1.0,1.0,0.889	0.941,1.0,1.0,1.0	-0.013
4084	MSTRG.14694	NA	chr4	-	144907685	144907763	144904758	144904949	144917065	144917236	4084	11,3,22,14	0,0,0,0	16,32,30,51	0,0,1,0	217	139	1	1	1.0,1.0,1.0,1.0	1.0,1.0,0.951,1.0	0.012
4085	MSTRG.13653	Rabggtb	chr3	-	153614426	153614536	153613691	153613841	153614985	153615096	4085	107,62,91,87	0,0,0,5	153,91,36,131	0,0,0,0	249	139	0.885489	1	1.0,1.0,1.0,0.907	1.0,1.0,1.0,1.0	-0.023
4086	MSTRG.13653	Rabggtb	chr3	-	153614426	153614552	153613691	153613841	153614985	153615096	4086	146117172156	0,0,0,5	173,110,44,134	0,0,0,0	265	139	1	1	1.0,1.0,1.0,0.942	1.0,1.0,1.0,1.0	-0.014
4087	MSTRG.13653	Rabggtb	chr3	-	153614985	153615096	153614426	153614536	153615182	153615235	4087	122,81,84,106	4,0,0,0	164,88,35,99	0,2,0,5	250	139	0.752875	1	0.944,1.0,1.0,1.0	1.0,0.961,1.0,0.917	0.016
4088	MSTRG.13653	Rabggtb	chr3	-	153614985	153615096	153614426	153614552	153615182	153615235	4088	146122147152	0,0,0,0	171,98,39,96	0,0,0,1	250	139	1	1	1.0,1.0,1.0,1.0	1.0,1.0,1.0,0.982	0.004
4089	MSTRG.13653	Rabggtb	chr3	-	153615700	153615798	153615182	153615235	153615897	153615940	4089	93,34,37,56	67,69,84,78	106,55,35,96	65,56,14,44	237	139	0.000357363	0.00381988	0.449,0.224,0.205,0.296	0.489,0.365,0.595,0.561	-0.209
4090	MSTRG.13653	Rabggtb	chr3	-	153615700	153615798	153615182	153615235	153616327	153616525	4090	35,18,9,23	0,0,0,0	51,20,13,40	0,0,0,4	237	139	0.807784	1	1.0,1.0,1.0,1.0	1.0,1.0,1.0,0.854	0.036
4091	MSTRG.13653	Rabggtb	chr3	-	153615897	153615963	153615700	153615798	153616327	153616525	4091	23,9,11,14	0,0,0,1	20,19,9,18	0,0,0,1	205	139	1	1	1.0,1.0,1.0,0.905	1.0,1.0,1.0,0.924	-0.005
4092	MSTRG.13653	Rabggtb	chr3	-	153615897	153616003	153615182	153615235	153616327	153616525	4092	139131138142	0,0,0,0	150,99,42,112	0,0,0,4	245	139	1	1	1.0,1.0,1.0,1.0	1.0,1.0,1.0,0.941	0.015
4093	MSTRG.13653	Rabggtb	chr3	-	153615897	153616003	153615700	153615798	153616327	153616525	4093	132,80,82,99	0,0,0,1	141,79,50,127	0,0,0,1	245	139	1	1	1.0,1.0,1.0,0.983	1.0,1.0,1.0,0.986	-0.001
4094	MSTRG.14664	Zbtb17	chr4	+	141190983	141191106	141190577	141190718	141191547	141191782	4094	319267235246	0,0,2,4	308177249378	0,0,0,0	262	139	1	1	1.0,1.0,0.984,0.97	1.0,1.0,1.0,1.0	-0.012
4095	MSTRG.14664	Zbtb17	chr4	+	141192834	141192951	141192659	141192747	141193287	141193418	4095	115172149171	2,0,0,0	168,99,113,227	0,0,0,12	256	139	0.0395118	0.233825	0.969,1.0,1.0,1.0	1.0,1.0,1.0,0.911	0.014
4096	MSTRG.14664	Zbtb17	chr4	+	141192834	141193153	141192659	141192747	141193287	141193418	4096	372395398416	2,0,0,0	445228320523	0,0,0,12	458	139	0.171082	0.788637	0.983,1.0,1.0,1.0	1.0,1.0,1.0,0.93	0.013
4097	MSTRG.14664	Zbtb17	chr4	+	141193032	141193153	141192834	141192951	141193287	141193418	4097	356359393410	0,12,1,11	423240341505	0,2,3,12	260	139	0.272941	1	1.0,0.941,0.995,0.952	1.0,0.985,0.984,0.957	-0.009
4098	ENSMUSG00000033906	Zdhhc15	chrX	-	103676189	103676216	103641697	103641792	103714269	103714670	4098	17,15,6,16	0,0,0,0	5,8,1,3	0,0,0,7	166	139	0.0473191	0.271637	1.0,1.0,1.0,1.0	1.0,1.0,1.0,0.264	0.184
4099	MSTRG.14661	Clcnka	chr4	-	141112587	141112674	141111920	141112259	141114383	141114467	4099	0,360,394,0	0,0,0,0	0,343,383,0	0,0,3,0	226	139	1	1	NA,1.0,1.0,NA	NA,1.0,0.987,NA	0.006
4100	MSTRG.14661	Clcnka	chr4	-	141114599	141114688	141114383	141114467	141115444	141115578	4100	0,579,648,0	0,0,0,0	0,519,609,0	0,3,1,0	228	139	1	1	NA,1.0,1.0,NA	NA,0.991,0.997,NA	0.006
4101	MSTRG.14661	Clcnka	chr4	-	141117387	141117498	141116627	141116841	141117652	141117722	4101	0,539,659,0	0,3,5,0	0,669,500,0	0,0,2,0	250	139	1	1	NA,0.99,0.987,NA	NA,1.0,0.993,NA	-0.008
4102	MSTRG.14661	Clcnka	chr4	-	141119083	141119151	141118706	141118830	141119835	141119937	4102	0,115,163,0	0,0,0,0	0,136,126,0	0,0,1,0	207	139	1	1	NA,1.0,1.0,NA	NA,1.0,0.988,NA	0.006
4103	MSTRG.14661	Clcnka	chr4	-	141119083	141119168	141118656	141118830	141119835	141119937	4103	0,390,522,0	0,0,0,0	0,387,351,0	0,0,1,0	224	139	1	1	NA,1.0,1.0,NA	NA,1.0,0.995,NA	0.002
4104	MSTRG.14661	Clcnka	chr4	-	141122269	141122348	141121723	141121849	141122429	141122507	4104	0,275,326,0	0,0,7,0	1,305,248,0	0,3,0,0	218	139	1	1	NA,1.0,0.967,NA	1.0,0.985,1.0,NA	-0.011
4105	MSTRG.14653	NA	chr4	-	140795505	140795590	140793818	140794923	140797366	140797544	4105	2304223820992370	4,4,3,0	2552199515112540	6,0,0,3	224	139	1	1	0.997,0.997,0.998,1.0	0.996,1.0,1.0,0.998	0
4106	MSTRG.14653	NA	chr4	-	140795505	140795590	140793818	140794923	140799839	140799948	4106	866804779861	0,0,0,0	956691577919	0,1,0,0	224	139	1	1	1.0,1.0,1.0,1.0	1.0,0.998,1.0,1.0	0
4107	MSTRG.14653	NA	chr4	-	140797366	140797544	140793818	140794923	140799839	140799948	4107	1787196818362200	0,0,0,0	2110173511242220	0,1,0,0	317	139	1	1	1.0,1.0,1.0,1.0	1.0,0.999,1.0,1.0	0
4108	MSTRG.14653	NA	chr4	-	140797366	140797544	140795505	140795590	140799839	140799948	4108	3231342131733750	0,2,0,0	3720306520753870	0,0,0,0	317	139	1	1	1.0,0.999,1.0,1.0	1.0,1.0,1.0,1.0	0
4109	MSTRG.14653	NA	chr4	-	140798165	140798251	140797366	140797544	140798891	140799150	4109	2,2,1,0	93,53,67,54	0,0,0,1	38,56,18,24	225	139	1	1	0.013,0.023,0.009,0.0	0.0,0.0,0.0,0.025	0.005
4110	MSTRG.14653	NA	chr4	-	140798165	140798251	140797366	140797544	140799839	140799948	4110	0,1,1,0	1447156014801750	0,0,2,1	169614269141808	225	139	1	1	0.0,0.0,0.0,0.0	0.0,0.0,0.001,0.0	0
4111	MSTRG.14653	NA	chr4	-	140798891	140799006	140797366	140797544	140799839	140799948	4111	129,74,79,81	1447156014801750	61,64,20,40	169614269141808	254	139	1.04527e-07	2.29102e-06	0.047,0.025,0.028,0.025	0.019,0.024,0.012,0.012	0.015
4112	MSTRG.14653	NA	chr4	-	140798891	140799028	140797366	140797544	140799839	140799948	4112	127,66,98,87	1447156014801750	40,81,23,37	169614269141808	276	139	4.67343e-09	1.28418e-07	0.042,0.021,0.032,0.024	0.012,0.028,0.013,0.01	0.014
4113	MSTRG.14653	NA	chr4	-	140799839	140799948	140797366	140797544	140800818	140800900	4113	2577267925262980	0,8,0,0	2910241115213070	1,0,0,0	248	139	1	1	1.0,0.995,1.0,1.0	0.999,1.0,1.0,1.0	-0.001
4114	MSTRG.14653	NA	chr4	-	140799839	140799948	140797366	140797544	140805523	140805684	4114	1102114710901280	0,6,1,4	127110626801327	0,0,0,1	248	139	1	1	1.0,0.991,0.998,0.994	1.0,1.0,1.0,0.999	-0.004
4115	MSTRG.14653	NA	chr4	-	140800818	140801090	140797366	140797544	140805523	140805684	4115	21,32,20,13	0,6,1,4	50,29,37,45	0,0,0,1	411	139	1.6597e-06	2.92008e-05	1.0,0.643,0.871,0.524	1.0,1.0,1.0,0.938	-0.225
4116	MSTRG.14653	NA	chr4	-	140800818	140801090	140799839	140799948	140805523	140805684	4116	95310339751094	0,0,0,0	10889515781245	1,0,0,0	411	139	1	1	1.0,1.0,1.0,1.0	0.997,1.0,1.0,1.0	0.001
4117	MSTRG.14653	NA	chr4	-	140800985	140801073	140800818	140800900	140802270	140802371	4117	99110309221166	4,0,0,0	11829085921073	0,0,0,0	227	139	1	1	0.993,1.0,1.0,1.0	1.0,1.0,1.0,1.0	-0.002
4118	MSTRG.14653	NA	chr4	-	140800985	140801090	140800818	140800900	140802270	140802371	4118	2351227920652700	4,0,0,0	2685202512882570	0,0,0,0	244	139	1	1	0.997,1.0,1.0,1.0	1.0,1.0,1.0,1.0	-0.001
4119	MSTRG.14653	NA	chr4	-	140802270	140802371	140800818	140801090	140805523	140805684	4119	1847190516312120	0,1,0,0	2114167511342120	4,1,1,0	240	139	1	1	1.0,0.999,1.0,1.0	0.997,0.999,0.998,1.0	0.001
4120	MSTRG.16223	NA	chr5	-	135990742	135990820	135989064	135990062	135991053	135991199	4120	132146166174	9,17,15,13	247398276263	24,10,7,18	217	139	0.0119139	0.084118	0.904,0.846,0.876,0.896	0.868,0.962,0.962,0.903	-0.043
4122	MSTRG.6241	NA	chr14	+	24544119	24544137	24543450	24543561	24545497	24545517	4122	3,0,0,0	1,0,2,9	0,0,0,0	11,1,0,3	157	139	1	1	0.726,NA,0.0,0.0	0.0,0.0,NA,0.0	0.242
4123	MSTRG.6241	NA	chr14	+	24545497	24545517	24543450	24543561	24545842	24547027	4123	1,0,1,9	5706885961056	11,1,0,2	1566,540,84,812	159	139	1	1	0.002,0.0,0.001,0.007	0.006,0.002,0.0,0.002	0
4124	MSTRG.14627	Sh2d5	chr4	+	137980922	137981000	137977733	137977819	137981141	137981269	4124	4,0,1,0	0,0,1,2	4,3,0,0	3,0,0,0	217	139	1	1	1.0,NA,0.39,0.0	0.461,1.0,NA,NA	-0.267
4125	MSTRG.14627	Sh2d5	chr4	+	137981141	137981269	137980922	137981000	137981583	137981664	4125	7,7,9,8	0,0,0,0	14,9,6,8	0,1,0,1	267	139	1	1	1.0,1.0,1.0,1.0	1.0,0.824,1.0,0.806	0.093
4126	MSTRG.14627	Sh2d5	chr4	+	137982008	137982083	137981583	137981664	137982862	137983009	4126	10,5,25,23	5,1,0,0	52,14,20,45	3,1,0,0	214	139	0.206385	0.916271	0.565,0.765,1.0,1.0	0.918,0.901,1.0,1.0	-0.122
4129	MSTRG.14627	Sh2d5	chr4	+	137982862	137983009	137982008	137982083	137984023	137984275	4129	40,11,29,40	0,0,0,0	86,27,21,70	0,4,0,2	286	139	0.277977	1	1.0,1.0,1.0,1.0	1.0,0.766,1.0,0.944	0.073
4130	MSTRG.14627	Sh2d5	chr4	+	137985479	137985639	137984915	137985024	137986364	137988643	4130	42,35,51,49	0,2,0,0	142,61,30,112	0,0,0,0	299	139	1	1	1.0,0.891,1.0,1.0	1.0,1.0,1.0,1.0	-0.027
4131	MSTRG.14627	Sh2d5	chr4	+	138005106	138005559	138002277	138002467	138008667	138008777	4131	24,19,21,51	0,4,0,5	100,16,3,27	8,0,1,0	592	139	0.297027	1	1.0,0.527,1.0,0.705	0.746,1.0,0.413,1.0	0.018
4132	MSTRG.14627	Sh2d5	chr4	+	138005382	138005559	138002277	138002467	138008667	138008777	4132	7,4,1,11	0,4,0,5	24,5,1,15	8,0,1,0	316	139	0.19181	0.864524	1.0,0.305,1.0,0.492	0.569,1.0,0.305,1.0	-0.019
4138	MSTRG.16303	NA	chr5	-	138178041	138178215	138177674	138177872	138179152	138179278	4138	856848886881	0,1,0,0	1044681510730	0,0,0,0	313	139	1	1	1.0,0.997,1.0,1.0	1.0,1.0,1.0,1.0	-0.001
4139	MSTRG.16303	NA	chr5	-	138180169	138180352	138179379	138179454	138180462	138180564	4139	8608379721097	0,0,0,0	1166685480785	0,6,0,0	322	139	1	1	1.0,1.0,1.0,1.0	1.0,0.98,1.0,1.0	0.005
4140	MSTRG.16303	NA	chr5	-	138180462	138180564	138180169	138180352	138180675	138180753	4140	683642767945	15,1,0,0	917569391632	5,0,1,0	241	139	0.766883	1	0.963,0.997,1.0,1.0	0.991,1.0,0.996,1.0	-0.007
4141	MSTRG.16303	NA	chr5	-	138180675	138180753	138180462	138180564	138180859	138181005	4141	591593675805	1,0,9,0	837538366576	0,0,0,0	217	139	1	1	0.997,1.0,0.98,1.0	1.0,1.0,1.0,1.0	-0.006
4142	MSTRG.16303	NA	chr5	-	138184928	138185006	138182593	138182809	138185345	138185485	4142	0,0,1,0	22,34,17,25	0,0,0,2	30,34,16,29	217	139	1	1	0.0,0.0,0.036,0.0	0.0,0.0,0.0,0.042	-0.002
4143	MSTRG.16303	NA	chr5	-	138259096	138259251	138258775	138258969	138259814	138259978	4143	1048932859900	0,2,0,0	78210391172861	1,0,0,0	294	139	1	1	1.0,0.995,1.0,1.0	0.997,1.0,1.0,1.0	0
4144	MSTRG.16303	NA	chr5	-	138259096	138259251	138258775	138258969	138260063	138260146	4144	968774782767	0,0,0,0	7471022870605	2,0,0,0	294	139	1	1	1.0,1.0,1.0,1.0	0.994,1.0,1.0,1.0	0.002
4145	MSTRG.16303	NA	chr5	-	138259096	138259978	138258775	138258969	138260063	138260146	4145	115610671014994	0,0,0,0	934120913681065	2,0,0,0	1021	139	1	1	1.0,1.0,1.0,1.0	0.985,1.0,1.0,1.0	0.004
4146	MSTRG.16303	NA	chr5	-	138259814	138259978	138258775	138258969	138260063	138260146	4146	471477442407	0,0,0,0	359486639494	2,0,0,0	303	139	1	1	1.0,1.0,1.0,1.0	0.988,1.0,1.0,1.0	0.003
4147	MSTRG.16303	NA	chr5	-	138259814	138259978	138259096	138259251	138260063	138260146	4147	899893809769	348261290228	6688991215900	275396274150	303	139	0.393228	1	0.542,0.611,0.561,0.607	0.527,0.51,0.67,0.734	-0.03
4148	MSTRG.16303	NA	chr5	-	138260063	138260146	138258775	138258969	138260431	138260579	4148	428420404357	0,0,0,0	294438401342	0,0,0,1	222	139	1	1	1.0,1.0,1.0,1.0	1.0,1.0,1.0,0.995	0.001
4149	MSTRG.16303	NA	chr5	-	138260431	138260579	138260063	138260146	138260919	138261006	4149	852824826707	0,0,1,0	615967858733	0,0,0,0	287	139	1	1	1.0,1.0,0.998,1.0	1.0,1.0,1.0,1.0	0
4150	MSTRG.16303	NA	chr5	-	138260431	138260579	138260063	138260146	138261328	138261424	4150	848815833704	0,0,0,0	603960856727	2,0,1,0	287	139	1	1	1.0,1.0,1.0,1.0	0.993,1.0,0.998,1.0	0.002
4151	MSTRG.16303	NA	chr5	-	138260675	138260796	138260431	138260579	138260919	138261006	4151	1281105811741040	6,14,4,3	92613931183960	14,12,4,6	260	139	0.254544	1	0.991,0.976,0.994,0.995	0.972,0.984,0.994,0.988	0.005
4152	MSTRG.16303	NA	chr5	-	138260675	138260796	138260431	138260579	138261328	138261424	4152	646503620530	2,5,11,0	490707604517	2,5,2,0	260	139	0.720302	1	0.994,0.982,0.968,1.0	0.992,0.987,0.994,1.0	-0.007
4153	MSTRG.16303	NA	chr5	-	138260919	138261006	138260063	138260146	138261328	138261424	4153	23,38,36,9	0,0,0,0	69,104,44,57	2,0,1,0	226	139	1	1	1.0,1.0,1.0,1.0	0.955,1.0,0.964,1.0	0.02
4154	MSTRG.16303	NA	chr5	-	138260919	138261006	138260431	138260579	138261328	138261424	4154	27,49,39,10	2,5,11,0	78,115,47,62	2,5,2,0	226	139	0.000679655	0.00675397	0.893,0.858,0.686,1.0	0.96,0.934,0.935,1.0	-0.098
4155	MSTRG.16303	NA	chr5	-	138260919	138261006	138260675	138260796	138261108	138261238	4155	1031878841852	0,0,0,0	643988841664	0,0,1,0	226	139	1	1	1.0,1.0,1.0,1.0	1.0,1.0,0.998,1.0	0
4156	MSTRG.16303	NA	chr5	-	138260919	138261006	138260675	138260796	138261328	138261424	4156	446401415374	0,0,3,0	409617444401	7,2,1,3	226	139	1	1	1.0,1.0,0.988,1.0	0.973,0.995,0.996,0.988	0.009
4157	MSTRG.16303	NA	chr5	-	138261108	138261238	138260431	138261006	138261328	138261424	4157	1218957933947	39,53,56,13	658931937637	117,156,84,99	269	139	0	0	0.942,0.903,0.896,0.974	0.744,0.755,0.852,0.769	0.149
4158	MSTRG.16303	NA	chr5	-	138261108	138261238	138260675	138260796	138261328	138261424	4158	591439472472	0,0,3,0	316444480307	7,2,1,3	269	139	0.912855	1	1.0,1.0,0.988,1.0	0.959,0.991,0.996,0.981	0.015
4160	MSTRG.16303	NA	chr5	-	138273716	138273886	138269540	138272831	138273968	138274108	4160	108,102,35,104	0,10,0,0	82,153,135,98	0,0,1,0	309	139	0.0113577	0.0807811	1.0,0.821,1.0,1.0	1.0,1.0,0.984,1.0	-0.041
4161	MSTRG.16303	NA	chr5	-	138273743	138273886	138271921	138272831	138273968	138274108	4161	48,32,9,35	0,10,0,0	33,63,61,49	0,0,1,0	282	139	0.00262984	0.0223769	1.0,0.612,1.0,1.0	1.0,1.0,0.968,1.0	-0.089
4163	MSTRG.14623	Eif4g3	chr4	+	137732575	137732644	137721292	137721887	137772653	137772729	4163	0,0,0,0	0,0,8,0	0,1,0,0	0,0,0,0	208	139	1	1	NA,NA,0.0,NA	NA,1.0,NA,NA	-1
4164	MSTRG.14623	Eif4g3	chr4	+	137772653	137772729	137721292	137721887	137785259	137785388	4164	38,44,58,33	0,0,0,1	34,46,67,31	0,1,0,0	215	139	1	1	1.0,1.0,1.0,0.955	1.0,0.967,1.0,1.0	-0.003
4165	MSTRG.14623	Eif4g3	chr4	+	137772653	137772729	137721292	137721887	137810203	137810299	4165	26,23,39,34	0,1,0,0	12,32,37,27	0,0,3,0	215	139	1	1	1.0,0.937,1.0,1.0	1.0,1.0,0.889,1.0	0.012
4166	MSTRG.14623	Eif4g3	chr4	+	137785259	137785388	137721292	137721887	137810203	137810299	4166	153160180118	0,1,0,0	101164266115	0,0,3,0	268	139	1	1	1.0,0.988,1.0,1.0	1.0,1.0,0.979,1.0	0.002
4167	MSTRG.14623	Eif4g3	chr4	+	137785259	137785388	137772653	137772729	137810203	137810299	4167	225235258185	46,34,57,46	163248374171	18,41,51,41	268	139	0.123516	0.605134	0.717,0.782,0.701,0.676	0.824,0.758,0.792,0.684	-0.045
4168	MSTRG.14623	Eif4g3	chr4	+	137785259	137785388	137772653	137772729	137810224	137810299	4168	104,123,102,95	13,24,14,6	97113165100	15,8,12,9	268	139	0.135169	0.652388	0.806,0.727,0.791,0.891	0.77,0.88,0.877,0.852	-0.041
4169	MSTRG.14623	Eif4g3	chr4	+	137785259	137785388	137772653	137772729	137824062	137824242	4169	72,73,89,68	0,0,0,1	70,87,113,58	1,2,2,2	268	139	0.196272	0.879644	1.0,1.0,1.0,0.972	0.973,0.958,0.967,0.938	0.034
4170	MSTRG.14623	Eif4g3	chr4	+	137810203	137810299	137772653	137772729	137824062	137824242	4170	290292336265	0,0,0,1	197244298210	1,2,2,2	235	139	1	1	1.0,1.0,1.0,0.994	0.991,0.986,0.989,0.984	0.011
4171	MSTRG.14623	Eif4g3	chr4	+	137810203	137810299	137785259	137785388	137824062	137824242	4171	393410449335	0,0,11,0	269342469267	8,2,6,2	235	139	0.0960998	0.493064	1.0,1.0,0.96,1.0	0.952,0.99,0.979,0.987	0.013
4172	MSTRG.14623	Eif4g3	chr4	+	137810224	137810299	137772653	137772729	137824062	137824242	4172	204219230177	0,0,0,1	159172191140	1,2,2,2	214	139	1	1	1.0,1.0,1.0,0.991	0.99,0.982,0.984,0.978	0.014
4173	MSTRG.14623	Eif4g3	chr4	+	137810224	137810299	137785259	137785388	137824062	137824242	4173	222237240197	0,0,11,0	173189232168	8,2,6,2	214	139	0.0648507	0.354552	1.0,1.0,0.934,1.0	0.934,0.984,0.962,0.982	0.018
4174	MSTRG.14623	Eif4g3	chr4	+	137811567	137811681	137810203	137810299	137814843	137814876	4174	29,31,23,17	5,3,4,3	28,68,129,105	0,3,0,0	253	139	2.19213e-08	5.43725e-07	0.761,0.85,0.76,0.757	1.0,0.926,1.0,1.0	-0.2
4175	MSTRG.14623	Eif4g3	chr4	+	137811567	137811681	137810203	137810299	137824062	137824242	4175	53,72,55,42	341362395309	76166267236	255295371232	253	139	0	0	0.079,0.099,0.071,0.069	0.141,0.236,0.283,0.359	-0.175
4177	MSTRG.14623	Eif4g3	chr4	+	137814843	137814876	137810203	137810299	137824062	137824242	4177	6,3,6,3	341362395309	0,3,0,1	255295371232	172	139	1	1	0.014,0.007,0.012,0.008	0.0,0.008,0.0,0.003	0.008
4178	MSTRG.14623	Eif4g3	chr4	+	137814843	137814876	137811567	137811681	137824062	137824242	4178	1,0,2,0	24,41,32,25	0,2,0,1	48100138131	172	139	1	1	0.033,0.0,0.048,0.0	0.0,0.016,0.0,0.006	0.015
4181	MSTRG.14623	Eif4g3	chr4	+	137830625	137830723	137824555	137824670	137832624	137832747	4181	567594667551	16,55,11,23	451557868625	13,39,54,41	237	139	0.0510211	0.289731	0.954,0.864,0.973,0.934	0.953,0.893,0.904,0.899	0.019
4182	MSTRG.14623	Eif4g3	chr4	+	137832624	137832747	137824555	137824670	137847659	137847765	4182	102,135,103,80	0,0,0,0	69112180114	0,0,0,4	262	139	1	1	1.0,1.0,1.0,1.0	1.0,1.0,1.0,0.938	0.016
4183	MSTRG.14623	Eif4g3	chr4	+	137832624	137832747	137824555	137824670	137853120	137853945	4183	45,71,55,65	0,0,0,0	43,67,110,64	0,1,0,6	262	139	0.268682	1	1.0,1.0,1.0,1.0	1.0,0.973,1.0,0.85	0.044
4184	MSTRG.14623	Eif4g3	chr4	+	137847656	137847765	137810203	137810299	137853120	137853945	4184	242225244200	0,0,0,0	169248404279	0,0,0,1	248	139	1	1	1.0,1.0,1.0,1.0	1.0,1.0,1.0,0.994	0.002
4185	MSTRG.14623	Eif4g3	chr4	+	137847656	137847765	137832624	137832747	137853120	137853945	4185	359380390337	33,20,44,47	280388673501	31,32,60,25	248	139	0.194063	0.871877	0.859,0.914,0.832,0.801	0.835,0.872,0.863,0.918	-0.02
4186	MSTRG.14623	Eif4g3	chr4	+	137847659	137847765	137824555	137824670	137853120	137853945	4186	240223243200	0,0,0,0	169246399282	0,1,0,6	245	139	1	1	1.0,1.0,1.0,1.0	1.0,0.993,1.0,0.964	0.011
4187	MSTRG.14623	Eif4g3	chr4	+	137847659	137847765	137832624	137832747	137853120	137853945	4187	333310342258	33,20,44,47	225329530356	31,32,60,25	245	139	0.465637	1	0.851,0.898,0.815,0.757	0.805,0.854,0.834,0.89	-0.015
4188	MSTRG.14623	Eif4g3	chr4	+	137873595	137873684	137853120	137853945	137878892	137879139	4188	316345419362	1,0,0,3	265324420468	0,0,0,2	228	139	1	1	0.995,1.0,1.0,0.987	1.0,1.0,1.0,0.993	-0.003
4189	MSTRG.14623	Eif4g3	chr4	+	137893043	137893241	137890757	137890928	137897787	137897934	4189	462568581539	0,0,0,0	472495589702	0,0,1,0	337	139	1	1	1.0,1.0,1.0,1.0	1.0,1.0,0.996,1.0	0.001
4190	MSTRG.14623	Eif4g3	chr4	+	137899883	137899988	137898365	137898602	137903158	137903291	4190	412335449372	0,0,0,0	370413477502	2,1,1,0	244	139	1	1	1.0,1.0,1.0,1.0	0.991,0.996,0.996,1.0	0.004
4191	MSTRG.14623	Eif4g3	chr4	+	137903158	137903291	137899883	137899988	137904248	137904343	4191	434318479395	2,0,0,0	396423488525	0,0,1,7	272	139	1	1	0.991,1.0,1.0,1.0	1.0,1.0,0.996,0.975	0.005
4192	MSTRG.14623	Eif4g3	chr4	+	137904248	137904343	137899883	137899988	137905227	137905321	4192	167168202163	0,3,0,0	173206255182	0,0,0,0	234	139	1	1	1.0,0.971,1.0,1.0	1.0,1.0,1.0,1.0	-0.007
4193	MSTRG.14623	Eif4g3	chr4	+	137907800	137907918	137905227	137905321	137910438	137910656	4193	241250453277	0,0,0,0	220267360314	0,1,1,0	257	139	1	1	1.0,1.0,1.0,1.0	1.0,0.993,0.995,1.0	0.003
4194	MSTRG.14623	Eif4g3	chr4	+	137907857	137907918	137905227	137905321	137910438	137910656	4194	161200217174	0,0,0,0	201248322288	0,1,1,0	200	139	1	1	1.0,1.0,1.0,1.0	1.0,0.994,0.996,1.0	0.002
4195	MSTRG.14623	Eif4g3	chr4	+	137911962	137912078	137910438	137910656	137915356	137915529	4195	454394531463	5,11,0,7	411455624556	0,1,6,0	255	139	0.0183165	0.121531	0.98,0.951,1.0,0.973	1.0,0.996,0.983,1.0	-0.019
4196	MSTRG.14623	Eif4g3	chr4	+	137915356	137915529	137911962	137912078	137917925	137918051	4196	657519580587	0,0,6,0	488558827727	0,0,0,0	312	139	1	1	1.0,1.0,0.977,1.0	1.0,1.0,1.0,1.0	-0.006
4197	MSTRG.14623	Eif4g3	chr4	+	137919277	137919359	137917925	137918051	137921354	137921453	4197	462347405328	0,0,0,3	325380512494	0,0,0,0	221	139	1	1	1.0,1.0,1.0,0.986	1.0,1.0,1.0,1.0	-0.004
4198	MSTRG.14623	Eif4g3	chr4	+	137929231	137929313	137925389	137925536	137933283	137936202	4198	191152172167	0,0,0,0	166165195179	0,0,0,1	221	139	1	1	1.0,1.0,1.0,1.0	1.0,1.0,1.0,0.991	0.002
4199	MSTRG.14623	Eif4g3	chr4	+	137930655	137930802	137928899	137929313	137933283	137936202	4199	627474543491	0,3,3,0	521487576597	5,0,0,0	286	139	1	1	1.0,0.987,0.989,1.0	0.981,1.0,1.0,1.0	-0.001
4200	MSTRG.14620	NA	chr4	+	137331833	137331954	137321450	137321827	137333062	137333219	4200	256193280258	1,0,0,0	256155183268	0,0,8,4	260	139	0.181163	0.825343	0.993,1.0,1.0,1.0	1.0,1.0,0.924,0.973	0.024
4201	MSTRG.14620	NA	chr4	+	137333999	137334127	137333062	137333219	137335368	137335493	4201	379334370444	0,0,0,0	335239359497	1,6,0,6	267	139	0.693961	1	1.0,1.0,1.0,1.0	0.994,0.954,1.0,0.977	0.019
4202	MSTRG.14620	NA	chr4	+	137335368	137335493	137333999	137334127	137336308	137336417	4202	372346388454	0,0,0,0	366279357541	0,0,1,0	264	139	1	1	1.0,1.0,1.0,1.0	1.0,1.0,0.995,1.0	0.001
4203	MSTRG.14620	NA	chr4	+	137336308	137336417	137321450	137321827	137338000	137338134	4203	142130161170	4,5,0,4	175123133198	0,4,1,0	248	139	0.023463	0.150322	0.952,0.936,1.0,0.96	1.0,0.945,0.987,1.0	-0.021
4204	MSTRG.14620	NA	chr4	+	137336308	137336417	137335368	137335493	137338000	137338134	4204	319295357400	4,0,0,0	372273308466	0,0,2,2	248	139	1	1	0.978,1.0,1.0,1.0	1.0,1.0,0.989,0.992	-0.001
4205	MSTRG.14620	NA	chr4	+	137339016	137339099	137338000	137338134	137340992	137341172	4205	363342417435	0,0,0,0	385284389482	0,1,0,0	222	139	1	1	1.0,1.0,1.0,1.0	1.0,0.994,1.0,1.0	0.002
4206	MSTRG.14620	NA	chr4	+	137343023	137343152	137340992	137341172	137343668	137343818	4206	365281367344	1,4,0,0	359269321443	0,0,0,0	268	139	1	1	0.995,0.973,1.0,1.0	1.0,1.0,1.0,1.0	-0.008
4207	MSTRG.14620	NA	chr4	+	137343026	137343152	137340992	137341172	137343668	137343818	4207	350289356386	1,4,0,0	332232269400	0,0,0,0	265	139	1	1	0.995,0.974,1.0,1.0	1.0,1.0,1.0,1.0	-0.008
4208	MSTRG.14620	NA	chr4	+	137355484	137355556	137352467	137352598	137360424	137360549	4208	133154161153	0,0,0,0	121,112,94,167	0,3,0,0	211	139	1	1	1.0,1.0,1.0,1.0	1.0,0.961,1.0,1.0	0.01
4209	MSTRG.14620	NA	chr4	+	137361143	137361205	137360653	137360776	137362208	137362319	4209	186192183160	3,0,19,1	160144159160	0,2,8,17	201	139	0.307417	1	0.977,1.0,0.869,0.991	1.0,0.98,0.932,0.867	0.015
4210	MSTRG.14620	NA	chr4	+	137362208	137362319	137360653	137360776	137371653	137371809	4210	19,1,18,4	0,0,0,0	4,14,11,20	8,0,2,0	250	139	0.000860203	0.0082925	1.0,1.0,1.0,1.0	0.218,1.0,0.754,1.0	0.257
4211	MSTRG.14620	NA	chr4	+	137364244	137364298	137362208	137362319	137365070	137365201	4211	31,72,47,71	63,65,68,56	40,58,54,74	62,29,44,34	193	139	0.0775075	0.411839	0.262,0.444,0.332,0.477	0.317,0.59,0.469,0.611	-0.118
4212	MSTRG.14620	NA	chr4	+	137364244	137364298	137362208	137362319	137365075	137365201	4212	8,17,24,20	10,13,6,13	15,12,28,22	5,6,5,6	193	139	0.0357341	0.21457	0.366,0.485,0.742,0.526	0.684,0.59,0.801,0.725	-0.17
4213	MSTRG.14620	NA	chr4	+	137365070	137365201	137362208	137362319	137371653	137371809	4213	61,64,65,56	18,1,1,3	63,29,41,33	4,13,3,8	270	139	0.0588042	0.326273	0.636,0.971,0.971,0.906	0.89,0.535,0.876,0.68	0.126
4214	MSTRG.14620	NA	chr4	+	137365075	137365201	137362208	137362319	137371653	137371809	4214	10,12,6,12	18,1,1,3	11,5,5,6	4,13,3,8	265	139	0.070262	0.37956	0.226,0.863,0.759,0.677	0.591,0.168,0.466,0.282	0.254
4215	MSTRG.14620	NA	chr4	+	137365466	137365573	137365070	137365201	137371653	137371809	4215	91,134,94,110	0,0,0,0	102,72,83,72	8,0,0,0	246	139	0.183903	0.835654	1.0,1.0,1.0,1.0	0.878,1.0,1.0,1.0	0.03
4216	MSTRG.14620	NA	chr4	+	137366516	137366621	137365466	137365573	137371653	137371809	4216	259266222212	4,0,0,7	191160150222	6,1,1,0	244	139	0.697999	1	0.974,1.0,1.0,0.945	0.948,0.989,0.988,1.0	-0.001
4217	MSTRG.14620	NA	chr4	+	137382469	137382560	137380268	137380317	137383432	137384705	4217	20,18,12,14	0,0,0,1	17,17,14,17	0,0,0,0	230	139	1	1	1.0,1.0,1.0,0.894	1.0,1.0,1.0,1.0	-0.026
4218	MSTRG.14620	NA	chr4	+	137382533	137382560	137380268	137380317	137383432	137385848	4218	110,113,101,92	0,0,0,1	98,89,78,117	0,0,0,0	166	139	1	1	1.0,1.0,1.0,0.987	1.0,1.0,1.0,1.0	-0.003
4219	MSTRG.14613	Kdm1a	chr4	-	136279771	136279899	136279182	136279329	136281106	136281221	4219	579558422609	1,15,10,3	644687446549	0,0,6,2	267	139	0.00155901	0.0140629	0.997,0.951,0.956,0.991	1.0,1.0,0.975,0.993	-0.018
4220	MSTRG.14613	Kdm1a	chr4	-	136279771	136279899	136279182	136279329	136281523	136281711	4220	279253207271	2,7,7,4	306317211283	0,0,8,3	267	139	0.0402043	0.237242	0.986,0.95,0.939,0.972	1.0,1.0,0.932,0.98	-0.016
4221	MSTRG.14613	Kdm1a	chr4	-	136279771	136279899	136279182	136279329	136282483	136282616	4221	279244207271	0,4,9,4	308318213266	0,0,3,7	267	139	0.0774848	0.411761	1.0,0.969,0.923,0.972	1.0,1.0,0.974,0.952	-0.016
4222	MSTRG.14613	Kdm1a	chr4	-	136281106	136281221	136279182	136279329	136281523	136281711	4222	281296232338	2,7,7,4	320295194263	0,0,8,3	254	139	0.0999184	0.508841	0.987,0.959,0.948,0.979	1.0,1.0,0.93,0.98	-0.009
4223	MSTRG.14613	Kdm1a	chr4	-	136281106	136281221	136279182	136279329	136282483	136282616	4223	1,10,6,1	0,4,9,4	0,5,5,1	0,0,3,7	254	139	1	1	1.0,0.578,0.267,0.12	NA,1.0,0.477,0.073	-0.025
4224	MSTRG.14613	Kdm1a	chr4	-	136281106	136281221	136279771	136279899	136281523	136281711	4224	591610450690	0,9,0,0	682675433556	1,2,2,20	254	139	0.0604722	0.333958	1.0,0.974,1.0,1.0	0.997,0.995,0.992,0.938	0.013
4225	MSTRG.14613	Kdm1a	chr4	-	136281106	136281221	136279771	136279899	136282483	136282616	4225	234286184294	0,0,0,0	306314194247	3,3,4,0	254	139	0.669917	1	1.0,1.0,1.0,1.0	0.982,0.983,0.964,1.0	0.018
4226	MSTRG.14613	Kdm1a	chr4	-	136281523	136281711	136279182	136279329	136282483	136282616	4226	384450339440	0,4,9,4	471412309348	0,0,3,7	327	139	0.15183	0.716854	1.0,0.98,0.941,0.979	1.0,1.0,0.978,0.955	-0.008
4227	MSTRG.14613	Kdm1a	chr4	-	136281523	136281711	136279771	136279899	136282483	136282616	4227	382452332436	0,0,0,0	472414303365	3,3,4,0	327	139	0.732187	1	1.0,1.0,1.0,1.0	0.985,0.983,0.97,1.0	0.016
4228	MSTRG.14613	Kdm1a	chr4	-	136281523	136281711	136280431	136281221	136282483	136282616	4228	748779607847	0,0,0,0	858789549663	0,6,0,0	327	139	1	1	1.0,1.0,1.0,1.0	1.0,0.982,1.0,1.0	0.004
4229	MSTRG.14613	Kdm1a	chr4	-	136282483	136282616	136279771	136279899	136284952	136285064	4229	322340289341	0,0,0,0	371344247298	0,1,0,9	272	139	0.734353	1	1.0,1.0,1.0,1.0	1.0,0.994,1.0,0.944	0.016
4231	MSTRG.14613	Kdm1a	chr4	-	136284952	136285064	136282483	136282616	136285808	136285882	4231	659654533626	0,0,0,5	739651456590	0,0,1,2	251	139	1	1	1.0,1.0,1.0,0.986	1.0,1.0,0.996,0.994	-0.001
4233	MSTRG.14613	Kdm1a	chr4	-	136295883	136295978	136288328	136288471	136297768	136297850	4233	477472439501	0,0,0,0	605597318491	0,0,1,0	234	139	1	1	1.0,1.0,1.0,1.0	1.0,1.0,0.995,1.0	0.001
4234	MSTRG.14613	Kdm1a	chr4	-	136295883	136295978	136288328	136288471	136304381	136304515	4234	196208211226	0,0,0,1	271275143242	0,0,0,1	234	139	1	1	1.0,1.0,1.0,0.993	1.0,1.0,1.0,0.993	0
4235	MSTRG.14613	Kdm1a	chr4	-	136297768	136297850	136295883	136295978	136300383	136300476	4235	136134122137	0,0,0,0	178,167,89,143	0,0,0,2	221	139	1	1	1.0,1.0,1.0,1.0	1.0,1.0,1.0,0.978	0.006
4236	MSTRG.14613	Kdm1a	chr4	-	136299528	136299635	136297768	136297850	136300383	136300476	4236	558576488556	0,8,3,0	669668350535	1,0,0,4	246	139	1	1	1.0,0.976,0.989,1.0	0.997,1.0,1.0,0.987	-0.005
4237	MSTRG.14613	Kdm1a	chr4	-	136309350	136309410	136304381	136304515	136320275	136320441	4237	185190145214	147133127174	264288164257	147,115,52,144	199	139	1.99535e-05	0.00028281	0.468,0.499,0.444,0.462	0.556,0.636,0.688,0.555	-0.141
4238	MSTRG.14612	Luzp1	chr4	+	136248651	136248754	136197071	136197161	136267666	136270829	4238	15,8,10,12	0,0,1,0	9,2,0,4	0,0,0,0	242	139	1	1	1.0,1.0,0.852,1.0	1.0,1.0,NA,1.0	-0.037
4239	MSTRG.14612	Luzp1	chr4	+	136266435	136266527	136248651	136248754	136267666	136270829	4239	9,8,0,3	15,7,8,12	3,5,0,3	6,2,0,2	231	139	1	1	0.265,0.407,0.0,0.131	0.231,0.601,NA,0.474	-0.235
4240	MSTRG.16780	Cul1	chr6	+	47474154	47474322	47431249	47431417	47485159	47485322	4240	134151139145	2,0,0,0	197141129184	2,0,0,0	307	139	1	1	0.968,1.0,1.0,1.0	0.978,1.0,1.0,1.0	-0.002
4241	MSTRG.16780	Cul1	chr6	+	47474154	47474322	47472000	47472175	47478101	47478152	4241	1264138314141290	0,0,0,0	1641118112251580	0,5,1,1	307	139	1	1	1.0,1.0,1.0,1.0	1.0,0.991,0.998,0.999	0.003
4242	MSTRG.16780	Cul1	chr6	+	47478101	47478152	47474154	47474322	47478632	47478723	4242	762816880782	15,10,0,2	988694764953	13,4,7,8	190	139	0.846616	1	0.974,0.984,1.0,0.997	0.982,0.992,0.988,0.989	0.001
4243	MSTRG.16780	Cul1	chr6	+	47478101	47478152	47474154	47474322	47485159	47485322	4243	213259279220	10,0,0,6	296224221297	7,6,1,0	190	139	0.579032	1	0.94,1.0,1.0,0.964	0.969,0.965,0.994,1.0	-0.006
4244	MSTRG.16780	Cul1	chr6	+	47478632	47478723	47474154	47474322	47485159	47485322	4244	8,9,0,2	10,0,0,6	7,11,11,10	7,6,1,0	230	139	1	1	0.326,1.0,NA,0.168	0.377,0.526,0.869,1.0	-0.195
4245	MSTRG.16780	Cul1	chr6	+	47478632	47478723	47478101	47478152	47485159	47485322	4245	417429451441	0,0,0,0	531355409517	0,0,2,0	230	139	1	1	1.0,1.0,1.0,1.0	1.0,1.0,0.992,1.0	0.002
4246	MSTRG.16780	Cul1	chr6	+	47479360	47479524	47478632	47478723	47485159	47485322	4246	1102131513121180	0,0,0,0	1355102511241460	0,9,5,6	303	139	1	1	1.0,1.0,1.0,1.0	1.0,0.981,0.99,0.991	0.009
4247	MSTRG.16780	Cul1	chr6	+	47485159	47485322	47474154	47474322	47491728	47491836	4247	56,56,44,63	0,0,0,0	70,48,33,68	0,0,1,0	302	139	1	1	1.0,1.0,1.0,1.0	1.0,1.0,0.938,1.0	0.016
4248	MSTRG.16780	Cul1	chr6	+	47485906	47486037	47485159	47485322	47491728	47491836	4248	991121911001071	7,6,4,0	13149809911378	0,4,8,0	270	139	1	1	0.986,0.991,0.993,1.0	1.0,0.992,0.985,1.0	-0.002
4249	MSTRG.16780	Cul1	chr6	+	47493408	47493457	47491912	47492019	47494035	47494167	4249	698906822818	3,5,8,0	9167736771090	0,8,0,7	188	139	1	1	0.994,0.993,0.987,1.0	1.0,0.986,1.0,0.991	-0.001
4250	MSTRG.16780	Cul1	chr6	+	47494035	47494167	47493408	47493457	47496069	47496146	4250	499657583581	0,0,0,0	656561503777	0,0,1,0	271	139	1	1	1.0,1.0,1.0,1.0	1.0,1.0,0.996,1.0	0.001
4251	MSTRG.16780	Cul1	chr6	+	47495098	47495216	47493925	47494167	47496069	47496146	4251	896112910091117	0,0,0,5	11589607171457	0,5,3,7	257	139	1	1	1.0,1.0,1.0,0.992	1.0,0.99,0.992,0.991	0.005
4252	MSTRG.16780	Cul1	chr6	+	47496581	47496713	47496069	47496146	47497726	47497819	4252	991117610361078	0,2,0,0	11198487591311	67,36,25,48	271	139	0	0	1.0,0.997,1.0,1.0	0.895,0.924,0.94,0.933	0.076
4253	MSTRG.16780	Cul1	chr6	+	47497726	47497819	47496581	47496713	47500011	47500059	4253	733879871844	0,0,0,3	923678678989	1,0,1,0	232	139	1	1	1.0,1.0,1.0,0.994	0.998,1.0,0.998,1.0	-0.001
4254	MSTRG.16780	Cul1	chr6	+	47500011	47500059	47496581	47496713	47500632	47500738	4254	3,0,0,0	0,0,4,0	3,9,7,2	0,0,0,0	187	139	1	1	1.0,NA,0.0,NA	1.0,1.0,1.0,1.0	-0.5
4255	MSTRG.16780	Cul1	chr6	+	47500137	47500220	47500011	47500059	47500632	47500738	4255	479545541495	7,0,0,1	584408486499	11,23,14,9	222	139	2.77176e-10	9.10282e-09	0.977,1.0,1.0,0.997	0.971,0.917,0.956,0.972	0.039
4256	MSTRG.14611	C1qb	chr4	-	136609437	136609639	136607439	136608180	136613353	136613498	4256	88,68,19,113	0,0,0,0	1933,391,23,576	1,0,0,0	341	139	1	1	1.0,1.0,1.0,1.0	0.999,1.0,1.0,1.0	0
4257	MSTRG.10024	Nfatc1	chr18	-	80678616	80679291	80649419	80651240	80693046	80693179	4257	1394209015601270	0,0,0,0	1064196233272640	0,0,1,3	814	139	1	1	1.0,1.0,1.0,1.0	1.0,1.0,0.998,0.993	0.002
4258	MSTRG.10024	Nfatc1	chr18	-	80678616	80679291	80649419	80651240	80740769	80741871	4258	115217251186987	0,0,0,0	842152928042088	0,0,1,0	814	139	1	1	1.0,1.0,1.0,1.0	1.0,1.0,0.998,1.0	0
4259	MSTRG.10024	Nfatc1	chr18	-	80678905	80679291	80649419	80651240	80693046	80693179	4259	85013321213940	0,0,0,0	792131420911990	0,0,1,3	525	139	1	1	1.0,1.0,1.0,1.0	1.0,1.0,0.998,0.994	0.002
4260	MSTRG.10024	Nfatc1	chr18	-	80678905	80679291	80649419	80651240	80740769	80741871	4260	608967839655	0,0,0,0	57088115681430	0,0,1,0	525	139	1	1	1.0,1.0,1.0,1.0	1.0,1.0,0.998,1.0	0
4261	MSTRG.10024	Nfatc1	chr18	-	80693046	80693179	80678616	80679291	80696720	80696776	4261	788977957803	0,0,0,0	674106014361455	0,0,1,2	272	139	1	1	1.0,1.0,1.0,1.0	1.0,1.0,0.999,0.997	0.001
4263	MSTRG.10024	Nfatc1	chr18	-	80696720	80696776	80690649	80693179	80706509	80706650	4263	831955961792	0,0,0,2	756103414761410	0,0,1,0	195	139	1	1	1.0,1.0,1.0,0.996	1.0,1.0,0.999,1.0	-0.001
4264	MSTRG.10024	Nfatc1	chr18	-	80706509	80706650	80696720	80696776	80708496	80708669	4264	1236142314711190	0,0,3,0	1150153122712120	0,1,0,0	280	139	1	1	1.0,1.0,0.996,1.0	1.0,0.999,1.0,1.0	-0.001
4265	MSTRG.10024	Nfatc1	chr18	-	80708496	80708669	80706509	80706650	80710172	80710375	4265	1470171817801430	0,0,0,0	1394181127702550	0,0,1,1	312	139	1	1	1.0,1.0,1.0,1.0	1.0,1.0,0.999,0.999	0
4266	MSTRG.10024	Nfatc1	chr18	-	80725373	80725533	80649419	80651240	80740769	80741871	4266	98912121110890	0,0,0,0	778119720301616	0,0,1,0	299	139	1	1	1.0,1.0,1.0,1.0	1.0,1.0,0.999,1.0	0
4267	MSTRG.10024	Nfatc1	chr18	-	80725373	80725533	80696720	80696776	80740769	80741871	4267	98912071110890	0,0,0,0	778119920311615	0,0,2,0	299	139	1	1	1.0,1.0,1.0,1.0	1.0,1.0,0.998,1.0	0
4268	MSTRG.10024	Nfatc1	chr18	-	80740769	80741871	80725373	80725533	80751248	80751388	4268	5418658658894610	0,0,0,0	4.44264e+16	1,0,0,0	1241	139	1	1	1.0,1.0,1.0,1.0	0.998,1.0,1.0,1.0	0
4269	MSTRG.12999	NA	chr3	+	88763725	88763776	88763121	88763172	88764434	88764533	4269	26,15,43,29	0,0,0,0	23,13,23,27	0,0,3,4	190	139	0.0311486	0.191374	1.0,1.0,1.0,1.0	1.0,1.0,0.849,0.832	0.08
4270	MSTRG.12999	NA	chr3	+	88765693	88765813	88764434	88764533	88766195	88766366	4270	47,32,54,47	0,0,2,0	48,32,57,35	0,0,1,3	259	139	0.848084	1	1.0,1.0,0.935,1.0	1.0,1.0,0.968,0.862	0.026
4271	MSTRG.12999	NA	chr3	+	88783213	88783237	88777109	88777150	88787377	88787481	4271	4,2,7,3	6,6,8,15	18,7,10,10	3,1,4,2	163	139	1.06552e-07	2.32842e-06	0.362,0.221,0.427,0.146	0.837,0.857,0.681,0.81	-0.507
4272	MSTRG.15045	Orc5	chr5	-	22704973	22705086	22691482	22692215	22721701	22721812	4272	261288349273	0,0,0,0	448244104238	8,7,0,3	252	139	0.00500284	0.0393366	1.0,1.0,1.0,1.0	0.969,0.951,1.0,0.978	0.026
4273	MSTRG.15045	Orc5	chr5	-	22729813	22729866	22728513	22728626	22731360	22731451	4273	211243314285	0,0,0,0	438,213,97,257	0,1,1,0	192	139	1	1	1.0,1.0,1.0,1.0	1.0,0.994,0.986,1.0	0.005
4274	MSTRG.15045	Orc5	chr5	-	22731360	22731451	22729813	22729866	22731532	22731581	4274	263306384359	0,8,0,0	569297110342	0,0,0,0	230	139	0.865874	1	1.0,0.959,1.0,1.0	1.0,1.0,1.0,1.0	-0.01
4275	MSTRG.15045	Orc5	chr5	-	22731532	22731581	22731360	22731451	22734152	22734283	4275	214255306257	0,0,0,0	415,233,78,255	0,1,2,0	188	139	1	1	1.0,1.0,1.0,1.0	1.0,0.994,0.966,1.0	0.01
4276	MSTRG.15045	Orc5	chr5	-	22738760	22738872	22734152	22734283	22742519	22742594	4276	379353463409	0,0,0,0	555298109358	12,0,2,7	251	139	0.00397166	0.0321222	1.0,1.0,1.0,1.0	0.962,1.0,0.968,0.966	0.026
4278	MSTRG.14575	NA	chr4	-	134628010	134628071	134625150	134625787	134630960	134631053	4278	8.07313e+16	21,65,39,37	9580898254629960	45,26,26,78	200	139	1	1	0.996,0.993,0.994,0.995	0.993,0.996,0.993,0.989	0.002
4279	MSTRG.14575	NA	chr4	-	134628010	134628071	134625150	134625787	134632654	134632722	4279	3417556837674210	0,0,0,0	3954377022654400	0,2,6,3	200	139	1	1	1.0,1.0,1.0,1.0	1.0,0.999,0.996,0.999	0.001
4280	MSTRG.14575	NA	chr4	-	134628010	134628071	134625150	134625787	134636923	134637036	4280	3417556337694220	0,5,0,0	3942376522634400	0,1,0,2	200	139	1	1	1.0,0.999,1.0,1.0	1.0,1.0,1.0,0.999	0
4281	MSTRG.14575	NA	chr4	-	134630960	134631053	134625150	134625787	134632654	134632722	4281	4592801552085790	0,0,0,0	5577519435365880	0,2,6,3	232	139	1	1	1.0,1.0,1.0,1.0	1.0,0.999,0.997,0.999	0.001
4282	MSTRG.14575	NA	chr4	-	134630960	134631053	134625150	134625787	134636923	134637036	4282	23,61,32,35	0,5,0,0	35,24,23,68	0,1,0,2	232	139	1	1	1.0,0.88,1.0,1.0	1.0,0.935,1.0,0.953	-0.002
4283	MSTRG.14575	NA	chr4	-	134630960	134631053	134628010	134628071	134632654	134632722	4283	9.31916e+18	6,5,0,0	1.12591e+18	12,6,9,8	232	139	1	1	0.999,0.999,1.0,1.0	0.998,0.999,0.998,0.999	0.001
4284	MSTRG.14575	NA	chr4	-	134630960	134631053	134628010	134628071	134636923	134637036	4284	2606439030283210	6,0,2,5	3156292317943150	0,1,9,4	232	139	1	1	0.996,1.0,0.999,0.997	1.0,0.999,0.992,0.998	0.001
4285	MSTRG.14575	NA	chr4	-	134630960	134631053	134628010	134628071	134640401	134640506	4285	2593437630253200	0,0,0,0	3154291617873140	6,0,0,1	232	139	1	1	1.0,1.0,1.0,1.0	0.997,1.0,1.0,0.999	0.001
4286	MSTRG.14575	NA	chr4	-	134632654	134632722	134625150	134625787	134636923	134637036	4286	2164362824212540	0,5,0,0	2546234216552750	0,1,0,2	207	139	1	1	1.0,0.998,1.0,1.0	1.0,0.999,1.0,0.999	0
4287	MSTRG.14575	NA	chr4	-	134632654	134632722	134628010	134628071	134636923	134637036	4287	2170363324212540	6,0,2,5	2558234616582750	0,1,9,4	207	139	1	1	0.996,1.0,0.999,0.997	1.0,0.999,0.992,0.998	0.001
4288	MSTRG.14575	NA	chr4	-	134632654	134632722	134628010	134628071	134640401	134640506	4288	3,5,0,0	0,0,0,0	6,2,7,2	6,0,0,1	207	139	1	1	1.0,1.0,NA,NA	0.402,1.0,1.0,0.573	0.256
4289	MSTRG.14575	NA	chr4	-	134632654	134632722	134630960	134631053	134636923	134637036	4289	8.80215e+17	15,19,3,9	1.0592e+17	2,7,7,9	207	139	1	1	0.997,0.998,1.0,0.999	1.0,0.999,0.998,0.999	0
4290	MSTRG.14575	NA	chr4	-	134632654	134632722	134630960	134631053	134640401	134640506	4290	3424581739074230	0,1,0,0	4104376223574080	0,0,0,0	207	139	1	1	1.0,1.0,1.0,1.0	1.0,1.0,1.0,1.0	0
4291	MSTRG.14575	NA	chr4	-	134636923	134637036	134628010	134628071	134640401	134640506	4291	2936537033723930	0,0,0,0	3808344023073720	6,0,0,1	252	139	1	1	1.0,1.0,1.0,1.0	0.997,1.0,1.0,1.0	0.001
4292	MSTRG.14575	NA	chr4	-	134636923	134637036	134630960	134631053	134640401	134640506	4292	2945538833733930	0,1,0,0	3810344623053720	0,0,0,0	252	139	1	1	1.0,1.0,1.0,1.0	1.0,1.0,1.0,1.0	0
4293	MSTRG.14575	NA	chr4	-	134636923	134637036	134632654	134632722	134640401	134640506	4293	8.30415e+17	0,1,0,0	1.02999e+17	0,1,7,0	252	139	1	1	1.0,1.0,1.0,1.0	1.0,1.0,0.998,1.0	0
4294	MSTRG.14575	NA	chr4	-	134636923	134637036	134632654	134632722	134642199	134642256	4294	4909838655025950	0,0,0,1	5919553139206270	0,4,1,0	252	139	1	1	1.0,1.0,1.0,1.0	1.0,0.999,1.0,1.0	0
4295	MSTRG.14575	NA	chr4	-	134640401	134640506	134632654	134632722	134642199	134642256	4295	1056191112301350	0,0,0,1	9798545661045	0,4,1,0	244	139	1	1	1.0,1.0,1.0,0.999	1.0,0.992,0.997,1.0	0.003
4296	MSTRG.14575	NA	chr4	-	134640401	134640506	134636923	134637036	134642199	134642256	4296	4445806951065880	39,53,20,26	5059445930215030	48,31,18,42	244	139	0.0696726	0.376909	0.985,0.989,0.993,0.992	0.984,0.988,0.99,0.986	0.003
4297	MSTRG.14575	NA	chr4	-	134640401	134640572	134632654	134632722	134642199	134642329	4297	141264180209	0,0,0,1	799719356723	0,4,1,0	310	139	1	1	1.0,1.0,1.0,0.989	1.0,0.988,0.994,1.0	0.002
4298	MSTRG.14575	NA	chr4	-	134640401	134640572	134636923	134637036	134642199	134642329	4298	3019559634754100	39,53,20,26	4731427227024640	48,31,18,42	310	139	1	1	0.972,0.979,0.987,0.986	0.978,0.984,0.985,0.98	-0.001
4299	MSTRG.14572	Ldlrap1	chr4	-	134477269	134477353	134476647	134476778	134477692	134477765	4299	827927821880	0,0,0,0	958843791943	0,0,3,3	223	139	1	1	1.0,1.0,1.0,1.0	1.0,1.0,0.994,0.995	0.003
4300	MSTRG.14572	Ldlrap1	chr4	-	134477692	134477765	134476647	134476778	134482503	134482618	4300	353373347333	0,10,0,0	394299345445	0,0,0,1	212	139	0.868678	1	1.0,0.961,1.0,1.0	1.0,1.0,1.0,0.997	-0.009
4301	MSTRG.14572	Ldlrap1	chr4	-	134486229	134486372	134484651	134484764	134495126	134495335	4301	659659691626	0,6,6,0	868630605683	0,0,0,2	282	139	1	1	1.0,0.982,0.983,1.0	1.0,1.0,1.0,0.994	-0.007
4302	MSTRG.14569	Man1c1	chr4	-	134293138	134293311	134291815	134291931	134303250	134303366	4302	557360489538	0,0,0,5	310218247332	0,0,0,0	312	139	1	1	1.0,1.0,1.0,0.98	1.0,1.0,1.0,1.0	-0.005
4303	MSTRG.14569	Man1c1	chr4	-	134296206	134296426	134293138	134293311	134303250	134303366	4303	10756858911022	7,0,23,8	634409451598	0,1,4,9	359	139	0.0713687	0.384504	0.983,1.0,0.937,0.98	1.0,0.994,0.978,0.963	-0.009
4304	MSTRG.14569	Man1c1	chr4	-	134305596	134305690	134303250	134303366	134308081	134308199	4304	678440464541	0,0,0,0	385228241361	0,0,0,3	233	139	1	1	1.0,1.0,1.0,1.0	1.0,1.0,1.0,0.986	0.004
4305	MSTRG.14569	Man1c1	chr4	-	134367597	134367694	134320560	134320676	134430255	134431077	4305	507362431527	2,0,0,3	318193206277	0,0,0,2	236	139	1	1	0.993,1.0,1.0,0.99	1.0,1.0,1.0,0.988	-0.001
4306	MSTRG.14566	NA	chr4	-	134256399	134256612	134252874	134253823	134257585	134257797	4306	100498810331258	0,0,1,0	10457387231151	0,0,0,0	352	139	1	1	1.0,1.0,0.998,1.0	1.0,1.0,1.0,1.0	0
4307	MSTRG.14566	NA	chr4	-	134256399	134256721	134251814	134253823	134257585	134257797	4307	2164208922622740	0,0,1,0	2234153614532580	0,0,0,0	461	139	1	1	1.0,1.0,0.999,1.0	1.0,1.0,1.0,1.0	0
4308	MSTRG.14566	NA	chr4	-	134259454	134259559	134257585	134258100	134259937	134260063	4308	1069107311391320	0,0,0,0	11457817311346	5,0,1,0	244	139	1	1	1.0,1.0,1.0,1.0	0.992,1.0,0.998,1.0	0.002
4310	MSTRG.14556	NA	chr4	+	133888473	133888707	133886699	133887309	133890788	133891425	4310	490109322317	260,59,157,180	175,82,63,396	141,49,17,123	373	139	0.505634	1	0.413,0.408,0.433,0.396	0.316,0.384,0.58,0.545	-0.044
4311	MSTRG.11022	Bmi1	chr2	+	18687033	18687130	18686603	18686734	18687649	18687705	4311	80,71,63,82	0,0,0,0	124,46,26,115	1,0,0,3	236	139	1	1	1.0,1.0,1.0,1.0	0.986,1.0,1.0,0.958	0.014
4312	MSTRG.11022	Bmi1	chr2	+	18687033	18687130	18686603	18686734	18687791	18687842	4312	30,25,25,36	0,0,0,0	38,19,10,38	0,0,1,0	236	139	1	1	1.0,1.0,1.0,1.0	1.0,1.0,0.855,1.0	0.036
4313	MSTRG.11022	Bmi1	chr2	+	18687649	18687705	18686603	18686734	18687791	18687842	4313	30,22,16,28	0,0,0,0	54,16,10,47	0,0,1,0	195	139	1	1	1.0,1.0,1.0,1.0	1.0,1.0,0.877,1.0	0.031
4314	MSTRG.11022	Bmi1	chr2	+	18687649	18687705	18687033	18687130	18687791	18687842	4314	80,69,54,74	2,0,0,0	140,43,28,121	0,0,0,0	195	139	1	1	0.966,1.0,1.0,1.0	1.0,1.0,1.0,1.0	-0.008
4315	MSTRG.3749	NA	chr11	-	106055256	106055299	106053750	106055017	106055545	106055787	4315	278224243279	0,0,0,0	298256234304	0,0,1,0	182	139	1	1	1.0,1.0,1.0,1.0	1.0,1.0,0.994,1.0	0.002
4316	MSTRG.3749	NA	chr11	-	106059134	106059306	106058637	106058742	106061981	106062090	4316	196171159188	0,0,0,0	187182194170	0,0,1,3	311	139	1	1	1.0,1.0,1.0,1.0	1.0,1.0,0.989,0.962	0.012
4317	MSTRG.3749	NA	chr11	-	106061779	106061903	106059134	106059306	106061981	106062090	4317	386280290226	23,8,10,11	290289417354	3,8,1,2	263	139	6.26266e-08	1.43414e-06	0.899,0.949,0.939,0.916	0.981,0.95,0.995,0.989	-0.053
4318	MSTRG.3749	NA	chr11	-	106071780	106071809	106064504	106064607	106075387	106075445	4318	2,6,4,0	79,48,79,77	2,0,1,0	37,66,59,12	168	139	0.0438355	0.254662	0.021,0.094,0.04,0.0	0.043,0.0,0.014,0.0	0.025
4319	MSTRG.3749	NA	chr11	-	106075387	106075445	106064504	106064607	106077926	106078006	4319	77,53,85,77	29,21,28,28	36,69,55,12	42,32,25,63	197	139	0.00307656	0.025736	0.652,0.64,0.682,0.66	0.377,0.603,0.608,0.118	0.232
4320	MSTRG.3749	NA	chr11	-	106075387	106075445	106064504	106064607	106077950	106078006	4320	48,27,35,49	32,38,15,16	22,35,38,6	44,41,58,58	197	139	0.000108008	0.00130757	0.514,0.334,0.622,0.684	0.261,0.376,0.316,0.068	0.283
4321	MSTRG.3749	NA	chr11	-	106078633	106078747	106077950	106078006	106084291	106084450	4321	7,0,0,2	58,26,38,55	6,7,3,9	49,43,58,48	253	139	0.00425503	0.0341355	0.062,0.0,0.0,0.02	0.063,0.082,0.028,0.093	-0.046
4322	MSTRG.3749	NA	chr11	-	106094363	106094449	106093553	106093612	106095746	106095857	4322	1001128410641090	0,5,0,0	725680824921	1,0,0,0	225	139	1	1	1.0,0.994,1.0,1.0	0.998,1.0,1.0,1.0	-0.001
4323	MSTRG.3749	NA	chr11	-	106099020	106099142	106098831	106098897	106101113	106101288	4323	1280156712811260	0,0,0,0	79968910091046	0,0,0,2	261	139	1	1	1.0,1.0,1.0,1.0	1.0,1.0,1.0,0.996	0.001
4324	MSTRG.3749	NA	chr11	-	106101113	106101288	106099020	106099142	106102498	106102606	4324	1564180115011420	2,0,0,0	86185311701214	0,0,0,0	314	139	1	1	0.997,1.0,1.0,1.0	1.0,1.0,1.0,1.0	-0.001
4325	MSTRG.3749	NA	chr11	-	106102498	106102606	106101113	106101288	106103906	106104187	4325	111311881045989	4,0,0,0	606630680851	0,0,0,0	247	139	1	1	0.994,1.0,1.0,1.0	1.0,1.0,1.0,1.0	-0.002
4327	MSTRG.18384	NA	chr7	-	46542105	46542308	46540669	46540909	46550774	46550866	4327	2131235325052540	8,0,0,0	2064147011051690	0,0,0,0	342	139	1	1	0.991,1.0,1.0,1.0	1.0,1.0,1.0,1.0	-0.002
4328	MSTRG.18384	NA	chr7	-	46550774	46550866	46542105	46542308	46556798	46556925	4328	640666718703	9,10,12,9	628455378562	19,28,9,34	231	139	1.12067e-08	2.91569e-07	0.977,0.976,0.973,0.979	0.952,0.907,0.962,0.909	0.044
4329	MSTRG.18384	NA	chr7	-	46553269	46553336	46550772	46550866	46556798	46556925	4329	1304142013921490	1,9,34,17	1212758689793	31,34,14,74	206	139	0	0	0.999,0.991,0.965,0.983	0.963,0.938,0.971,0.879	0.047
4330	MSTRG.18384	NA	chr7	-	46558652	46558711	46556798	46556925	46560492	46560558	4330	466579540524	2,0,0,0	470352208309	23,13,4,44	198	139	0	0	0.994,1.0,1.0,1.0	0.935,0.95,0.973,0.831	0.076
4331	MSTRG.18384	NA	chr7	-	46558652	46558739	46556798	46556925	46560492	46560558	4331	655819724742	2,0,0,0	707507405570	23,13,4,44	226	139	0	0	0.995,1.0,1.0,1.0	0.95,0.96,0.984,0.888	0.053
4332	MSTRG.18384	NA	chr7	-	46558652	46558739	46556798	46556925	46563125	46563210	4332	630768693710	0,0,0,0	594399286387	11,3,0,0	226	139	0.869693	1	1.0,1.0,1.0,1.0	0.971,0.988,1.0,1.0	0.01
4333	MSTRG.18384	NA	chr7	-	46558652	46558816	46556336	46556925	46560492	46560558	4333	1715188218081790	2,0,0,0	1464927724756	23,13,4,44	303	139	0	0	0.997,1.0,1.0,1.0	0.967,0.97,0.988,0.887	0.046
4334	MSTRG.18384	NA	chr7	-	46558652	46558816	46556336	46556925	46563125	46563210	4334	1265143213581430	0,0,0,0	1144729536620	11,3,0,0	303	139	1	1	1.0,1.0,1.0,1.0	0.979,0.991,1.0,1.0	0.008
4335	MSTRG.18384	NA	chr7	-	46560492	46560558	46556798	46556925	46563125	46563210	4335	228254224201	0,0,0,0	221145149167	11,3,0,0	205	139	0.037288	0.22247	1.0,1.0,1.0,1.0	0.932,0.97,1.0,1.0	0.024
4336	MSTRG.18384	NA	chr7	-	46560492	46560558	46558652	46558739	46563125	46563210	4336	251302256232	0,0,0,0	307228260303	0,0,0,1	205	139	1	1	1.0,1.0,1.0,1.0	1.0,1.0,1.0,0.995	0.001
4338	MSTRG.18384	NA	chr7	-	46562895	46563035	46560492	46560558	46563125	46563210	4338	1,5,7,0	539586562495	11,20,5,5	474348355341	279	139	0.348872	1	0.001,0.004,0.006,0.0	0.011,0.028,0.007,0.007	-0.01
4339	MSTRG.18384	NA	chr7	-	46563012	46563035	46560492	46560558	46563125	46563210	4339	0,7,0,0	539586562495	3,1,0,0	474348355341	162	139	1	1	0.0,0.01,0.0,0.0	0.005,0.002,0.0,0.0	0.001
4340	MSTRG.18384	NA	chr7	-	46563125	46563210	46560492	46560558	46569568	46569719	4340	653728677604	0,0,2,0	574410404395	6,1,1,0	224	139	1	1	1.0,1.0,0.995,1.0	0.983,0.996,0.996,1.0	0.005
4341	MSTRG.14533	Nudc	chr4	-	133268449	133268527	133262978	133263182	133273115	133273307	4341	643595701784	0,0,0,4	959,427,81,477	0,1,0,0	217	139	1	1	1.0,1.0,1.0,0.992	1.0,0.996,1.0,1.0	-0.001
4342	MSTRG.14531	Wdtc1	chr4	-	133024730	133024966	133023726	133023904	133027871	133028045	4342	177181182130	0,0,0,0	140173300222	0,0,0,1	375	139	1	1	1.0,1.0,1.0,1.0	1.0,1.0,1.0,0.988	0.003
4343	MSTRG.14531	Wdtc1	chr4	-	133029693	133029766	133029029	133029138	133030861	133030977	4343	94,105,98,93	0,0,0,0	83,82,183,143	0,0,0,1	212	139	1	1	1.0,1.0,1.0,1.0	1.0,1.0,1.0,0.989	0.003
4344	MSTRG.14531	Wdtc1	chr4	-	133033134	133033317	133031461	133031556	133036059	133036247	4344	205194157139	0,1,4,0	116142377268	0,2,0,0	322	139	1	1	1.0,0.988,0.944,1.0	1.0,0.968,1.0,1.0	-0.009
4345	MSTRG.14531	Wdtc1	chr4	-	133040617	133040729	133036059	133036247	133041070	133041117	4345	118,106,113,76	2,0,0,1	61,89,240,132	0,0,0,0	251	139	1	1	0.97,1.0,1.0,0.977	1.0,1.0,1.0,1.0	-0.013
4346	MSTRG.14531	Wdtc1	chr4	-	133049482	133049566	133041070	133041117	133051138	133051285	4346	108,104,83,58	0,0,0,0	51,69,176,103	1,0,0,0	223	139	1	1	1.0,1.0,1.0,1.0	0.97,1.0,1.0,1.0	0.008
4347	MSTRG.14531	Wdtc1	chr4	-	133051138	133051285	133049482	133049566	133066306	133066635	4347	90,72,57,50	3,0,0,0	60,70,156,96	0,0,1,0	286	139	1	1	0.936,1.0,1.0,1.0	1.0,1.0,0.987,1.0	-0.013
4348	MSTRG.14531	Wdtc1	chr4	-	133051138	133051285	133049482	133049566	133080096	133080260	4348	77,73,66,43	0,0,0,0	41,52,137,79	1,1,0,0	286	139	1	1	1.0,1.0,1.0,1.0	0.952,0.962,1.0,1.0	0.022
4350	MSTRG.14529	Sytl1	chr4	-	132982843	132982943	132980765	132980971	132983044	132983123	4350	3241149943419	2,0,0,0	50611121454495	0,6,1,0	239	139	1	1	0.989,1.0,1.0,1.0	1.0,0.991,0.999,1.0	0
4351	MSTRG.14529	Sytl1	chr4	-	132983044	132983123	132980765	132980971	132983798	132983895	4351	1,1,0,0	0,1,0,0	0,6,2,0	0,0,0,0	218	139	1	1	1.0,0.389,NA,NA	NA,1.0,1.0,NA	-0.305
4352	MSTRG.14529	Sytl1	chr4	-	132983352	132983511	132983044	132983123	132983798	132983895	4352	33312121056431	0,2,0,0	54512251576558	0,0,7,1	298	139	1	1	1.0,0.996,1.0,1.0	1.0,1.0,0.991,0.996	0.002
4353	MSTRG.14529	Sytl1	chr4	-	132984175	132984342	132983798	132983895	132984446	132984560	4353	292689705385	0,0,4,5	506818985537	0,0,5,0	306	139	1	1	1.0,1.0,0.988,0.972	1.0,1.0,0.989,1.0	-0.007
4354	MSTRG.14529	Sytl1	chr4	-	132985044	132985096	132984727	132984822	132986598	132986747	4354	47,168,169,59	0,0,0,0	86,202,197,88	0,0,0,2	191	139	1	1	1.0,1.0,1.0,1.0	1.0,1.0,1.0,0.97	0.008
4355	MSTRG.14529	Sytl1	chr4	-	132985044	132985132	132984727	132984822	132986598	132986747	4355	98350346129	0,0,0,0	183411402166	0,0,0,2	227	139	1	1	1.0,1.0,1.0,1.0	1.0,1.0,1.0,0.981	0.005
4356	MSTRG.14529	Sytl1	chr4	-	132986171	132986217	132985044	132985096	132986292	132986368	4356	32,128,136,35	0,0,0,0	82,144,115,66	3,0,1,0	185	139	1	1	1.0,1.0,1.0,1.0	0.954,1.0,0.989,1.0	0.014
4357	MSTRG.14529	Sytl1	chr4	-	132986171	132986217	132985044	132985096	132986598	132986747	4357	0,0,0,0	0,1,0,0	3,3,2,4	0,0,1,3	185	139	1	1	NA,0.0,NA,NA	1.0,1.0,0.6,0.5	-0.775
4358	MSTRG.14529	Sytl1	chr4	-	132986171	132986217	132985044	132985132	132986292	132986368	4358	151543485173	0,0,0,0	265549598233	0,0,1,0	185	139	1	1	1.0,1.0,1.0,1.0	1.0,1.0,0.998,1.0	0
4359	MSTRG.14529	Sytl1	chr4	-	132986171	132986217	132985044	132985132	132986598	132986747	4359	49,144,132,52	9,9,3,11	57,139,184,77	12,1,11,3	185	139	0.200193	0.894321	0.804,0.923,0.971,0.78	0.781,0.991,0.926,0.951	-0.043
4360	MSTRG.14529	Sytl1	chr4	-	132986292	132986368	132985044	132985096	132986598	132986747	4360	45,217,193,87	0,1,0,0	112,254,216,96	0,0,1,3	215	139	1	1	1.0,0.993,1.0,1.0	1.0,1.0,0.993,0.954	0.011
4361	MSTRG.14529	Sytl1	chr4	-	132986292	132986368	132985044	132985132	132986598	132986747	4361	45,217,193,87	9,9,3,11	109,254,216,96	12,1,11,3	215	139	0.130444	0.633623	0.764,0.94,0.977,0.836	0.854,0.994,0.927,0.954	-0.053
4362	MSTRG.14529	Sytl1	chr4	-	132986292	132986368	132986171	132986217	132986598	132986747	4362	143624545208	0,0,0,0	320672628256	0,0,5,8	215	139	0.836155	1	1.0,1.0,1.0,1.0	1.0,1.0,0.988,0.954	0.014
4363	MSTRG.14529	Sytl1	chr4	-	132988163	132988392	132986598	132986747	132990297	132990424	4363	114448408149	2,0,0,0	211484460221	0,0,0,0	368	139	1	1	0.956,1.0,1.0,1.0	1.0,1.0,1.0,1.0	-0.011
4364	MSTRG.14528	Map3k6	chr4	+	132974891	132975025	132974588	132974812	132975323	132975451	4364	100,21,41,59	2,16,0,6	38,7,2,3	0,0,0,0	273	139	7.91104e-06	0.000122204	0.962,0.401,1.0,0.834	1.0,1.0,1.0,1.0	-0.201
4365	MSTRG.14528	Map3k6	chr4	+	132977240	132977433	132976972	132977130	132977518	132977657	4365	81,56,48,63	0,0,2,0	33,12,3,15	0,0,0,0	332	139	1	1	1.0,1.0,0.909,1.0	1.0,1.0,1.0,1.0	-0.023
4366	MSTRG.14524	NA	chr4	+	132711462	132711525	132701065	132701581	132713463	132713663	4366	4024681849604430	80,134,82,87	4384610870305840	51,73,101,127	202	139	0.0232971	0.149428	0.972,0.972,0.977,0.972	0.983,0.983,0.98,0.969	-0.005
4367	MSTRG.14524	NA	chr4	+	132711462	132711525	132701065	132701581	132714499	132714602	4367	983170212911132	96,132,94,86	1126148016771430	77,84,102,88	202	139	0.0105843	0.0759194	0.876,0.899,0.904,0.901	0.91,0.924,0.919,0.918	-0.023
4368	MSTRG.14524	NA	chr4	+	132711462	132711525	132701065	132701581	132715993	132716092	4368	948169012601105	2,2,0,4	1118148016721420	0,5,3,0	202	139	1	1	0.997,0.998,1.0,0.995	1.0,0.995,0.997,1.0	0
4369	MSTRG.14524	NA	chr4	+	132711462	132711525	132704426	132704773	132713463	132713663	4369	2144368226272310	0,0,0,0	2337329038593140	8,7,0,0	202	139	1	1	1.0,1.0,1.0,1.0	0.995,0.997,1.0,1.0	0.002
4370	MSTRG.14524	NA	chr4	+	132711462	132711525	132704426	132704773	132714499	132714602	4370	27,30,69,48	16,8,19,11	30,49,34,17	21,11,16,7	202	139	0.317221	1	0.537,0.721,0.714,0.75	0.496,0.754,0.594,0.626	0.063
4371	MSTRG.14524	NA	chr4	+	132713463	132713663	132701065	132701581	132714499	132714602	4371	6.58711e+16	96,132,94,86	6.89398e+16	77,84,102,88	339	139	0.0208077	0.135638	0.966,0.973,0.973,0.97	0.973,0.98,0.976,0.977	-0.006
4372	MSTRG.14524	NA	chr4	+	132713463	132713663	132701065	132701581	132715993	132716092	4372	2052358724982210	2,2,0,4	2093283029072860	0,5,3,0	339	139	1	1	0.998,0.999,1.0,0.996	1.0,0.996,0.997,1.0	0
4373	MSTRG.14524	NA	chr4	+	132713463	132713663	132704426	132704773	132714499	132714602	4373	6.50711e+16	16,8,19,11	6850975699749130	21,11,16,7	339	139	1	1	0.994,0.998,0.994,0.996	0.993,0.997,0.996,0.998	-0.001
4374	MSTRG.14524	NA	chr4	+	132713463	132713663	132711462	132711525	132714499	132714602	4374	9.65617e+18	35,15,41,30	1.02361e+19	12,7,20,10	339	139	1	1	0.991,0.998,0.992,0.993	0.997,0.999,0.997,0.998	-0.004
4375	MSTRG.14524	NA	chr4	+	132713463	132713663	132711462	132711525	132715993	132716092	4375	5121873062325570	0,4,10,2	5436754683347330	3,5,14,5	339	139	1	1	1.0,0.999,0.996,0.999	0.999,0.998,0.996,0.998	0.001
4376	MSTRG.14524	NA	chr4	+	132714499	132714602	132701065	132701581	132715993	132716092	4376	3906649350004100	2,2,0,4	4307581968505720	0,5,3,0	242	139	1	1	0.999,0.999,1.0,0.998	1.0,0.999,0.999,1.0	0
4377	MSTRG.14524	NA	chr4	+	132714499	132714602	132701065	132701581	132721957	132722061	4377	73,109,81,73	0,2,0,2	61,75,80,71	0,0,0,0	242	139	1	1	1.0,0.969,1.0,0.954	1.0,1.0,1.0,1.0	-0.019
4378	MSTRG.14524	NA	chr4	+	132714499	132714602	132701065	132701581	132722228	132722378	4378	73,107,77,75	1,1,0,4	56,69,75,65	0,0,0,1	242	139	0.477394	1	0.977,0.984,1.0,0.915	1.0,1.0,1.0,0.974	-0.025
4379	MSTRG.14524	NA	chr4	+	132714499	132714602	132701065	132701581	132724431	132724587	4379	73,107,77,66	0,0,1,0	53,69,70,70	0,0,0,3	242	139	1	1	1.0,1.0,0.978,1.0	1.0,1.0,1.0,0.931	0.012
4380	MSTRG.14524	NA	chr4	+	132714499	132714602	132711462	132711525	132715993	132716092	4380	3841637949464050	0,4,10,2	4245574367735650	3,5,14,5	242	139	1	1	1.0,0.999,0.996,0.999	0.999,0.998,0.996,0.998	0.001
4381	MSTRG.14524	NA	chr4	+	132714499	132714602	132713463	132713663	132715993	132716092	4381	8.27914e+17	0,7,8,0	8.94713e+18	0,4,16,6	242	139	1	1	1.0,0.999,0.999,1.0	1.0,0.999,0.998,0.999	0.001
4382	MSTRG.14524	NA	chr4	+	132715993	132716092	132701065	132701581	132721957	132722061	4382	3196528538823280	0,2,0,2	3396460250504130	0,0,0,0	238	139	1	1	1.0,0.999,1.0,0.999	1.0,1.0,1.0,1.0	0
4383	MSTRG.14524	NA	chr4	+	132715993	132716092	132701065	132701581	132722228	132722378	4383	4,79,65,26	1,1,0,4	26,15,86,69	0,0,0,1	238	139	0.283291	1	0.7,0.979,1.0,0.792	1.0,1.0,1.0,0.976	-0.126
4384	MSTRG.14524	NA	chr4	+	132715993	132716092	132701065	132701581	132724431	132724587	4384	6,10,0,7	0,0,1,0	6,4,13,2	0,0,0,3	238	139	0.425698	1	1.0,1.0,0.0,1.0	1.0,1.0,1.0,0.28	-0.07
4385	MSTRG.14524	NA	chr4	+	132715993	132716092	132701065	132701581	132725278	132725355	4385	2,2,0,3	0,0,0,0	0,4,3,0	0,0,0,1	238	139	1	1	1.0,1.0,NA,1.0	NA,1.0,1.0,0.0	0.333
4386	MSTRG.14524	NA	chr4	+	132715993	132716092	132714499	132714602	132721957	132722061	4386	8.04513e+17	0,2,6,7	8.69712e+18	10,10,12,8	238	139	1	1	1.0,1.0,0.999,0.999	0.998,0.999,0.998,0.999	0.001
4387	MSTRG.14524	NA	chr4	+	132715993	132716092	132714499	132714602	132722228	132722378	4387	3514594545603610	0,0,0,10	3900533661985190	4,0,9,0	238	139	1	1	1.0,1.0,1.0,0.995	0.998,1.0,0.998,1.0	0
4388	MSTRG.14524	NA	chr4	+	132715993	132716092	132714499	132714602	132724431	132724587	4388	3514585444733580	0,0,0,0	3875532361055090	0,0,1,7	238	139	1	1	1.0,1.0,1.0,1.0	1.0,1.0,1.0,0.998	0
4389	MSTRG.14524	NA	chr4	+	132715993	132716092	132714499	132714602	132727218	132727350	4389	3509584444753580	0,0,0,0	3869532360965080	0,0,1,0	238	139	1	1	1.0,1.0,1.0,1.0	1.0,1.0,1.0,1.0	0
4390	MSTRG.14524	NA	chr4	+	132721957	132722061	132701065	132701581	132722228	132722378	4390	3888660448083920	1,1,0,4	4017572863735330	0,0,0,1	243	139	1	1	1.0,1.0,1.0,0.998	1.0,1.0,1.0,1.0	0
4391	MSTRG.14524	NA	chr4	+	132721957	132722061	132714499	132714602	132722228	132722378	4391	3888660448143920	0,0,0,10	4027573863855340	4,0,9,0	243	139	1	1	1.0,1.0,1.0,0.996	0.998,1.0,0.998,1.0	0
4392	MSTRG.14524	NA	chr4	+	132721957	132722061	132715993	132716092	132722228	132722378	4392	8.29814e+17	5,104,87,33	8.67812e+18	32,13,108,107	243	139	0.747937	1	0.999,0.987,0.985,0.993	0.994,0.998,0.986,0.984	0.001
4393	MSTRG.14524	NA	chr4	+	132722228	132722378	132701065	132701581	132724431	132724587	4393	5527865166565370	0,0,1,0	5.57576e+16	0,0,0,3	289	139	1	1	1.0,1.0,1.0,1.0	1.0,1.0,1.0,0.999	0
4394	MSTRG.14524	NA	chr4	+	132722228	132722378	132714499	132714602	132724431	132724587	4394	5526865066565380	0,0,0,0	5.57976e+16	0,0,1,7	289	139	1	1	1.0,1.0,1.0,1.0	1.0,1.0,1.0,0.998	0
4395	MSTRG.14524	NA	chr4	+	132722228	132722378	132714499	132714602	132724702	132724882	4395	433687508416	0,0,0,0	481616832569	0,0,1,0	289	139	1	1	1.0,1.0,1.0,1.0	1.0,1.0,0.998,1.0	0
4396	MSTRG.14524	NA	chr4	+	132722228	132722378	132715993	132716092	132724431	132724587	4396	5531875467435400	5,10,0,6	5.60776e+16	6,0,13,2	289	139	1	1	0.998,0.998,1.0,0.998	0.998,1.0,0.997,0.999	0
4397	MSTRG.14524	NA	chr4	+	132724431	132724587	132701065	132701581	132725278	132725355	4397	78913101026774	0,0,0,0	859120314841093	0,0,0,1	295	139	1	1	1.0,1.0,1.0,1.0	1.0,1.0,1.0,0.998	0
4398	MSTRG.14524	NA	chr4	+	132724431	132724587	132714499	132714602	132724702	132724882	4398	5614901269025750	0,0,0,0	5927789994777250	0,0,1,0	295	139	1	1	1.0,1.0,1.0,1.0	1.0,1.0,1.0,1.0	0
4399	MSTRG.14524	NA	chr4	+	132724431	132724587	132715993	132716092	132725278	132725355	4399	79413201025780	0,0,1,0	865120314971092	0,0,0,0	295	139	1	1	1.0,1.0,0.998,1.0	1.0,1.0,1.0,1.0	0
4400	MSTRG.14524	NA	chr4	+	132724431	132724587	132722228	132722378	132724702	132724882	4400	1.07072e+19	0,0,6,0	1.10251e+19	1,1,5,0	295	139	1	1	1.0,1.0,0.999,1.0	1.0,1.0,0.999,1.0	0
4401	MSTRG.14524	NA	chr4	+	132724702	132724882	132724431	132724587	132725278	132725355	4401	1.14492e+19	2,1,2,1	1.21222e+19	0,0,0,1	319	139	1	1	1.0,1.0,1.0,1.0	1.0,1.0,1.0,1.0	0
4402	MSTRG.14524	NA	chr4	+	132725278	132725355	132715993	132716092	132727218	132727350	4402	1,4,7,0	0,0,2,0	0,10,12,5	0,0,4,0	216	139	1	1	1.0,1.0,0.693,NA	NA,1.0,0.659,1.0	0.011
4403	MSTRG.14524	NA	chr4	+	132725278	132725355	132724702	132724882	132725651	132725805	4403	7.49312e+16	0,0,0,0	7.8701e+18	0,0,1,0	216	139	1	1	1.0,1.0,1.0,1.0	1.0,1.0,1.0,1.0	0
4404	MSTRG.14524	NA	chr4	+	132725651	132725805	132725278	132725355	132727218	132727350	4404	1.06542e+19	2,8,9,0	1.12162e+19	0,24,24,6	293	139	1	1	1.0,0.999,0.999,1.0	1.0,0.997,0.997,0.999	0.001
4405	MSTRG.14524	NA	chr4	+	132727445	132727683	132727218	132727350	132728600	132734328	4405	9.39915e+17	0,0,0,0	9.56313e+18	3,0,1,0	377	139	1	1	1.0,1.0,1.0,1.0	0.999,1.0,1.0,1.0	0
4406	MSTRG.14524	NA	chr4	+	132727445	132727683	132727218	132727350	132728621	132733104	4406	9.37916e+17	0,0,3,0	9.59213e+18	0,0,1,0	377	139	1	1	1.0,1.0,0.999,1.0	1.0,1.0,1.0,1.0	0
4407	MSTRG.14515	Eya3	chr4	+	132384888	132384927	132384003	132384099	132389205	132389249	4407	0,0,6,0	50,74,86,43	0,0,1,0	80,73,71,95	178	139	1	1	0.0,0.0,0.052,0.0	0.0,0.0,0.011,0.0	0.01
4408	MSTRG.14515	Eya3	chr4	+	132389205	132389249	132384003	132384099	132394465	132394545	4408	60,91,127,51	0,0,0,2	102,84,82,129	4,2,4,2	183	139	0.0188519	0.124465	1.0,1.0,1.0,0.951	0.951,0.97,0.94,0.98	0.028
4409	MSTRG.14515	Eya3	chr4	+	132394465	132394545	132389205	132389249	132397499	132397526	4409	75,116,151,69	0,1,0,0	127,90,103,156	2,8,0,6	219	139	0.00034272	0.00368346	1.0,0.987,1.0,1.0	0.976,0.877,1.0,0.943	0.048
4411	MSTRG.14515	Eya3	chr4	+	132400206	132400343	132397499	132397566	132417015	132417101	4411	139172257123	0,0,0,0	193161191267	1,0,2,0	276	139	1	1	1.0,1.0,1.0,1.0	0.99,1.0,0.98,1.0	0.008
4413	MSTRG.14515	Eya3	chr4	+	132408066	132408204	132400206	132400343	132417015	132417101	4413	0,24,17,8	82,88,162,67	9,23,20,4	106,89,102,148	277	139	0.810487	1	0.0,0.12,0.05,0.057	0.041,0.115,0.09,0.013	-0.008
4415	MSTRG.14515	Eya3	chr4	+	132417015	132417101	132400206	132400343	132420272	132420456	4415	114,138,219,99	0,0,0,0	164134154203	0,0,0,1	225	139	1	1	1.0,1.0,1.0,1.0	1.0,1.0,1.0,0.992	0.002
4416	MSTRG.14515	Eya3	chr4	+	132430742	132430808	132428331	132428421	132431662	132431721	4416	0,4,20,0	72,83,143,61	0,0,1,3	110,81,110,149	205	139	3.74526e-05	0.000499186	0.0,0.032,0.087,0.0	0.0,0.0,0.006,0.013	0.025
4417	MSTRG.14515	Eya3	chr4	+	132437255	132437370	132434273	132434434	132439152	132439274	4417	107,188,235,89	3,3,0,6	207168202236	0,0,0,0	254	139	0.0359947	0.215902	0.951,0.972,1.0,0.89	1.0,1.0,1.0,1.0	-0.047
4418	MSTRG.14515	Eya3	chr4	+	132446522	132446623	132439152	132439274	132448589	132452076	4418	89,120,188,80	0,0,0,0	161,87,102,215	2,2,0,0	240	139	1	1	1.0,1.0,1.0,1.0	0.979,0.962,1.0,1.0	0.015
4422	MSTRG.14504	Phactr4	chr4	-	132088888	132089026	132087785	132087862	132091041	132091103	4422	31,49,35,58	0,0,0,0	28,37,30,51	0,0,0,1	277	139	1	1	1.0,1.0,1.0,1.0	1.0,1.0,1.0,0.962	0.01
4423	MSTRG.14504	Phactr4	chr4	-	132110592	132110673	132105715	132105874	132114202	132114376	4423	26,12,14,12	9,5,7,6	9,7,15,24	17,9,9,5	220	139	0.162933	0.759488	0.646,0.603,0.558,0.558	0.251,0.329,0.513,0.752	0.13
4424	MSTRG.14504	Phactr4	chr4	-	132114202	132114376	132105715	132105874	132140380	132140434	4424	25,16,11,14	0,0,0,0	33,20,31,23	0,0,0,2	313	139	1	1	1.0,1.0,1.0,1.0	1.0,1.0,1.0,0.836	0.041
4425	MSTRG.743	NA	chr1	-	125322804	125322888	125319994	125321827	125324843	125324969	4425	2.90844e+19	0,0,0,0	3.73813e+19	6,1,0,0	223	139	1	1	1.0,1.0,1.0,1.0	1.0,1.0,1.0,1.0	0
4426	MSTRG.743	NA	chr1	-	125322804	125322888	125319994	125321827	125331129	125331303	4426	1.25632e+19	4,0,2,1	1.59251e+19	0,0,1,0	223	139	1	1	0.999,1.0,1.0,1.0	1.0,1.0,1.0,1.0	0
4427	MSTRG.743	NA	chr1	-	125322804	125322888	125319994	125321827	125343992	125344117	4427	1.24642e+19	0,0,2,0	1.58561e+19	0,0,0,0	223	139	1	1	1.0,1.0,1.0,1.0	1.0,1.0,1.0,1.0	0
4428	MSTRG.743	NA	chr1	-	125324843	125324969	125319994	125321827	125331129	125331303	4428	12,25,57,28	4,0,2,1	17,16,53,45	0,0,1,0	265	139	0.033873	0.2053	0.611,1.0,0.937,0.936	1.0,1.0,0.965,1.0	-0.12
4429	MSTRG.743	NA	chr1	-	125324843	125324969	125322804	125322888	125325188	125325281	4429	3.01695e+19	2,17,14,7	3.86403e+19	5,1,3,5	265	139	1	1	1.0,0.999,0.999,1.0	1.0,1.0,1.0,1.0	0
4430	MSTRG.743	NA	chr1	-	125324843	125324969	125322804	125322888	125331129	125331303	4430	1.49862e+19	100211123201	1.93602e+19	71,41,84,50	265	139	2.49146e-08	6.1061e-07	0.987,0.983,0.987,0.978	0.993,0.995,0.99,0.994	-0.009
4431	MSTRG.743	NA	chr1	-	125325188	125325281	125322804	125322888	125331129	125331303	4431	1.16562e+19	100211123201	1.48261e+19	71,41,84,50	232	139	3.43953e-10	1.1186e-08	0.986,0.981,0.986,0.977	0.992,0.995,0.987,0.994	-0.009
4432	MSTRG.743	NA	chr1	-	125325188	125325281	125322804	125322888	125333581	125333725	4432	2,11,11,5	1,0,11,0	3,0,2,3	2,0,1,0	232	139	1	1	0.545,1.0,0.375,1.0	0.473,NA,0.545,1.0	0.057
4433	MSTRG.743	NA	chr1	-	125325188	125325281	125322804	125322888	125343992	125344117	4433	4,16,11,16	0,0,0,0	6,7,2,6	0,4,1,13	232	139	1.29613e-08	3.33546e-07	1.0,1.0,1.0,1.0	1.0,0.512,0.545,0.217	0.431
4434	MSTRG.743	NA	chr1	-	125325188	125325281	125322804	125322888	125363021	125363194	4434	2,11,11,5	0,2,0,0	7,0,1,5	1,1,1,0	232	139	1	1	1.0,0.767,1.0,1.0	0.807,0.0,0.375,1.0	0.396
4435	MSTRG.743	NA	chr1	-	125325188	125325281	125324843	125324969	125331129	125331303	4435	2.69274e+19	13,31,63,28	3.41703e+19	12,16,55,45	232	139	1	1	0.999,0.999,0.997,0.999	0.999,0.999,0.996,0.997	0.001
4436	MSTRG.743	NA	chr1	-	125325188	125325281	125324843	125324969	125339000	125339111	4436	1.06632e+19	0,0,0,2	1.36101e+18	0,0,1,2	232	139	1	1	1.0,1.0,1.0,1.0	1.0,1.0,1.0,1.0	0
4437	MSTRG.743	NA	chr1	-	125331129	125331303	125319994	125321827	125343992	125344117	4437	3739587346404530	0,0,2,0	4916460035734350	0,0,0,0	313	139	1	1	1.0,1.0,0.999,1.0	1.0,1.0,1.0,1.0	0
4438	MSTRG.743	NA	chr1	-	125331129	125331303	125322804	125322888	125333581	125333725	4438	2.09903e+19	1,0,11,0	2.68882e+19	2,0,1,0	313	139	1	1	1.0,1.0,0.999,1.0	1.0,1.0,1.0,1.0	0
4439	MSTRG.743	NA	chr1	-	125331129	125331303	125322804	125322888	125343992	125344117	4439	3835608447614730	0,0,0,0	4987464136564400	0,4,1,13	313	139	1	1	1.0,1.0,1.0,1.0	1.0,0.998,0.999,0.993	0.003
4440	MSTRG.743	NA	chr1	-	125331129	125331303	125322804	125322888	125363021	125363194	4440	3829608047584720	0,2,0,0	4984463136504400	1,1,1,0	313	139	1	1	1.0,0.999,1.0,1.0	1.0,1.0,0.999,1.0	0
4441	MSTRG.743	NA	chr1	-	125331129	125331303	125324843	125324969	125339000	125339111	4441	3746590046944560	0,0,0,2	4925460636214390	0,0,1,2	313	139	1	1	1.0,1.0,1.0,0.999	1.0,1.0,0.999,0.999	0
4442	MSTRG.743	NA	chr1	-	125331129	125331303	125325188	125325281	125333581	125333725	4442	3.78956e+19	0,0,0,1	4.83694e+19	0,0,2,0	313	139	1	1	1.0,1.0,1.0,1.0	1.0,1.0,1.0,1.0	0
4443	MSTRG.743	NA	chr1	-	125331129	125331303	125325188	125325281	125335028	125335136	4443	2.07353e+19	0,0,0,0	2.64662e+19	0,1,0,0	313	139	1	1	1.0,1.0,1.0,1.0	1.0,1.0,1.0,1.0	0
4444	MSTRG.743	NA	chr1	-	125331129	125331303	125325188	125325281	125339000	125339111	4444	2.07383e+19	0,0,1,3	2.64652e+19	0,1,0,0	313	139	1	1	1.0,1.0,1.0,1.0	1.0,1.0,1.0,1.0	0
4445	MSTRG.743	NA	chr1	-	125331129	125331303	125325188	125325281	125343992	125344117	4445	2.07403e+19	2,6,0,17	2.64682e+19	4,10,4,4	313	139	1	1	1.0,1.0,1.0,0.998	1.0,0.999,1.0,1.0	0
4446	MSTRG.743	NA	chr1	-	125331129	125331303	125325188	125325281	125363021	125363194	4446	2.07343e+19	0,1,0,2	2.64652e+19	4,0,0,2	313	139	1	1	1.0,1.0,1.0,1.0	1.0,1.0,1.0,1.0	0
4447	MSTRG.743	NA	chr1	-	125333581	125333725	125322804	125322888	125343992	125344117	4447	248388308276	0,0,0,0	367278234241	0,4,1,13	283	139	0.00352907	0.0290015	1.0,1.0,1.0,1.0	1.0,0.972,0.991,0.901	0.034
4448	MSTRG.743	NA	chr1	-	125333581	125333725	125322804	125322888	125363021	125363194	4448	248381309274	0,2,0,0	367277234241	1,1,1,0	283	139	1	1	1.0,0.989,1.0,1.0	0.994,0.993,0.991,1.0	0.003
4449	MSTRG.743	NA	chr1	-	125333581	125333725	125325188	125325281	125335028	125335136	4449	1.66243e+19	0,0,0,0	2.09932e+19	0,1,0,0	283	139	1	1	1.0,1.0,1.0,1.0	1.0,1.0,1.0,1.0	0
4450	MSTRG.743	NA	chr1	-	125333581	125333725	125325188	125325281	125339000	125339111	4450	248381297275	0,0,1,3	365277235241	0,1,0,0	283	139	1	1	1.0,1.0,0.993,0.978	1.0,0.993,1.0,1.0	-0.005
4451	MSTRG.743	NA	chr1	-	125333581	125333725	125325188	125325281	125343992	125344117	4451	247388297277	2,6,0,17	365278235241	4,10,4,4	283	139	0.812873	1	0.984,0.969,1.0,0.889	0.978,0.932,0.967,0.967	-0.001
4452	MSTRG.743	NA	chr1	-	125333581	125333725	125325188	125325281	125363021	125363194	4452	247381298275	0,1,0,2	365277235241	4,0,0,2	283	139	1	1	1.0,0.995,1.0,0.985	0.978,1.0,1.0,0.983	0.005
4453	MSTRG.743	NA	chr1	-	125333581	125333725	125331129	125331303	125335028	125335136	4453	3.37865e+19	1,0,0,0	4.29014e+19	1,1,0,0	283	139	1	1	1.0,1.0,1.0,1.0	1.0,1.0,1.0,1.0	0
4454	MSTRG.743	NA	chr1	-	125333581	125333725	125331129	125331303	125339000	125339111	4454	1.74103e+19	4,0,0,5	2.22732e+19	0,0,0,0	283	139	1	1	1.0,1.0,1.0,0.999	1.0,1.0,1.0,1.0	0
4455	MSTRG.743	NA	chr1	-	125333581	125333725	125331129	125331303	125343992	125344117	4455	1.74093e+19	6,4,7,3	2.22732e+19	3,10,6,8	283	139	1	1	0.999,1.0,0.999,1.0	1.0,0.999,0.999,0.999	0
4456	MSTRG.743	NA	chr1	-	125333581	125333725	125331129	125331303	125363021	125363194	4456	1.74093e+19	0,0,4,0	2.22732e+19	0,0,0,0	283	139	1	1	1.0,1.0,1.0,1.0	1.0,1.0,1.0,1.0	0
4457	MSTRG.743	NA	chr1	-	125335028	125335136	125325188	125325281	125339000	125339111	4457	18,19,2,7	0,0,1,3	62,40,12,14	0,1,0,0	247	139	0.416599	1	1.0,1.0,0.53,0.568	1.0,0.957,1.0,1.0	-0.215
4458	MSTRG.743	NA	chr1	-	125335028	125335136	125325188	125325281	125343992	125344117	4458	0,0,0,0	2,6,0,17	4,1,2,5	4,10,4,4	247	139	1	1	0.0,0.0,NA,0.0	0.36,0.053,0.22,0.413	-0.262
4459	MSTRG.743	NA	chr1	-	125335028	125335136	125331129	125331303	125339000	125339111	4459	18,19,2,7	4,0,0,5	62,39,12,14	0,0,0,0	247	139	8.97776e-05	0.001103	0.717,1.0,1.0,0.441	1.0,1.0,1.0,1.0	-0.211
4460	MSTRG.743	NA	chr1	-	125335028	125335136	125331129	125331303	125343992	125344117	4460	0,0,0,0	6,4,7,3	4,0,2,5	3,10,6,8	247	139	1.06463e-05	0.000159783	0.0,0.0,0.0,0.0	0.429,0.0,0.158,0.26	-0.212
4461	MSTRG.743	NA	chr1	-	125335028	125335136	125333581	125333725	125339000	125339111	4461	1.28662e+19	1,0,0,0	1.61611e+19	0,0,0,0	247	139	1	1	1.0,1.0,1.0,1.0	1.0,1.0,1.0,1.0	0
4462	MSTRG.743	NA	chr1	-	125335028	125335136	125333581	125333725	125343992	125344117	4462	1.28462e+19	0,7,0,2	1.60871e+19	0,1,0,0	247	139	1	1	1.0,0.999,1.0,1.0	1.0,1.0,1.0,1.0	0
4463	MSTRG.743	NA	chr1	-	125336256	125336352	125335028	125335136	125339000	125339111	4463	2.67044e+19	20,22,3,7	3.31923e+19	81,42,15,14	235	139	1	1	0.999,0.999,1.0,1.0	0.996,0.998,0.999,0.999	0.002
4464	MSTRG.743	NA	chr1	-	125336256	125336352	125335028	125335136	125343992	125344117	4464	1.21682e+19	0,0,0,0	1.50201e+19	7,2,3,6	235	139	1	1	1.0,1.0,1.0,1.0	0.999,1.0,1.0,0.999	0
4465	MSTRG.743	NA	chr1	-	125339000	125339111	125325188	125325281	125343992	125344117	4465	1.06742e+19	2,6,0,17	1.36171e+19	4,10,4,4	250	139	1	1	1.0,0.999,1.0,0.998	0.999,0.999,0.999,0.999	0
4466	MSTRG.743	NA	chr1	-	125339000	125339111	125325188	125325281	125363021	125363362	4466	6,2,2,2	0,1,0,2	1,3,0,4	4,0,0,2	250	139	1	1	1.0,0.527,1.0,0.357	0.122,1.0,NA,0.527	0.171
4467	MSTRG.743	NA	chr1	-	125339000	125339111	125331129	125331303	125343992	125344117	4467	1.06782e+19	6,4,7,3	1.36171e+19	3,10,6,8	250	139	1	1	0.999,1.0,0.999,1.0	1.0,0.999,0.999,0.999	0
4468	MSTRG.743	NA	chr1	-	125339000	125339111	125331129	125331303	125363021	125363362	4468	10,2,1,4	0,0,4,0	1,2,0,4	0,0,0,0	250	139	1	1	1.0,1.0,0.122,1.0	1.0,1.0,NA,1.0	-0.22
4469	MSTRG.743	NA	chr1	-	125339000	125339111	125333581	125333725	125343992	125344117	4469	1.06752e+19	0,7,0,2	1.36171e+19	0,1,0,0	250	139	1	1	1.0,0.999,1.0,1.0	1.0,1.0,1.0,1.0	0
4470	MSTRG.743	NA	chr1	-	125339000	125339111	125333581	125333725	125363021	125363362	4470	7,2,1,0	0,0,1,0	1,2,0,4	0,0,0,0	250	139	1	1	1.0,1.0,0.357,NA	1.0,1.0,NA,1.0	-0.214
4471	MSTRG.743	NA	chr1	-	125339000	125339111	125335028	125335136	125343992	125344117	4471	1.06942e+19	0,0,0,0	1.36981e+19	7,2,3,6	250	139	1	1	1.0,1.0,1.0,1.0	0.999,1.0,0.999,0.999	0.001
4472	MSTRG.743	NA	chr1	-	125339000	125339111	125336256	125336352	125343992	125344117	4472	2.48344e+19	0,16,0,9	3.14183e+19	11,23,23,22	250	139	1	1	1.0,0.999,1.0,0.999	0.999,0.999,0.998,0.998	0.001
4473	MSTRG.743	NA	chr1	-	125343992	125344117	125322804	125322888	125345985	125346041	4473	8.93215e+18	0,0,0,0	1.139e+16	2,0,0,0	264	139	1	1	1.0,1.0,1.0,1.0	1.0,1.0,1.0,1.0	0
4474	MSTRG.743	NA	chr1	-	125343992	125344117	125322804	125322888	125363021	125363194	4474	12,8,1,11	0,2,0,0	4,7,5,15	1,1,1,0	264	139	1	1	1.0,0.678,1.0,1.0	0.678,0.787,0.725,1.0	0.122
4475	MSTRG.743	NA	chr1	-	125343992	125344117	125325188	125325281	125363021	125363194	4475	14,13,1,25	0,1,0,2	7,13,8,5	4,0,0,2	264	139	0.0270006	0.169722	1.0,0.873,1.0,0.868	0.48,1.0,1.0,0.568	0.173
4476	MSTRG.743	NA	chr1	-	125343992	125344117	125331129	125331303	125363021	125363194	4476	16,12,8,14	0,0,4,0	7,13,8,10	0,0,0,0	264	139	0.315158	1	1.0,1.0,0.513,1.0	1.0,1.0,1.0,1.0	-0.122
4477	MSTRG.743	NA	chr1	-	125343992	125344117	125333581	125333725	125363021	125363194	4477	12,15,1,13	0,0,1,0	4,4,4,2	0,0,0,0	264	139	1	1	1.0,1.0,0.345,1.0	1.0,1.0,1.0,1.0	-0.164
4479	MSTRG.743	NA	chr1	-	125343992	125344117	125339000	125339111	125363021	125363194	4479	1.20912e+19	10,3,4,0	1.54721e+19	2,4,1,4	264	139	1	1	0.998,1.0,0.999,1.0	1.0,0.999,1.0,0.999	0
4480	MSTRG.743	NA	chr1	-	125345985	125346041	125322804	125322888	125363021	125363194	4480	2816447433983220	0,2,0,0	3624302628872780	1,1,1,0	195	139	1	1	1.0,0.999,1.0,1.0	1.0,1.0,1.0,1.0	0
4481	MSTRG.743	NA	chr1	-	125345985	125346041	125339000	125339111	125363021	125363194	4481	2816447433983220	10,3,4,0	3623302628872780	2,4,1,4	195	139	1	1	0.995,0.999,0.998,1.0	0.999,0.998,1.0,0.998	-0.001
4482	MSTRG.743	NA	chr1	-	125345985	125346041	125343800	125344117	125363021	125363194	4482	1.20852e+19	13,12,2,13	1.52951e+19	4,3,9,2	195	139	1	1	0.998,0.999,1.0,0.999	1.0,1.0,0.999,1.0	-0.001
4483	MSTRG.6512	NA	chr14	+	54598778	54598925	54598297	54598374	54600738	54600952	4483	169153153113	0,0,0,0	168,134,83,140	2,0,0,0	286	139	1	1	1.0,1.0,1.0,1.0	0.976,1.0,1.0,1.0	0.006
4484	MSTRG.6512	NA	chr14	+	54605609	54605690	54605249	54605412	54605774	54607130	4484	231210233208	6,0,0,0	277187116247	0,0,0,0	220	139	1	1	0.961,1.0,1.0,1.0	1.0,1.0,1.0,1.0	-0.01
4485	MSTRG.14492	Ythdf2	chr4	-	131931442	131933026	131912222	131914258	131938062	131938142	4485	6383622572256550	42,27,23,42	1.08256e+16	24,12,3,10	1723	139	2.76612e-12	1.17595e-10	0.925,0.949,0.962,0.926	0.973,0.977,0.994,0.985	-0.042
4486	MSTRG.14492	Ythdf2	chr4	-	131932824	131933026	131913998	131914258	131938062	131938142	4486	536609657612	42,27,23,42	976603454724	24,12,3,10	341	139	2.61829e-11	9.77464e-10	0.839,0.902,0.921,0.856	0.943,0.953,0.984,0.967	-0.082
4487	MSTRG.14492	Ythdf2	chr4	-	131938062	131938142	131931442	131933026	131938742	131938767	4487	437485473461	0,0,0,0	771467318566	0,0,0,2	219	139	1	1	1.0,1.0,1.0,1.0	1.0,1.0,1.0,0.994	0.002
4488	MSTRG.14483	NA	chr4	+	131611586	131611793	131600908	131601181	131612619	131612803	4488	70183149116	2,1,0,0	168126166311	3,7,1,2	346	139	0.0133689	0.0930404	0.934,0.987,1.0,1.0	0.957,0.879,0.985,0.984	0.029
4489	MSTRG.14483	NA	chr4	+	131611586	131611793	131600908	131601181	131612666	131612803	4489	51,122,84,78	0,0,0,0	71,99,113,190	1,4,0,4	346	139	0.0720059	0.387306	1.0,1.0,1.0,1.0	0.966,0.909,1.0,0.95	0.044
4490	MSTRG.14483	NA	chr4	+	131611586	131611793	131600908	131601181	131618517	131618660	4490	37,110,77,68	267252268262	70,72,85,164	215,102,68,169	346	139	9.56897e-09	2.51241e-07	0.053,0.149,0.103,0.094	0.116,0.221,0.334,0.28	-0.138
4491	MSTRG.14483	NA	chr4	+	131612619	131612803	131600908	131601181	131613441	131613615	4491	53,144,111,86	1,0,0,0	110,97,138,233	4,0,2,8	323	139	0.000832485	0.00805723	0.958,1.0,1.0,1.0	0.922,1.0,0.967,0.926	0.036
4492	MSTRG.14483	NA	chr4	+	131612619	131612803	131600908	131601181	131618517	131618660	4492	14,53,28,22	267252268262	38,30,36,43	215,102,68,169	323	139	1.12299e-08	2.92078e-07	0.022,0.083,0.043,0.035	0.071,0.112,0.186,0.099	-0.071
4493	MSTRG.14483	NA	chr4	+	131612619	131612803	131611586	131611793	131618517	131618660	4493	45,129,100,70	0,4,0,0	133,77,117,188	0,0,0,0	323	139	1	1	1.0,0.933,1.0,1.0	1.0,1.0,1.0,1.0	-0.017
4494	MSTRG.14483	NA	chr4	+	131612666	131612803	131600913	131601181	131613441	131613615	4494	39,111,83,71	1,0,0,0	74,74,102,195	4,0,2,8	276	139	0.000533221	0.0054562	0.952,1.0,1.0,1.0	0.903,1.0,0.963,0.925	0.04
4495	MSTRG.14483	NA	chr4	+	131612666	131612803	131600913	131601181	131618517	131618660	4495	0,20,0,7	267252268262	2,7,0,5	215,102,68,169	276	139	0.692655	1	0.0,0.038,0.0,0.013	0.005,0.033,0.0,0.015	-0.001
4496	MSTRG.14483	NA	chr4	+	131612666	131612803	131611586	131611793	131618517	131618660	4496	14,36,7,17	0,4,0,0	2,30,28,26	0,0,0,0	276	139	0.755633	1	1.0,0.819,1.0,1.0	1.0,1.0,1.0,1.0	-0.045
4497	MSTRG.14483	NA	chr4	+	131613417	131613615	131612619	131612803	131618517	131618660	4497	78,169,118,76	0,20,0,7	148171203295	1,3,0,1	337	139	1.93008e-07	4.03848e-06	1.0,0.777,1.0,0.817	0.984,0.959,1.0,0.992	-0.085
4498	MSTRG.14483	NA	chr4	+	131613441	131613615	131600908	131601181	131618517	131618660	4498	72,157,118,73	267252268262	132139190284	215,102,68,169	313	139	6.75072e-09	1.81521e-07	0.107,0.217,0.164,0.11	0.214,0.377,0.554,0.427	-0.244
4499	MSTRG.14483	NA	chr4	+	131613441	131613615	131612619	131612803	131618517	131618660	4499	110268201144	0,20,0,7	201209290467	1,3,0,1	313	139	1.92194e-07	4.0225e-06	1.0,0.856,1.0,0.901	0.989,0.969,1.0,0.995	-0.049
4500	MSTRG.14483	NA	chr4	+	131618517	131618660	131612518	131613615	131619391	131619504	4500	461553508543	0,0,0,3	508385358602	0,0,0,0	282	139	1	1	1.0,1.0,1.0,0.989	1.0,1.0,1.0,1.0	-0.003
4501	MSTRG.14483	NA	chr4	+	131624967	131625182	131619391	131619504	131627372	131627462	4501	1285111113561350	0,0,0,0	12318075201200	0,2,2,0	354	139	1	1	1.0,1.0,1.0,1.0	1.0,0.994,0.99,1.0	0.004
4502	MSTRG.14481	Laptm5	chr4	+	130652127	130652382	130640624	130640745	130653415	130653656	4502	7,1,6,1	6677679467065770	6,16,33,13	4543566966225820	394	139	1	1	0.0,0.0,0.0,0.0	0.0,0.001,0.002,0.001	-0.001
4503	MSTRG.14481	Laptm5	chr4	+	130653415	130653509	130640435	130640745	130654081	130654158	4503	1.53382e+19	0,0,1,1	1.05481e+19	0,4,7,0	233	139	1	1	1.0,1.0,1.0,1.0	1.0,0.999,0.999,1.0	0
4504	MSTRG.14481	Laptm5	chr4	+	130653415	130653509	130640435	130640745	130655947	130656073	4504	3777383337993240	3,0,0,0	2583305837763130	0,0,1,4	233	139	1	1	0.999,1.0,1.0,1.0	1.0,1.0,1.0,0.998	0
4505	MSTRG.14481	Laptm5	chr4	+	130654051	130654158	130653415	130653509	130655947	130656073	4505	6185615561365680	0,1,1,0	4278523852545320	0,0,1,2	246	139	1	1	1.0,1.0,1.0,1.0	1.0,1.0,1.0,0.999	0
4506	MSTRG.14481	Laptm5	chr4	+	130654062	130654158	130653415	130653509	130655947	130656073	4506	6186615461305690	0,1,1,0	4278523552455310	0,0,1,2	235	139	1	1	1.0,1.0,1.0,1.0	1.0,1.0,1.0,0.999	0
4507	MSTRG.14481	Laptm5	chr4	+	130654081	130654158	130640435	130640745	130655947	130656073	4507	6062599859995530	3,0,0,0	4185513551605200	0,0,1,4	216	139	1	1	0.999,1.0,1.0,1.0	1.0,1.0,1.0,0.999	0
4508	MSTRG.14481	Laptm5	chr4	+	130654081	130654158	130652746	130653509	130655947	130656073	4508	1.79072e+19	0,1,1,0	1.23872e+19	0,0,1,2	216	139	1	1	1.0,1.0,1.0,1.0	1.0,1.0,1.0,1.0	0
4509	MSTRG.14481	Laptm5	chr4	+	130654081	130654158	130652746	130653509	130656730	130656853	4509	6873689067976100	0,0,6,2	4681606066026340	4,8,4,0	216	139	1	1	1.0,1.0,0.999,0.999	0.999,0.998,0.999,1.0	0.001
4510	MSTRG.14481	Laptm5	chr4	+	130655947	130656073	130652746	130653509	130656730	130656853	4510	1.21221e+19	0,0,6,2	8.66711e+18	4,8,4,0	265	139	1	1	1.0,1.0,0.999,1.0	0.999,0.999,0.999,1.0	0.001
4511	MSTRG.14481	Laptm5	chr4	+	130655947	130656073	130654051	130654158	130656730	130656853	4511	2.32712e+19	2,8,8,0	1.64792e+19	1,3,1,9	265	139	1	1	1.0,0.999,0.999,1.0	1.0,1.0,1.0,0.999	0
4512	MSTRG.14481	Laptm5	chr4	+	130656730	130656853	130654081	130654158	130661771	130663452	4512	3,8,7,1	0,0,0,0	2,2,2,10	0,0,1,0	262	139	1	1	1.0,1.0,1.0,1.0	1.0,1.0,0.515,1.0	0.121
4513	MSTRG.14481	Laptm5	chr4	+	130658081	130658177	130656730	130656853	130659327	130659420	4513	2.36922e+19	1,6,5,11	1.62082e+19	8,5,0,1	235	139	1	1	1.0,1.0,1.0,0.999	0.999,1.0,1.0,1.0	0
4514	MSTRG.14481	Laptm5	chr4	+	130658081	130658177	130656730	130656853	130661771	130663452	4514	1.09571e+18	1,0,0,1	7.42692e+16	1,0,2,1	235	139	1	1	1.0,1.0,1.0,1.0	1.0,1.0,1.0,1.0	0
4515	MSTRG.14481	Laptm5	chr4	+	130659327	130659420	130656730	130656853	130661771	130663452	4515	1.03841e+18	1,0,0,1	7.2489e+16	1,0,2,1	232	139	1	1	1.0,1.0,1.0,1.0	1.0,1.0,1.0,1.0	0
4516	MSTRG.14481	Laptm5	chr4	+	130659327	130659420	130658081	130658177	130661771	130663452	4516	2.27902e+19	3,16,35,8	1.57822e+19	23,31,97,108	232	139	1	1	1.0,0.999,0.997,0.999	0.998,0.997,0.993,0.991	0.004
4517	MSTRG.12122	Gins1	chr2	+	150754700	150754765	150751513	150751713	150758055	150758154	4517	129,70,89,171	0,1,0,0	329,86,8,77	0,0,0,0	204	139	1	1	1.0,0.979,1.0,1.0	1.0,1.0,1.0,1.0	-0.005
4518	MSTRG.12122	Gins1	chr2	+	150758055	150758154	150754700	150754765	150759788	150759879	4518	181117141260	0,0,0,1	448,121,9,118	0,0,0,0	238	139	1	1	1.0,1.0,1.0,0.993	1.0,1.0,1.0,1.0	-0.002
4519	MSTRG.12122	Gins1	chr2	+	150767801	150767918	150759788	150759879	150769961	150770036	4519	279188208365	7,13,0,6	552,148,17,192	0,3,0,2	256	139	0.000100701	0.0012252	0.956,0.887,1.0,0.971	1.0,0.964,1.0,0.981	-0.033
4520	MSTRG.12122	Gins1	chr2	+	150769961	150770036	150767801	150767918	150772760	150773200	4520	201135155272	0,0,0,0	425,98,8,127	0,5,0,0	214	139	1	1	1.0,1.0,1.0,1.0	1.0,0.927,1.0,1.0	0.018
4521	MSTRG.14471	Snrnp40	chr4	+	130256420	130256550	130253924	130254142	130258867	130258961	4521	900859904950	0,0,0,0	1332531227790	0,2,9,2	269	139	0.836991	1	1.0,1.0,1.0,1.0	1.0,0.993,0.929,0.995	0.021
4522	MSTRG.14471	Snrnp40	chr4	+	130261981	130262147	130258867	130258961	130271838	130271961	4522	1528149016701700	0,0,0,0	23909644341524	1,0,2,2	305	139	1	1	1.0,1.0,1.0,1.0	0.999,1.0,0.99,0.997	0.004
4523	MSTRG.14471	Snrnp40	chr4	+	130267134	130267211	130261981	130262147	130271838	130271961	4523	2,1,16,0	682678771803	0,9,0,6	1103439162711	216	139	1	1	0.002,0.001,0.013,0.0	0.0,0.013,0.0,0.005	0
4524	MSTRG.14471	Snrnp40	chr4	+	130271838	130271961	130261981	130262147	130277186	130277307	4524	1316126814761480	0,0,4,0	20938783661383	0,0,0,0	262	139	1	1	1.0,1.0,0.995,1.0	1.0,1.0,1.0,1.0	-0.001
4525	MSTRG.14471	Snrnp40	chr4	+	130277186	130277307	130271838	130271961	130278274	130278357	4525	1404144615971520	0,0,0,4	23109794311487	0,0,0,0	260	139	1	1	1.0,1.0,1.0,0.995	1.0,1.0,1.0,1.0	-0.001
4526	MSTRG.14471	Snrnp40	chr4	+	130282367	130282471	130278814	130279808	130283336	130283819	4526	1215122213831370	0,0,3,0	19548363351176	0,0,0,0	243	139	1	1	1.0,1.0,0.996,1.0	1.0,1.0,1.0,1.0	-0.001
4527	MSTRG.14466	Pef1	chr4	+	130007395	130007447	130006127	130006635	130014960	130015234	4527	2,1,4,1	1,1,0,0	0,0,7,1	3,0,6,0	191	139	1	1	0.593,0.421,1.0,1.0	0.0,NA,0.459,1.0	0.267
4528	MSTRG.14466	Pef1	chr4	+	130009238	130009393	130007395	130007447	130014960	130015234	4528	0,0,0,0	6,4,9,3	0,0,0,5	0,0,4,1	294	139	1	1	0.0,0.0,0.0,0.0	NA,NA,0.0,0.703	-0.351
4529	MSTRG.14466	Pef1	chr4	+	130014960	130015234	130001155	130001443	130018855	130019011	4529	2763436430712890	0,1,1,0	2867274331982460	0,0,0,2	413	139	1	1	1.0,0.999,0.999,1.0	1.0,1.0,1.0,0.998	0
4530	MSTRG.14466	Pef1	chr4	+	130018855	130019011	130014960	130015234	130019446	130019590	4530	3343515338123670	0,0,0,5	3505365736333120	0,0,0,0	295	139	1	1	1.0,1.0,1.0,0.997	1.0,1.0,1.0,1.0	-0.001
4531	MSTRG.14466	Pef1	chr4	+	130019446	130019590	130018855	130019011	130021045	130021928	4531	3182491736853610	0,0,0,0	3600371436213080	0,7,3,5	283	139	1	1	1.0,1.0,1.0,1.0	1.0,0.996,0.998,0.997	0.002
4532	MSTRG.1712	Pdss2	chr10	+	43221523	43221722	43174794	43174929	43248130	43248205	4532	154100174114	0,0,3,0	144,107,55,131	10,9,0,3	338	139	4.60839e-07	8.98659e-06	1.0,1.0,0.96,1.0	0.856,0.83,1.0,0.947	0.082
4533	MSTRG.1712	Pdss2	chr10	+	43278508	43278623	43271556	43271688	43289510	43289543	4533	0,2,0,6	38,28,39,26	8,0,7,2	11,24,2,16	254	139	0.00339032	0.0280161	0.0,0.038,0.0,0.112	0.285,0.0,0.657,0.064	-0.214
4534	MSTRG.1712	Pdss2	chr10	+	43289510	43289543	43248130	43248205	43315794	43316598	4534	3,6,8,15	0,0,0,0	2,1,0,2	0,0,0,7	172	139	1	1	1.0,1.0,1.0,1.0	1.0,1.0,NA,0.188	0.271
4535	MSTRG.1712	Pdss2	chr10	+	43289510	43289543	43271556	43271688	43315794	43316598	4535	41,32,43,36	7,0,0,0	11,24,2,18	13,9,0,4	172	139	1.78964e-05	0.000256599	0.826,1.0,1.0,1.0	0.406,0.683,1.0,0.784	0.238
4536	MSTRG.19351	Tspan4	chr7	+	141062399	141062479	141055152	141055410	141069464	141069656	4536	36,4,27,51	0,0,0,0	112,15,2,42	2,0,0,0	219	139	1	1	1.0,1.0,1.0,1.0	0.973,1.0,1.0,1.0	0.007
4537	MSTRG.19351	Tspan4	chr7	+	141062399	141062479	141056312	141056391	141069464	141069656	4537	33,9,15,48	0,0,0,0	117,11,3,43	2,0,0,0	219	139	1	1	1.0,1.0,1.0,1.0	0.974,1.0,1.0,1.0	0.006
4538	MSTRG.19351	Tspan4	chr7	+	141070674	141070749	141069464	141069656	141071484	141071586	4538	102,34,54,117	0,0,0,0	357,40,8,137	4,0,0,0	214	139	1	1	1.0,1.0,1.0,1.0	0.983,1.0,1.0,1.0	0.004
4539	MSTRG.14439	Ak2	chr4	+	128892926	128893052	128887016	128887229	128895943	128896054	4539	2737298827103090	5,20,2,21	4440290017033500	7,9,8,7	265	139	0.828409	1	0.997,0.987,0.999,0.987	0.997,0.994,0.991,0.996	-0.002
4540	MSTRG.14439	Ak2	chr4	+	128895288	128895352	128892926	128893052	128895943	128896054	4540	4,27,42,9	1578179916341830	22,174,118,25	267917049842092	203	139	0	0	0.002,0.01,0.017,0.003	0.006,0.065,0.076,0.008	-0.031
4541	MSTRG.14439	Ak2	chr4	+	128895943	128896054	128892926	128893052	128896166	128896261	4541	3093355531893580	2,0,0,1	5215339319874190	10,0,5,14	250	139	1	1	0.999,1.0,1.0,0.999	0.997,1.0,0.995,0.994	0.003
4542	MSTRG.14439	Ak2	chr4	+	128895943	128896054	128892926	128893052	128901505	128901578	4542	1218141813041430	0,0,0,0	205713167501589	0,0,2,0	250	139	1	1	1.0,1.0,1.0,1.0	1.0,1.0,0.995,1.0	0.001
4543	MSTRG.14439	Ak2	chr4	+	128896166	128896261	128892926	128893052	128901505	128901578	4543	1214144613361420	0,0,0,0	207614039851830	0,0,2,0	234	139	1	1	1.0,1.0,1.0,1.0	1.0,1.0,0.997,1.0	0.001
4544	MSTRG.14439	Ak2	chr4	+	128896166	128896261	128895943	128896054	128901505	128901578	4544	3084358832243560	0,0,0,0	5211355222514410	0,0,0,1	234	139	1	1	1.0,1.0,1.0,1.0	1.0,1.0,1.0,1.0	0
4545	MSTRG.14422	Ncdn	chr4	-	126640888	126641113	126640338	126640481	126643677	126644646	4545	164138163169	0,0,1,0	219155196193	0,0,0,0	364	139	1	1	1.0,1.0,0.984,1.0	1.0,1.0,1.0,1.0	-0.004
4546	MSTRG.14422	Ncdn	chr4	-	126642270	126642512	126640888	126641113	126643677	126644646	4546	264227320368	0,0,0,0	389224301387	0,0,1,0	381	139	1	1	1.0,1.0,1.0,1.0	1.0,1.0,0.991,1.0	0.002
4547	MSTRG.14422	Ncdn	chr4	-	126645733	126645874	126643677	126644646	126646763	126646833	4547	151122121183	0,0,0,0	154103104159	3,0,0,0	280	139	1	1	1.0,1.0,1.0,1.0	0.962,1.0,1.0,1.0	0.01
4548	MSTRG.14422	Ncdn	chr4	-	126645733	126645874	126643677	126644646	126647117	126647231	4548	108,86,79,121	0,0,1,0	102,68,76,117	1,0,0,0	280	139	1	1	1.0,1.0,0.975,1.0	0.981,1.0,1.0,1.0	-0.001
4549	MSTRG.14422	Ncdn	chr4	-	126646763	126646833	126643677	126644646	126647117	126647231	4549	0,0,0,0	0,0,1,0	4,1,0,0	1,0,0,0	209	139	1	1	NA,NA,0.0,NA	0.727,1.0,NA,NA	-0.863
4550	MSTRG.14422	Ncdn	chr4	-	126646763	126646833	126645733	126645874	126647117	126647231	4550	28,25,26,37	17,10,7,10	38,23,19,28	10,7,7,13	209	139	0.751156	1	0.523,0.624,0.712,0.711	0.716,0.686,0.644,0.589	-0.016
4551	MSTRG.14420	Psmb2	chr4	+	126577914	126578037	126571422	126571638	126580821	126580892	4551	4872615053656470	20,1,23,7	8447408122265780	14,10,5,0	262	139	1	1	0.992,1.0,0.992,0.998	0.997,0.995,0.996,1.0	-0.001
4552	MSTRG.14420	Psmb2	chr4	+	126577914	126578037	126571422	126571638	126599850	126600013	4552	1922236220202370	1,0,0,0	307815628482067	0,0,0,5	262	139	1	1	0.999,1.0,1.0,1.0	1.0,1.0,1.0,0.995	0.001
4553	MSTRG.14420	Psmb2	chr4	+	126580821	126580892	126571422	126571638	126599850	126600013	4553	1189151613251620	1,0,0,0	203910874921453	0,0,0,5	210	139	1	1	0.999,1.0,1.0,1.0	1.0,1.0,1.0,0.995	0.001
4554	MSTRG.14420	Psmb2	chr4	+	126580821	126580892	126577914	126578037	126599850	126600013	4554	4024518745435610	0,3,3,0	7196352618045060	0,2,0,0	210	139	1	1	1.0,0.999,0.999,1.0	1.0,0.999,1.0,1.0	0
4555	MSTRG.14420	Psmb2	chr4	+	126601346	126601396	126599850	126600013	126603271	126603507	4555	3796456941865370	10,16,23,10	6596335416714790	1,1,2,7	189	139	1	1	0.996,0.995,0.993,0.997	1.0,1.0,0.998,0.998	-0.004
4556	MSTRG.18187	Usf2	chr7	-	30654530	30654577	30654168	30654227	30655573	30655692	4556	34,26,38,19	2,2,0,0	23,19,18,28	0,1,2,2	186	139	0.503738	1	0.927,0.907,1.0,1.0	1.0,0.934,0.871,0.913	0.029
4557	MSTRG.18187	Usf2	chr7	-	30654530	30654618	30654168	30654227	30654714	30654865	4557	152236152122	0,2,4,8	201163101187	0,0,0,0	227	139	0.0159097	0.107771	1.0,0.986,0.959,0.903	1.0,1.0,1.0,1.0	-0.038
4558	MSTRG.18187	Usf2	chr7	-	30654530	30654618	30654168	30654227	30655224	30655425	4558	60,93,82,53	2,1,2,3	64,49,37,67	0,0,8,2	227	139	0.534785	1	0.948,0.983,0.962,0.915	1.0,1.0,0.739,0.954	0.029
4559	MSTRG.18187	Usf2	chr7	-	30654530	30654618	30654168	30654227	30655573	30655692	4559	60,93,82,54	2,2,0,0	64,47,41,65	0,1,2,2	227	139	1	1	0.948,0.966,1.0,1.0	1.0,0.966,0.926,0.952	0.017
4560	MSTRG.18187	Usf2	chr7	-	30654714	30654865	30654168	30654227	30655224	30655425	4560	65,90,58,62	2,1,2,3	66,70,54,66	0,0,8,2	290	139	0.69947	1	0.94,0.977,0.933,0.908	1.0,1.0,0.764,0.941	0.013
4561	MSTRG.18187	Usf2	chr7	-	30654714	30654865	30654168	30654227	30655573	30655692	4561	22,14,11,17	2,2,0,0	24,27,17,27	0,1,2,2	290	139	0.504293	1	0.841,0.77,1.0,1.0	1.0,0.928,0.803,0.866	0.003
4562	MSTRG.18187	Usf2	chr7	-	30654714	30654865	30654530	30654618	30655224	30655425	4562	161236130132	0,0,0,2	213194118192	0,2,0,2	290	139	1	1	1.0,1.0,1.0,0.969	1.0,0.979,1.0,0.979	0.003
4563	MSTRG.18187	Usf2	chr7	-	30654714	30654865	30654530	30654618	30655573	30655692	4563	118,160,83,87	0,0,0,3	171,151,81,153	0,0,4,0	290	139	1	1	1.0,1.0,1.0,0.933	1.0,1.0,0.907,1.0	0.006
4564	MSTRG.18187	Usf2	chr7	-	30655224	30655425	30654530	30654618	30655573	30655692	4564	76,89,63,40	0,0,0,3	69,50,38,62	0,0,4,0	340	139	0.718688	1	1.0,1.0,1.0,0.845	1.0,1.0,0.795,1.0	0.012
4565	MSTRG.18187	Usf2	chr7	-	30655224	30655425	30654714	30654865	30655573	30655692	4565	138,169,114,90	19,4,4,7	126,106,84,117	15,21,9,18	340	139	0.00140148	0.0127901	0.748,0.945,0.921,0.84	0.774,0.674,0.792,0.727	0.122
4566	MSTRG.18187	Usf2	chr7	-	30655305	30655425	30654714	30654865	30655573	30655692	4566	51,55,34,16	19,4,4,7	38,26,26,33	15,21,9,18	259	139	0.00908772	0.0665709	0.59,0.881,0.82,0.551	0.576,0.399,0.608,0.496	0.191
4567	MSTRG.18187	Usf2	chr7	-	30655573	30655692	30654714	30654865	30655806	30655853	4567	45,20,8,15	0,1,0,0	26,33,25,31	0,0,0,0	258	139	1	1	1.0,0.915,1.0,1.0	1.0,1.0,1.0,1.0	-0.021
4570	MSTRG.18187	Usf2	chr7	-	30655806	30655853	30655573	30655692	30656120	30656228	4570	30,19,4,8	3,2,0,4	13,13,20,10	0,0,1,0	186	139	0.000350617	0.00375426	0.882,0.877,1.0,0.599	1.0,1.0,0.937,1.0	-0.145
4571	MSTRG.14415	Ago4	chr4	-	126405192	126405326	126403743	126403928	126405518	126405647	4571	51,64,76,38	19,22,7,0	44,63,96,89	2,3,25,8	273	139	0.334114	1	0.577,0.597,0.847,1.0	0.918,0.914,0.662,0.85	-0.081
4572	MSTRG.14415	Ago4	chr4	-	126405192	126405326	126403743	126403928	126405791	126405911	4572	25,36,41,10	4,13,8,5	22,34,56,52	0,8,14,5	273	139	0.12133	0.596616	0.761,0.585,0.723,0.505	1.0,0.684,0.671,0.841	-0.156
4573	MSTRG.14415	Ago4	chr4	-	126405518	126405647	126403743	126403928	126405791	126405911	4573	58,117,79,24	4,13,8,5	17,56,110,58	0,8,14,5	268	139	0.857	1	0.883,0.824,0.837,0.713	1.0,0.784,0.803,0.857	-0.047
4574	MSTRG.14415	Ago4	chr4	-	126405518	126405647	126405192	126405326	126405791	126405911	4574	65,123,107,50	0,0,0,0	35,82,125,93	0,0,2,8	268	139	0.0157953	0.107159	1.0,1.0,1.0,1.0	1.0,1.0,0.97,0.858	0.043
4575	MSTRG.14415	Ago4	chr4	-	126405791	126405911	126403743	126403928	126406312	126406460	4575	49,98,87,56	4,0,0,0	33,78,145,83	0,0,0,0	259	139	0.821145	1	0.868,1.0,1.0,1.0	1.0,1.0,1.0,1.0	-0.033
4576	MSTRG.14415	Ago4	chr4	-	126406312	126406460	126405791	126405911	126409679	126409767	4576	133172175105	0,3,0,0	70150274173	0,0,6,11	287	139	0.000675488	0.00671672	1.0,0.965,1.0,1.0	1.0,1.0,0.957,0.884	0.031
4577	MSTRG.14415	Ago4	chr4	-	126406312	126406460	126405791	126405911	126413983	126414104	4577	60,103,109,62	0,0,0,0	41,85,153,84	0,0,0,3	287	139	1	1	1.0,1.0,1.0,1.0	1.0,1.0,1.0,0.931	0.017
4578	MSTRG.14415	Ago4	chr4	-	126409679	126409767	126405791	126405911	126413983	126414104	4578	1,2,0,0	0,0,0,0	9,2,7,6	0,0,0,3	227	139	1	1	1.0,1.0,NA,NA	1.0,1.0,1.0,0.55	0.113
4579	MSTRG.14415	Ago4	chr4	-	126409679	126409767	126406312	126406460	126410629	126410764	4579	118,139,125,89	0,0,0,2	51103182151	0,0,0,0	227	139	1	1	1.0,1.0,1.0,0.965	1.0,1.0,1.0,1.0	-0.009
4580	MSTRG.14415	Ago4	chr4	-	126409679	126409767	126406312	126406460	126411168	126411350	4580	37,51,51,31	3,0,0,0	16,39,72,48	0,0,0,0	227	139	1	1	0.883,1.0,1.0,1.0	1.0,1.0,1.0,1.0	-0.029
4581	MSTRG.14415	Ago4	chr4	-	126409679	126409767	126406312	126406460	126413983	126414104	4581	39,51,48,31	2,6,11,2	29,41,81,50	0,0,2,0	227	139	6.20442e-08	1.42283e-06	0.923,0.839,0.728,0.905	1.0,1.0,0.961,1.0	-0.141
4582	MSTRG.14415	Ago4	chr4	-	126410629	126410764	126406312	126406460	126411168	126411350	4582	6,5,0,5	3,0,0,0	0,0,5,0	0,0,0,0	274	139	1	1	0.504,1.0,NA,1.0	NA,NA,1.0,NA	-0.165
4583	MSTRG.14415	Ago4	chr4	-	126410629	126410764	126409269	126409767	126410862	126410999	4583	156199174107	2,4,0,0	73137238189	0,2,8,0	274	139	0.20481	0.910638	0.975,0.962,1.0,1.0	1.0,0.972,0.938,1.0	0.007
4584	MSTRG.14415	Ago4	chr4	-	126410629	126410764	126409269	126409767	126411168	126411350	4584	87,99,81,66	0,0,3,0	39,67,123,111	0,1,0,0	274	139	1	1	1.0,1.0,0.932,1.0	1.0,0.971,1.0,1.0	-0.01
4585	MSTRG.14415	Ago4	chr4	-	126410862	126410999	126409679	126409767	126411168	126411350	4585	59,111,86,43	0,0,3,0	42,72,138,95	0,1,0,0	276	139	1	1	1.0,1.0,0.935,1.0	1.0,0.973,1.0,1.0	-0.009
4586	MSTRG.14415	Ago4	chr4	-	126410862	126410999	126409679	126409767	126413983	126414104	4586	2,8,0,0	2,0,0,0	0,2,18,4	13,3,9,4	276	139	1	1	0.335,1.0,NA,NA	0.0,0.251,0.502,0.335	0.395
4587	MSTRG.14415	Ago4	chr4	-	126410862	126410999	126410629	126410764	126411168	126411350	4587	133,212,180,88	6,5,1,3	76140252174	0,0,5,0	276	139	0.00461031	0.036598	0.918,0.955,0.989,0.937	1.0,1.0,0.962,1.0	-0.041
4588	MSTRG.14415	Ago4	chr4	-	126411168	126411350	126406312	126406460	126413983	126414104	4588	118,138,136,76	2,6,11,2	77105162114	0,0,2,0	321	139	9.18134e-07	1.69021e-05	0.962,0.909,0.843,0.943	1.0,1.0,0.972,1.0	-0.079
4589	MSTRG.14415	Ago4	chr4	-	126411168	126411350	126409679	126409767	126413983	126414104	4589	115,138,139,76	2,0,0,0	77106162114	13,3,9,4	321	139	4.80627e-09	1.31842e-07	0.961,1.0,1.0,1.0	0.719,0.939,0.886,0.925	0.123
4590	MSTRG.14415	Ago4	chr4	-	126411168	126411350	126410862	126410999	126413983	126414104	4590	172245222119	0,4,0,0	119175292209	0,0,10,4	321	139	0.0101573	0.0731886	1.0,0.964,1.0,1.0	1.0,1.0,0.927,0.958	0.02
4591	MSTRG.14415	Ago4	chr4	-	126419790	126419956	126413983	126414104	126426977	126427265	4591	122,162,165,88	0,0,3,0	79129158137	4,0,3,0	305	139	0.842896	1	1.0,1.0,0.962,1.0	0.9,1.0,0.96,1.0	0.025
4592	MSTRG.14413	Trappc3	chr4	+	126166767	126166867	126166470	126166568	126167682	126167865	4592	1086142512611400	8,0,0,0	155711097561481	0,0,0,4	239	139	1	1	0.987,1.0,1.0,1.0	1.0,1.0,1.0,0.995	-0.002
4593	MSTRG.14409	Eva1b	chr4	+	126042676	126042838	126041536	126042424	126043028	126043668	4593	33,44,16,23	1,4,1,0	30,24,28,29	1,0,0,0	301	139	0.111507	0.557147	0.938,0.836,0.881,1.0	0.933,1.0,1.0,1.0	-0.069
4594	MSTRG.14409	Eva1b	chr4	+	126042743	126042838	126041795	126042424	126043028	126043668	4594	35,42,20,26	1,4,1,0	41,36,23,34	1,0,0,0	234	139	0.142445	0.680387	0.954,0.862,0.922,1.0	0.961,1.0,1.0,1.0	-0.056
4595	MSTRG.14407	NA	chr4	+	126004985	126005314	125997827	125997939	126010980	126011153	4595	13,20,25,21	0,0,1,0	13,50,23,27	1,3,3,1	468	139	0.000276422	0.00303844	1.0,1.0,0.881,1.0	0.794,0.832,0.695,0.889	0.168
4596	MSTRG.14407	NA	chr4	+	126007467	126007670	125997827	125997939	126011256	126011543	4596	6,0,2,0	12,14,14,7	10,8,5,3	7,36,39,22	342	139	0.0734049	0.393827	0.169,0.0,0.055,0.0	0.367,0.083,0.05,0.053	-0.082
4597	MSTRG.14407	NA	chr4	+	126007467	126007670	125997827	125997939	126012066	126012255	4597	6,0,1,0	23,34,27,31	6,8,7,2	35,57,72,32	342	139	0.0214483	0.13926	0.096,0.0,0.015,0.0	0.065,0.054,0.038,0.025	-0.018
4598	MSTRG.14407	NA	chr4	+	126007467	126007670	125997827	125997939	126017508	126017628	4598	13,0,5,0	192285185205	8,8,4,2	185211298144	342	139	1	1	0.027,0.0,0.011,0.0	0.017,0.015,0.005,0.006	-0.001
4599	MSTRG.14407	NA	chr4	+	126010980	126011153	125997827	125997939	126011256	126011543	4599	1,8,2,1	12,14,14,7	4,32,20,1	7,36,39,22	312	139	0.0262657	0.165712	0.036,0.203,0.06,0.06	0.203,0.284,0.186,0.02	-0.084
4600	MSTRG.14407	NA	chr4	+	126010980	126011153	126007175	126007675	126011256	126011543	4600	1,8,1,1	0,0,0,0	3,31,17,0	0,4,0,0	312	139	1	1	1.0,1.0,1.0,1.0	1.0,0.775,1.0,NA	0.075
4601	MSTRG.14407	NA	chr4	+	126010984	126011543	126007175	126007675	126012066	126012255	4601	86,93,80,57	0,0,0,0	145324274211	0,1,2,1	698	139	1	1	1.0,1.0,1.0,1.0	1.0,0.985,0.965,0.977	0.018
4602	MSTRG.14407	NA	chr4	+	126011256	126011543	125997749	125997939	126012066	126012133	4602	84,95,86,63	23,34,27,31	138313272203	35,57,72,32	426	139	0.00433876	0.0347128	0.544,0.477,0.51,0.399	0.563,0.642,0.552,0.674	-0.125
4603	MSTRG.14407	NA	chr4	+	126011256	126011543	126007175	126007675	126012066	126012133	4603	72,81,72,56	0,0,0,0	131281233181	0,1,2,1	426	139	1	1	1.0,1.0,1.0,1.0	1.0,0.989,0.974,0.983	0.013
4604	MSTRG.14407	NA	chr4	+	126011256	126011543	126007467	126007670	126012066	126012133	4604	72,81,73,56	0,0,0,0	136277234182	1,0,3,0	426	139	1	1	1.0,1.0,1.0,1.0	0.978,1.0,0.962,1.0	0.015
4605	MSTRG.14407	NA	chr4	+	126012066	126012133	125997793	125997939	126017508	126017628	4605	27,19,31,16	192285185205	17,42,65,40	185211298144	206	139	0.000144575	0.00169626	0.087,0.043,0.102,0.05	0.058,0.118,0.128,0.158	-0.045
4606	MSTRG.14407	NA	chr4	+	126012066	126012255	125991621	125997939	126017508	126017628	4606	103159117130	192285185205	152317325137	185211298144	328	139	2.59782e-07	5.31374e-06	0.185,0.191,0.211,0.212	0.258,0.389,0.316,0.287	-0.113
4607	MSTRG.14407	NA	chr4	+	126012066	126012255	126007175	126007675	126017508	126017628	4607	84,132,95,102	0,0,0,0	122271274114	0,1,0,0	328	139	1	1	1.0,1.0,1.0,1.0	1.0,0.991,1.0,1.0	0.002
4608	MSTRG.14407	NA	chr4	+	126012066	126012255	126007467	126007670	126017508	126017628	4608	84,132,95,102	7,0,4,0	122271277114	3,0,0,0	328	139	0.00332945	0.0275841	0.836,1.0,0.91,1.0	0.945,1.0,1.0,1.0	-0.05
4609	MSTRG.14407	NA	chr4	+	126012695	126012850	126012066	126012133	126017508	126017628	4609	0,9,12,0	36,22,28,15	15,29,22,12	22,55,85,58	294	139	0.0214857	0.13948	0.0,0.162,0.168,0.0	0.244,0.2,0.109,0.089	-0.078
4610	MSTRG.14407	NA	chr4	+	126012695	126012850	126012066	126012255	126017508	126017628	4610	1,14,23,0	67,104,74,78	21,55,38,19	78,188,185,75	294	139	6.28786e-05	0.00079818	0.007,0.06,0.128,0.0	0.113,0.122,0.089,0.107	-0.059
4611	MSTRG.14407	NA	chr4	+	126018875	126018961	126017508	126017628	126019467	126019611	4611	9051008933787	0,0,0,0	76611531536713	9,12,12,0	225	139	0.566774	1	1.0,1.0,1.0,1.0	0.981,0.983,0.988,1.0	0.012
4612	MSTRG.14407	NA	chr4	+	126019467	126019611	126017508	126017628	126022611	126022839	4612	840885953716	5,0,0,0	68710681534725	2,0,0,0	283	139	1	1	0.988,1.0,1.0,1.0	0.994,1.0,1.0,1.0	-0.001
4613	MSTRG.14407	NA	chr4	+	126022611	126022839	126019467	126019611	126023490	126023543	4613	2065229023281930	0,0,0,4	1715289735871840	0,0,0,0	367	139	1	1	1.0,1.0,1.0,0.995	1.0,1.0,1.0,1.0	-0.001
4614	MSTRG.14407	NA	chr4	+	126022611	126022839	126019467	126019611	126028804	126028920	4614	1355148615231190	0,0,6,0	1086178224111180	1,1,5,0	367	139	1	1	1.0,1.0,0.99,1.0	0.998,0.999,0.995,1.0	0
4615	MSTRG.14407	NA	chr4	+	126023490	126023543	126019467	126019611	126028804	126028920	4615	323337346283	0,0,6,0	245369530242	1,1,5,0	192	139	1	1	1.0,1.0,0.977,1.0	0.994,0.996,0.987,1.0	0
4617	MSTRG.14407	NA	chr4	+	126023490	126023543	126022611	126022839	126028804	126028920	4617	1008112211301000	0,0,0,0	85414471656876	0,0,1,0	192	139	1	1	1.0,1.0,1.0,1.0	1.0,1.0,0.999,1.0	0
4618	MSTRG.14407	NA	chr4	+	126028804	126028920	126019467	126019611	126030869	126030989	4618	0,0,4,0	4,0,0,0	0,0,4,0	0,0,0,0	255	139	1	1	0.0,NA,1.0,NA	NA,NA,1.0,NA	-0.5
4619	MSTRG.14407	NA	chr4	+	126028804	126028920	126023490	126023543	126030562	126030707	4619	1460160816671420	0,3,4,0	1136202424731320	7,0,10,5	255	139	1	1	1.0,0.997,0.996,1.0	0.989,1.0,0.993,0.993	0.005
4620	MSTRG.14407	NA	chr4	+	126028804	126028920	126023490	126023543	126030869	126030989	4620	674716746697	0,2,4,0	5599101079561	0,0,3,0	255	139	1	1	1.0,0.995,0.99,1.0	1.0,1.0,0.995,1.0	-0.002
4621	MSTRG.14407	NA	chr4	+	126030562	126030707	126023490	126023543	126030869	126030989	4621	847966864757	0,2,4,0	66211421489741	0,0,3,0	284	139	1	1	1.0,0.996,0.991,1.0	1.0,1.0,0.996,1.0	-0.002
4622	MSTRG.14407	NA	chr4	+	126030562	126030707	126028804	126028920	126030869	126030989	4622	1644186517901490	0,0,0,0	1241226228901500	0,0,2,0	284	139	1	1	1.0,1.0,1.0,1.0	1.0,1.0,0.999,1.0	0
4623	MSTRG.14407	NA	chr4	+	126031553	126031638	126030869	126030989	126032602	126034822	4623	1252142513781090	0,0,5,0	1096185522031180	0,0,0,0	224	139	1	1	1.0,1.0,0.994,1.0	1.0,1.0,1.0,1.0	-0.002
4624	MSTRG.14402	NA	chr4	-	125907586	125907663	125904850	125905079	125908681	125908842	4624	38,27,16,8	143174186168	33,50,33,67	146152108172	216	139	5.59246e-08	1.29024e-06	0.146,0.091,0.052,0.03	0.127,0.175,0.164,0.2	-0.087
4625	MSTRG.14402	NA	chr4	-	125908681	125908842	125907586	125907663	125909613	125909762	4625	178,154,140,97	0,0,0,2	115,175,85,152	0,0,0,0	300	139	1	1	1.0,1.0,1.0,0.957	1.0,1.0,1.0,1.0	-0.011
4626	MSTRG.14402	NA	chr4	-	125909613	125909762	125908681	125908842	125909965	125910498	4626	110,154,109,92	0,0,0,4	95,169,88,119	0,0,2,6	288	139	0.283851	1	1.0,1.0,1.0,0.917	1.0,1.0,0.955,0.905	0.014
4627	MSTRG.14402	NA	chr4	-	125909613	125909762	125908681	125908842	125909982	125910027	4627	115,133,118,68	0,0,0,0	73,132,62,105	0,0,0,4	288	139	1	1	1.0,1.0,1.0,1.0	1.0,1.0,1.0,0.927	0.018
4628	MSTRG.14402	NA	chr4	-	125909613	125909762	125908681	125908842	125910420	125910498	4628	105,129,96,72	16,45,18,23	74,119,55,95	24,4,9,16	288	139	0.0730517	0.392307	0.76,0.58,0.72,0.602	0.598,0.935,0.747,0.741	-0.09
4629	MSTRG.14402	NA	chr4	-	125909982	125910027	125908681	125908842	125910420	125910498	4629	0,5,1,0	16,45,18,23	1,4,4,10	24,4,9,16	184	139	6.3428e-05	0.000804136	0.0,0.077,0.04,0.0	0.031,0.43,0.251,0.321	-0.229
4630	MSTRG.14402	NA	chr4	-	125909982	125910027	125909613	125909762	125910420	125910498	4630	6,9,13,0	2,5,0,4	2,13,9,16	4,3,2,8	184	139	0.994183	1	0.694,0.576,1.0,0.0	0.274,0.766,0.773,0.602	-0.036
4631	MSTRG.14395	Meaf6	chr4	+	124983894	124983940	124983667	124983755	124996631	124996824	4631	269194211233	0,0,23,0	297,163,34,175	11,0,0,1	185	139	0.190227	0.858491	1.0,1.0,0.873,1.0	0.953,1.0,1.0,0.992	-0.018
4632	MSTRG.14395	Meaf6	chr4	+	125001309	125001339	124996631	124996824	125001444	125001502	4632	0,1,0,0	38,65,40,65	0,0,1,0	33,6,5,40	169	139	1	1	0.0,0.012,0.0,0.0	0.0,0.0,0.141,0.0	-0.032
4633	MSTRG.14395	Meaf6	chr4	+	125001309	125001339	124996631	124996824	125002115	125002149	4633	0,1,0,0	76,43,76,69	0,0,0,0	212,105,29,123	169	139	1	1	0.0,0.019,0.0,0.0	0.0,0.0,0.0,0.0	0.005
4634	MSTRG.14395	Meaf6	chr4	+	125001444	125001502	124996631	124996824	125002115	125002149	4634	61,91,59,92	76,43,76,69	38,12,8,59	212,105,29,123	197	139	2.31517e-11	8.69153e-10	0.362,0.599,0.354,0.485	0.112,0.075,0.163,0.253	0.299
4636	MSTRG.14395	Meaf6	chr4	+	125002115	125002149	124996631	124996824	125003091	125003369	4636	96,68,100,101	0,0,0,0	259,145,32,137	4,0,0,0	173	139	1	1	1.0,1.0,1.0,1.0	0.981,1.0,1.0,1.0	0.005
4637	MSTRG.14387	Rspo1	chr4	+	124898774	124898966	124884885	124885219	124900939	124901089	4637	34,59,60,84	0,1,0,0	25,4,6,6	0,0,0,0	331	139	1	1	1.0,0.961,1.0,1.0	1.0,1.0,1.0,1.0	-0.01
4638	MSTRG.11515	Sp3os	chr2	+	72817871	72817976	72809767	72809939	72818711	72819021	4638	93226161197	0,0,0,0	135,119,59,132	0,1,0,0	244	139	1	1	1.0,1.0,1.0,1.0	1.0,0.985,1.0,1.0	0.004
4639	MSTRG.11515	Sp3os	chr2	+	72817871	72817976	72809767	72809939	72818715	72819021	4639	223473319364	0,2,2,1	273247112262	2,0,0,3	244	139	1	1	1.0,0.993,0.989,0.995	0.987,1.0,1.0,0.98	0.002
4640	MSTRG.14438	Zfp362	chr4	-	128684042	128684106	128683656	128683903	128699804	128699838	4640	19,14,25,11	0,0,1,0	28,9,2,18	0,0,0,0	203	139	1	1	1.0,1.0,0.945,1.0	1.0,1.0,1.0,1.0	-0.014
4641	MSTRG.14438	Zfp362	chr4	-	128688643	128688769	128684042	128684106	128699804	128699838	4641	59,52,52,44	1,2,8,0	52,23,13,45	6,0,0,1	265	139	0.640041	1	0.969,0.932,0.773,1.0	0.82,1.0,1.0,0.959	-0.026
4642	MSTRG.14371	Utp11	chr4	-	124577027	124577141	124576205	124576299	124577545	124577648	4642	515621667701	0,0,0,0	1029557216842	1,0,0,0	253	139	1	1	1.0,1.0,1.0,1.0	0.998,1.0,1.0,1.0	0
4643	MSTRG.14371	Utp11	chr4	-	124579881	124579943	124577545	124577648	124587232	124587393	4643	268393360358	2,0,0,2	593308130419	5,2,0,3	201	139	1	1	0.989,1.0,1.0,0.992	0.988,0.991,1.0,0.99	0.003
4645	MSTRG.14345	NA	chr4	+	122737119	122737222	122729953	122730172	122737345	122737404	4645	11,18,19,10	1,1,2,0	25,36,55,56	2,3,6,7	242	139	0.0149285	0.102142	0.863,0.912,0.845,1.0	0.878,0.873,0.84,0.821	0.052
4646	MSTRG.14345	NA	chr4	+	122737119	122737222	122729953	122730172	122737787	122737897	4646	43,20,51,10	887134811751152	65,54,70,90	9431103873961	242	139	2.12053e-14	1.1117e-12	0.027,0.008,0.024,0.005	0.038,0.027,0.044,0.051	-0.024
4647	MSTRG.14345	NA	chr4	+	122737345	122737404	122729953	122730172	122737787	122737897	4647	4,19,8,4	887134811751152	5,22,24,24	9431103873961	198	139	0.0944857	0.486016	0.003,0.01,0.005,0.002	0.004,0.014,0.019,0.017	-0.009
4648	MSTRG.14345	NA	chr4	+	122737345	122737404	122737119	122737222	122737787	122737897	4648	3,33,8,11	32,18,34,7	10,36,37,47	47,37,38,65	198	139	0.600725	1	0.062,0.563,0.142,0.525	0.13,0.406,0.406,0.337	0.003
4649	MSTRG.14345	NA	chr4	+	122737787	122737897	122730034	122730172	122738210	122738338	4649	2122331328102710	0,0,0,0	2313275821092430	0,0,1,0	249	139	1	1	1.0,1.0,1.0,1.0	1.0,1.0,0.999,1.0	0
4650	MSTRG.14345	NA	chr4	+	122742225	122742328	122739763	122739834	122747383	122747474	4650	3116551643934330	2,0,4,0	3722430436204220	0,0,0,1	242	139	1	1	0.999,1.0,0.998,1.0	1.0,1.0,1.0,1.0	-0.001
4651	MSTRG.14345	NA	chr4	+	122747383	122747474	122742225	122742328	122748172	122748271	4651	3491582448094450	38,40,43,42	3856463542024490	19,25,18,39	230	139	0.00878364	0.0645732	0.982,0.989,0.985,0.985	0.992,0.991,0.993,0.986	-0.005
4652	MSTRG.14345	NA	chr4	+	122748172	122748271	122742225	122742328	122749598	122749670	4652	1639270222081880	5,5,15,3	1813214519962040	0,0,1,0	238	139	1	1	0.995,0.997,0.989,0.997	1.0,1.0,0.999,1.0	-0.005
4653	MSTRG.14345	NA	chr4	+	122748172	122748271	122742225	122742328	122751302	122752968	4653	47,68,57,59	7,7,18,4	18,32,36,40	0,4,1,2	238	139	0.00187053	0.016564	0.797,0.85,0.649,0.896	1.0,0.824,0.955,0.921	-0.127
4654	MSTRG.14345	NA	chr4	+	122749598	122749670	122742225	122742328	122751302	122752968	4654	1036189115781380	7,7,18,4	1223152214591430	0,4,1,2	211	139	0.860072	1	0.99,0.994,0.983,0.996	1.0,0.996,0.999,0.998	-0.008
4655	MSTRG.14345	NA	chr4	+	122749598	122749670	122748172	122748271	122751302	122752968	4655	3077527343923830	26,52,43,38	3480419838664020	3,20,27,15	211	139	0.00343832	0.0283428	0.987,0.985,0.985,0.985	0.999,0.993,0.99,0.994	-0.009
4656	MSTRG.14342	NA	chr4	-	120923010	120923154	120916424	120918417	120925906	120926011	4656	2439286630662620	12,8,8,10	317515768421447	62,44,18,32	283	139	0	0	0.99,0.994,0.995,0.992	0.962,0.946,0.958,0.957	0.037
4657	MSTRG.14342	NA	chr4	-	120925906	120926011	120916423	120918417	120938368	120938510	4657	11,8,6,7	0,1,0,4	47,32,16,27	0,0,0,0	244	139	0.11271	0.56207	1.0,0.82,1.0,0.499	1.0,1.0,1.0,1.0	-0.17
4658	MSTRG.14342	NA	chr4	-	120931669	120931854	120925906	120926011	120938368	120938510	4658	4200466248814050	0,0,0,0	5260256116592430	0,0,6,2	324	139	1	1	1.0,1.0,1.0,1.0	1.0,1.0,0.992,0.998	0.002
4659	MSTRG.14342	NA	chr4	-	120938368	120938510	120931669	120931854	120940017	120940170	4659	3780424144313910	1,0,0,0	4800236215932390	0,0,0,0	281	139	1	1	0.999,1.0,1.0,1.0	1.0,1.0,1.0,1.0	0
4660	MSTRG.14342	NA	chr4	-	120940017	120940170	120938368	120938510	120940505	120940622	4660	3759438045204050	12,4,22,1	4797241215532400	9,3,5,0	292	139	1	1	0.993,0.998,0.99,0.999	0.996,0.997,0.993,1.0	-0.001
4661	MSTRG.14342	NA	chr4	-	120940505	120940622	120940017	120940170	120944505	120944592	4661	3713419543863950	1,0,0,0	4804234915572310	0,1,0,0	256	139	1	1	1.0,1.0,1.0,1.0	1.0,0.999,1.0,1.0	0
4662	MSTRG.14342	NA	chr4	-	120944505	120944592	120940505	120940622	120952748	120952895	4662	3157345036453330	2,12,13,8	3967199512901940	4,0,0,1	226	139	1	1	0.999,0.994,0.994,0.996	0.998,1.0,1.0,0.999	-0.004
4663	MSTRG.14342	NA	chr4	-	120946053	120946110	120944505	120944592	120952748	120952895	4663	69,153,138,87	1898211921682050	94,34,27,42	241012217531165	196	139	0.0001668	0.00193023	0.025,0.049,0.043,0.029	0.027,0.019,0.025,0.025	0.013
4664	MSTRG.8528	NA	chr17	+	8145857	8145911	8145687	8145768	8146198	8146265	4664	328272404429	0,7,0,0	351160193211	16,1,3,9	193	139	3.36631e-06	5.59638e-05	1.0,0.965,1.0,1.0	0.94,0.991,0.979,0.944	0.028
4665	MSTRG.8528	NA	chr17	+	8145857	8145911	8145687	8145772	8146198	8146265	4665	136211206205	0,0,3,0	181101123149	5,0,4,1	193	139	0.443644	1	1.0,1.0,0.98,1.0	0.963,1.0,0.957,0.991	0.017
4666	MSTRG.8528	NA	chr17	+	8148115	8148277	8147439	8147606	8148700	8148810	4666	7208101057997	0,0,7,0	985499599678	0,0,0,0	301	139	1	1	1.0,1.0,0.986,1.0	1.0,1.0,1.0,1.0	-0.004
4667	MSTRG.8528	NA	chr17	+	8148700	8148810	8148115	8148277	8150203	8150399	4667	649679873866	0,0,0,0	888452521593	0,0,1,0	249	139	1	1	1.0,1.0,1.0,1.0	1.0,1.0,0.997,1.0	0.001
4669	MSTRG.14331	Gm8439	chr4	+	120457908	120458031	120445941	120446049	120466681	120466870	4669	77,87,36,96	20,21,5,8	135,34,11,75	16,2,0,8	262	139	0.0324327	0.19781	0.671,0.687,0.793,0.864	0.817,0.9,1.0,0.833	-0.134
4670	MSTRG.14330	NA	chr4	-	120400924	120401021	120399727	120399962	120402214	120402258	4670	103,31,108,158	0,0,0,0	329,81,15,111	1,0,0,7	236	139	0.736385	1	1.0,1.0,1.0,1.0	0.995,1.0,1.0,0.903	0.025
4671	MSTRG.14330	NA	chr4	-	120406660	120406749	120405251	120405346	120410076	120410209	4671	101,36,105,183	0,0,0,0	329,105,23,129	3,0,0,2	228	139	1	1	1.0,1.0,1.0,1.0	0.985,1.0,1.0,0.975	0.01
4672	MSTRG.14330	NA	chr4	-	120419974	120420075	120418594	120418711	120422465	120422636	4672	145,45,124,195	0,0,2,0	366,97,23,143	0,0,0,0	240	139	1	1	1.0,1.0,0.973,1.0	1.0,1.0,1.0,1.0	-0.007
4673	MSTRG.14325	Foxj3	chr4	+	119397736	119397938	119396975	119397042	119417799	119417860	4673	0,0,2,0	33,29,32,45	0,0,0,0	38,34,30,25	341	139	1	1	0.0,0.0,0.025,0.0	0.0,0.0,0.0,0.0	0.006
4674	MSTRG.14325	Foxj3	chr4	+	119430672	119430997	119417799	119417860	119442946	119443021	4674	202196171215	0,0,0,0	269227174215	0,1,0,0	464	139	1	1	1.0,1.0,1.0,1.0	1.0,0.986,1.0,1.0	0.004
4675	MSTRG.14325	Foxj3	chr4	+	119442946	119443021	119430672	119430997	119459605	119459689	4675	107,105,90,98	0,0,7,0	139123100127	0,0,0,0	214	139	0.906594	1	1.0,1.0,0.893,1.0	1.0,1.0,1.0,1.0	-0.027
4676	MSTRG.14325	Foxj3	chr4	+	119467186	119467288	119459605	119459689	119473704	119473833	4676	51,54,97,96	38,27,19,33	66,34,56,50	68,46,60,58	241	139	9.27705e-06	0.000141266	0.436,0.536,0.746,0.627	0.359,0.299,0.35,0.332	0.251
4677	MSTRG.14325	Foxj3	chr4	+	119473704	119473833	119459605	119459689	119476480	119476661	4677	95,84,76,130	0,0,0,0	130,89,141,120	0,0,1,0	268	139	1	1	1.0,1.0,1.0,1.0	1.0,1.0,0.987,1.0	0.003
4678	MSTRG.14325	Foxj3	chr4	+	119477131	119477545	119476480	119476661	119478797	119478899	4678	139224171230	0,0,0,0	218112209204	0,0,0,4	553	139	1	1	1.0,1.0,1.0,1.0	1.0,1.0,1.0,0.928	0.018
4679	MSTRG.14325	Foxj3	chr4	+	119477131	119477545	119476480	119476661	119482093	119482201	4679	97142114156	0,0,0,0	130,79,146,139	0,0,0,1	553	139	1	1	1.0,1.0,1.0,1.0	1.0,1.0,1.0,0.972	0.007
4681	MSTRG.14325	Foxj3	chr4	+	119478797	119478899	119477131	119477545	119480417	119480609	4681	92,128,94,142	0,0,0,3	165,64,113,124	0,0,0,0	241	139	1	1	1.0,1.0,1.0,0.965	1.0,1.0,1.0,1.0	-0.009
4682	MSTRG.14325	Foxj3	chr4	+	119478797	119478899	119477131	119477545	119482093	119482201	4682	30,59,37,57	0,0,0,0	73,22,53,66	0,0,2,1	241	139	1	1	1.0,1.0,1.0,1.0	1.0,1.0,0.939,0.974	0.022
4683	MSTRG.14325	Foxj3	chr4	+	119480417	119480609	119477131	119477545	119482093	119482201	4683	118,122,96,124	0,0,0,0	186,74,76,95	0,0,2,1	331	139	1	1	1.0,1.0,1.0,1.0	1.0,1.0,0.941,0.976	0.021
4684	MSTRG.14325	Foxj3	chr4	+	119480417	119480609	119478538	119478899	119482093	119482201	4684	180191153208	0,0,0,0	278117138166	0,0,2,13	331	139	0.000621781	0.00625064	1.0,1.0,1.0,1.0	1.0,1.0,0.967,0.843	0.047
4685	MSTRG.14320	NA	chr4	-	119138766	119138849	119136130	119136396	119139342	119139645	4685	6437668364147650	1,0,0,0	9349500323956050	2,1,0,1	222	139	1	1	1.0,1.0,1.0,1.0	1.0,1.0,1.0,1.0	0
4686	MSTRG.14320	NA	chr4	-	119138766	119138849	119136130	119136408	119139342	119139645	4686	2767280727613190	0,2,0,0	4112213911142670	0,0,0,0	222	139	1	1	1.0,0.999,1.0,1.0	1.0,1.0,1.0,1.0	0
4687	MSTRG.14320	NA	chr4	-	119139342	119139645	119138766	119138849	119139977	119140067	4687	1.44551e+19	0,0,0,0	2.09311e+18	0,0,0,4	442	139	1	1	1.0,1.0,1.0,1.0	1.0,1.0,1.0,0.999	0
4688	MSTRG.14320	NA	chr4	-	119139977	119140067	119138766	119138849	119142305	119142339	4688	1684166714741940	0,0,0,0	234911825821511	0,0,0,1	229	139	1	1	1.0,1.0,1.0,1.0	1.0,1.0,1.0,0.999	0
4689	MSTRG.14320	NA	chr4	-	119139977	119140067	119139342	119139645	119142305	119142339	4689	5784572752276550	4,12,13,7	8051410119045040	48,31,19,41	229	139	0.189112	0.855004	0.999,0.997,0.996,0.998	0.99,0.988,0.984,0.987	0.01
4690	MSTRG.21977	Xiap	chrX	+	41157233	41157359	41156712	41156933	41183243	41184149	4690	39,40,28,37	0,0,0,0	25,24,10,15	0,0,0,2	265	139	1	1	1.0,1.0,1.0,1.0	1.0,1.0,1.0,0.797	0.051
4692	MSTRG.21977	Xiap	chrX	+	41160118	41160380	41157286	41157359	41161350	41161515	4692	28,53,30,19	0,0,0,0	40,32,9,13	0,0,0,1	401	139	1	1	1.0,1.0,1.0,1.0	1.0,1.0,1.0,0.818	0.045
4694	MSTRG.21977	Xiap	chrX	+	41183243	41184149	41157233	41157359	41185489	41185589	4694	442341381541	7,3,1,0	314430279158	0,7,0,1	1045	139	0.799428	1	0.894,0.938,0.981,1.0	1.0,0.891,1.0,0.955	-0.008
4695	MSTRG.21977	Xiap	chrX	+	41183243	41184149	41157274	41157749	41185489	41185589	4695	433327365531	2,1,2,0	306426269153	7,0,1,0	1045	139	0.181673	0.82724	0.966,0.978,0.96,1.0	0.853,1.0,0.973,1.0	0.019
4701	MSTRG.14317	AU022252	chr4	-	119089550	119089666	119085223	119085310	119089779	119089909	4701	39,53,87,72	1,1,0,1	93,30,19,43	0,1,0,5	255	139	1	1	0.955,0.967,1.0,0.975	1.0,0.942,1.0,0.824	0.033
4702	MSTRG.14317	AU022252	chr4	-	119089550	119089666	119085223	119085310	119089832	119089909	4702	24,34,51,55	0,0,0,1	75,19,11,30	0,1,0,0	255	139	1	1	1.0,1.0,1.0,0.968	1.0,0.912,1.0,1.0	0.014
4703	MSTRG.18101	NA	chr7	-	28459251	28459521	28458456	28458629	28459601	28459690	4703	103111791021936	0,2,2,0	1048846737814	0,0,0,0	409	139	1	1	1.0,0.995,0.994,1.0	1.0,1.0,1.0,1.0	-0.003
4704	MSTRG.7540	Nup50	chr15	+	84808969	84809097	84807649	84807851	84811568	84811647	4704	8,0,5,2	147208187261	19,13,1,8	239,134,84,181	267	139	3.02724e-05	0.000411898	0.028,0.0,0.014,0.004	0.04,0.048,0.006,0.022	-0.017
4705	MSTRG.7540	Nup50	chr15	+	84817735	84817919	84813572	84813656	84819064	84819724	4705	433755610906	0,0,1,0	874546334641	0,0,0,0	323	139	1	1	1.0,1.0,0.996,1.0	1.0,1.0,1.0,1.0	-0.001
4706	MSTRG.7540	Nup50	chr15	+	84821687	84821769	84819064	84819724	84822558	84822677	4706	300423362468	0,0,0,0	567299215377	0,1,0,0	221	139	1	1	1.0,1.0,1.0,1.0	1.0,0.995,1.0,1.0	0.001
4707	MSTRG.7540	Nup50	chr15	+	84822558	84822677	84821687	84821769	84823846	84827164	4707	302486431548	0,2,0,1	585315225400	0,1,3,1	258	139	1	1	1.0,0.992,1.0,0.997	1.0,0.994,0.976,0.995	0.006
4709	MSTRG.14298	NA	chr4	+	118472148	118472232	118471969	118472014	118472832	118473104	4709	3,14,12,21	0,0,0,0	0,6,1,19	0,0,1,0	223	139	1	1	1.0,1.0,1.0,1.0	NA,1.0,0.384,1.0	0.205
4711	MSTRG.17505	Foxj2	chr6	+	122809896	122809965	122808394	122808469	122810119	122810260	4711	300369384294	0,0,0,0	311351632510	0,3,1,0	208	139	1	1	1.0,1.0,1.0,1.0	1.0,0.987,0.998,1.0	0.004
4712	MSTRG.17505	Foxj2	chr6	+	122809896	122809965	122808394	122808469	122810639	122810835	4712	108103129105	0,0,0,0	106107185196	0,0,1,5	208	139	1	1	1.0,1.0,1.0,1.0	1.0,1.0,0.992,0.963	0.011
4713	MSTRG.17505	Foxj2	chr6	+	122810119	122810260	122808394	122808469	122810639	122810835	4713	181241265182	0,0,0,0	204275457336	0,0,1,5	280	139	1	1	1.0,1.0,1.0,1.0	1.0,1.0,0.996,0.971	0.008
4714	MSTRG.17505	Foxj2	chr6	+	122810119	122810260	122809896	122809965	122810639	122810835	4714	375516528376	0,0,0,3	416519922668	1,0,3,14	280	139	0.798105	1	1.0,1.0,1.0,0.984	0.995,1.0,0.993,0.959	0.009
4715	MSTRG.17505	Foxj2	chr6	+	122816419	122816629	122815542	122815644	122817184	122817283	4715	513631627521	0,0,0,0	5266871031724	0,0,1,0	349	139	1	1	1.0,1.0,1.0,1.0	1.0,1.0,0.998,1.0	0
4716	MSTRG.17505	Foxj2	chr6	+	122817184	122817283	122816419	122816629	122819722	122822325	4716	366440484349	0,0,0,0	381516686515	0,0,2,0	238	139	1	1	1.0,1.0,1.0,1.0	1.0,1.0,0.995,1.0	0.001
4717	MSTRG.3989	NA	chr11	-	121115374	121115519	121113404	121115058	121116629	121116726	4717	2832370833823660	2,13,11,5	2666274217412290	0,1,1,6	284	139	1	1	0.999,0.993,0.993,0.997	1.0,0.999,0.999,0.995	-0.003
4718	MSTRG.3989	NA	chr11	-	121115374	121115519	121113412	121115086	121116629	121116726	4718	1355183916441760	0,0,0,0	141414649291327	0,0,0,1	284	139	1	1	1.0,1.0,1.0,1.0	1.0,1.0,1.0,0.998	0
4719	MSTRG.3989	NA	chr11	-	121116629	121116726	121115374	121115519	121117594	121117668	4719	2214286025622950	0,0,2,0	2122222614331920	0,3,2,0	236	139	1	1	1.0,1.0,0.999,1.0	1.0,0.998,0.998,1.0	0.001
4720	MSTRG.3989	NA	chr11	-	121117594	121117668	121116629	121116726	121118068	121118110	4720	1884241220682490	0,1,23,4	1790182211531640	3,0,2,16	213	139	0.928255	1	1.0,0.999,0.983,0.998	0.997,1.0,0.997,0.985	0
4721	MSTRG.3989	NA	chr11	-	121118068	121118110	121116629	121116726	121120038	121120498	4721	0,0,14,1	0,0,0,0	0,0,0,9	0,2,0,0	181	139	1	1	NA,NA,1.0,1.0	NA,0.0,NA,1.0	0.5
4722	MSTRG.3989	NA	chr11	-	121118714	121118859	121118068	121118110	121119153	121119296	4722	4,0,0,0	1030135111731410	2,0,1,3	1002975610850	284	139	1	1	0.002,0.0,0.0,0.0	0.001,0.0,0.001,0.002	-0.001
4723	MSTRG.3989	NA	chr11	-	121119153	121119296	121116629	121118110	121119864	121120498	4723	1433189316861950	1,0,0,4	142114258381123	0,6,1,13	282	139	0.878845	1	0.999,1.0,1.0,0.996	1.0,0.992,0.998,0.977	0.007
4724	MSTRG.3989	NA	chr11	-	121119153	121119296	121116629	121118110	121119884	121120498	4724	1202170713821760	0,4,0,0	117912057321005	0,4,0,2	282	139	1	1	1.0,0.995,1.0,1.0	1.0,0.993,1.0,0.996	0.002
4725	MSTRG.3989	NA	chr11	-	121119153	121119296	121116629	121118110	121120038	121120498	4725	1064141211991440	1,3,2,1	1037998622880	0,1,4,5	282	139	1	1	0.998,0.996,0.997,0.999	1.0,0.998,0.987,0.989	0.004
4726	MSTRG.3989	NA	chr11	-	121119592	121119704	121119153	121119296	121119864	121120498	4726	92,89,98,101	391516500519	66,68,38,65	407432223257	251	139	0.415181	1	0.115,0.087,0.098,0.097	0.082,0.08,0.086,0.123	0.007
4727	MSTRG.3989	NA	chr11	-	121119592	121119704	121119153	121119296	121119884	121120498	4727	91,89,99,101	159330196327	66,68,38,65	165212114139	251	139	0.794943	1	0.241,0.13,0.219,0.146	0.181,0.151,0.156,0.206	0.011
4730	MSTRG.14292	Mpl	chr4	-	118303248	118303345	118301213	118301301	118303551	118303711	4730	89,8,9,92	0,0,0,0	57,58,36,24	0,0,0,2	236	139	1	1	1.0,1.0,1.0,1.0	1.0,1.0,1.0,0.876	0.031
4731	MSTRG.14292	Mpl	chr4	-	118303551	118303711	118301213	118301301	118305742	118305885	4731	54,3,11,69	11,11,9,15	45,50,19,31	41,52,19,13	299	139	0.348123	1	0.695,0.113,0.362,0.681	0.338,0.309,0.317,0.526	0.09
4732	MSTRG.14292	Mpl	chr4	-	118303551	118303711	118301213	118301301	118306077	118306259	4732	9,0,1,10	0,0,0,0	15,9,1,4	1,0,0,0	299	139	1	1	1.0,NA,1.0,1.0	0.875,1.0,1.0,1.0	0.031
[truncated: 78,265 more rows]

## Sheet: RI.MATS.JCEC
ID	GeneID	geneSymbol	chr	strand	riExonStart_0base	riExonEnd	upstreamES	upstreamEE	downstreamES	downstreamEE	ID	IJC_SAMPLE_1	SJC_SAMPLE_1	IJC_SAMPLE_2	SJC_SAMPLE_2	IncFormLen	SkipFormLen	PValue	FDR	IncLevel1	IncLevel2	IncLevelDifference
16	ENSMUSG00000024913	Lrp5	chr19	-	3643515	3647480	3643515	3643626	3647243	3647480	16	0,2,2,6	15,9,3,18	0,0,0,0	3,9,3,2	3756	139	1	1	0.0,0.008,0.024,0.012	0.0,0.0,0.0,0.0	0.011
28	ENSMUSG00000032842	Abcc10	chr17	-	46615082	46615401	46615082	46615180	46615255	46615401	28	0,0,0,0	0,8,21,14	0,2,6,2	14,15,22,29	214	139	1	1	NA,0.0,0.0,0.0	0.0,0.08,0.15,0.043	-0.068
29	ENSMUSG00000032842	Abcc10	chr17	-	46634277	46635840	46634277	46634505	46634618	46635840	29	17,40,6,8	0,0,11,9	0,8,23,14	8,7,14,15	252	139	0.00782459	0.0317334	1.0,1.0,0.231,0.329	0.0,0.387,0.475,0.34	0.34
36	ENSMUSG00000073418	C4b	chr17	-	34947738	34948239	34947738	34947871	34948155	34948239	36	0,0,0,0	10,0,0,7	2,0,0,1	13,30,9,11	423	139	1	1	0.0,NA,NA,0.0	0.048,0.0,0.0,0.029	-0.019
38	ENSMUSG00000024223	Armc12	chr17	+	28750948	28751451	28750948	28751094	28751316	28751451	38	18,6,12,8	2,7,0,0	17,14,12,21	14,6,4,0	361	139	0.158453	0.35208	0.776,0.248,1.0,1.0	0.319,0.473,0.536,1.0	0.174
66	ENSMUSG00000022948	Setd4	chr16	-	93382066	93383205	93382066	93382190	93383124	93383205	66	0,3,8,7	14,9,0,0	8,15,15,12	16,5,4,20	1073	139	0.974363	1	0.0,0.041,1.0,1.0	0.061,0.28,0.327,0.072	0.325
70	ENSMUSG00000043065	Spice1	chr16	+	44190242	44190741	44190242	44190382	44190600	44190741	70	16,28,42,34	9,20,10,19	3,3,0,14	15,3,0,1	357	139	1	1	0.409,0.353,0.621,0.411	0.072,0.28,NA,0.845	0.049
72	ENSMUSG00000022833	Ccdc14	chr16	+	34525530	34527267	34525530	34525625	34526756	34527267	72	13,6,1,7	12,7,10,35	10,3,1,25	11,20,2,11	1270	139	0.0483967	0.138989	0.106,0.086,0.011,0.021	0.09,0.016,0.052,0.199	-0.033
76	ENSMUSG00000060459	Kng2	chr16	-	22806095	22807075	22806095	22806375	22806994	22807075	76	5,0,0,0	0,0,0,0	12,0,0,1	0,2,0,0	758	139	1	1	1.0,NA,NA,NA	1.0,0.0,NA,1.0	0.333
84	ENSMUSG00000022756	Slc7a4	chr16	-	17391419	17392450	17391419	17391528	17391809	17392450	84	0,0,0,3	0,3,0,3	3,0,1,2	24,9,3,2	420	139	1	1	NA,0.0,NA,0.249	0.04,0.0,0.099,0.249	0.027
86	ENSMUSG00000022756	Slc7a4	chr16	-	17392815	17393829	17392815	17392865	17393480	17393829	86	13,24,0,46	0,0,0,2	78,60,9,76	12,2,1,0	754	139	1	1	1.0,1.0,NA,0.809	0.545,0.847,0.624,1.0	0.182
87	ENSMUSG00000005580	Adcy9	chr16	-	4235716	4237452	4235716	4236836	4237059	4237452	87	36,59,22,22	0,0,0,0	30,18,24,30	0,4,0,0	362	139	0.46623	0.76507	1.0,1.0,1.0,1.0	1.0,0.633,1.0,1.0	0.092
93	ENSMUSG00000015377	Dennd6b	chr15	-	89069564	89069850	89069564	89069667	89069740	89069850	93	5,20,12,6	7,7,18,10	0,0,2,5	2,0,7,13	212	139	1	1	0.319,0.652,0.304,0.282	0.0,NA,0.158,0.201	0.27
94	ENSMUSG00000015377	Dennd6b	chr15	-	89069564	89070250	89069564	89069850	89070196	89070250	94	14,25,19,5	9,17,14,15	0,0,4,15	1,0,13,11	485	139	1	1	0.308,0.297,0.28,0.087	0.0,NA,0.081,0.281	0.122
95	ENSMUSG00000015377	Dennd6b	chr15	-	89070374	89071022	89070374	89070464	89070565	89071022	95	2,2,7,7	17,15,17,21	0,0,6,5	2,0,13,21	240	139	1	1	0.064,0.072,0.193,0.162	0.0,NA,0.211,0.121	0.012
97	ENSMUSG00000015377	Dennd6b	chr15	-	89070565	89071022	89070565	89070630	89070956	89071022	97	9,10,19,13	7,20,15,16	4,0,28,32	0,0,7,3	465	139	1	1	0.278,0.13,0.275,0.195	1.0,NA,0.545,0.761	-0.549
98	ENSMUSG00000015377	Dennd6b	chr15	-	89070565	89071446	89070565	89070630	89071350	89071446	98	38,20,32,34	0,0,7,0	19,0,51,47	0,0,0,0	859	139	1	1	1.0,1.0,0.425,1.0	1.0,NA,1.0,1.0	-0.144
99	ENSMUSG00000015377	Dennd6b	chr15	-	89070565	89071446	89070565	89071022	89071350	89071446	99	34,17,19,31	0,0,0,0	15,0,30,21	0,0,4,2	467	139	1	1	1.0,1.0,1.0,1.0	1.0,NA,0.691,0.758	0.184
100	ENSMUSG00000015377	Dennd6b	chr15	-	89071158	89071446	89071158	89071201	89071350	89071446	100	29,16,19,44	0,11,8,0	15,0,20,15	0,0,4,8	288	139	1	1	1.0,0.412,0.534,1.0	1.0,NA,0.707,0.475	0.009
101	ENSMUSG00000015377	Dennd6b	chr15	-	89071158	89071446	89071158	89071253	89071350	89071446	101	24,9,11,32	0,5,3,0	9,0,19,12	0,0,0,0	236	139	1	1	1.0,0.515,0.684,1.0	1.0,NA,1.0,1.0	-0.2
102	ENSMUSG00000053137	Mapk11	chr15	-	89029298	89029649	89029298	89029378	89029577	89029649	102	3,0,6,0	4,0,0,0	0,0,1,4	0,0,0,0	338	139	1	1	0.236,NA,1.0,NA	NA,NA,1.0,1.0	-0.382
103	ENSMUSG00000053137	Mapk11	chr15	-	89029298	89029649	89029298	89029435	89029577	89029649	103	0,0,5,0	4,0,0,0	0,0,1,4	0,0,0,0	281	139	1	1	0.0,NA,1.0,NA	NA,NA,1.0,1.0	-0.5
104	ENSMUSG00000053137	Mapk11	chr15	-	89030205	89030371	89030205	89030253	89030341	89030371	104	1,0,0,0	4,0,3,0	0,0,0,3	0,0,0,1	227	139	1	1	0.133,NA,0.0,NA	NA,NA,NA,0.648	-0.582
105	ENSMUSG00000053137	Mapk11	chr15	-	89030474	89030732	89030474	89030586	89030673	89030732	105	0,0,1,0	7,0,5,0	0,0,0,0	0,0,0,4	226	139	1	1	0.0,NA,0.11,NA	NA,NA,NA,0.0	0.055
107	ENSMUSG00000061740	Cyp2d22	chr15	-	82257311	82258034	82257311	82257488	82257873	82258034	107	0,0,3,0	3,2,3,0	1,0,12,4	5,2,13,19	524	139	1	1	0.0,0.0,0.21,NA	0.05,0.0,0.197,0.053	-0.005
108	ENSMUSG00000061740	Cyp2d22	chr15	-	82258104	82258670	82258104	82258257	82258498	82258670	108	0,0,0,0	2,2,9,0	0,0,7,5	3,2,12,11	380	139	1	1	0.0,0.0,0.0,NA	0.0,0.0,0.176,0.143	-0.08
131	ENSMUSG00000021363	Mak	chr13	-	41195494	41199806	41195494	41195661	41199494	41199806	131	0,0,0,20	2,0,0,0	0,16,0,0	0,0,0,0	3972	139	1	1	0.0,NA,NA,1.0	NA,1.0,NA,NA	-0.5
144	ENSMUSG00000020776	Fbf1	chr11	-	116038729	116039054	116038729	116038869	116038946	116039054	144	6,6,3,4	5,4,26,9	5,0,2,0	2,13,2,6	216	139	0.14664	0.332171	0.436,0.491,0.069,0.222	0.617,0.0,0.392,0.0	0.052
157	ENSMUSG00000018566	Slc2a4	chr11	-	69834884	69835714	69834884	69835088	69835612	69835714	157	0,0,0,0	5,6,0,3	3,0,0,0	5,0,1,0	663	139	1	1	0.0,0.0,NA,0.0	0.112,NA,0.0,NA	-0.056
158	ENSMUSG00000018566	Slc2a4	chr11	-	69836663	69837019	69836663	69836779	69836894	69837019	158	1,0,0,0	9,2,0,5	11,0,1,0	3,0,0,0	254	139	1	1	0.057,0.0,NA,0.0	0.667,NA,1.0,NA	-0.815
159	ENSMUSG00000041329	Atp1b2	chr11	-	69492350	69493307	69492350	69492449	69493250	69493307	159	0,0,2,1	7,4,15,13	1,0,0,0	15,18,1,7	940	139	1	1	0.0,0.0,0.019,0.011	0.01,0.0,0.0,0.0	0.005
160	ENSMUSG00000041329	Atp1b2	chr11	-	69493250	69493731	69493250	69493307	69493525	69493731	160	0,0,2,1	10,2,18,10	0,0,0,1	14,11,0,6	357	139	1	1	0.0,0.0,0.041,0.037	0.0,0.0,NA,0.061	-0.001
163	ENSMUSG00000020357	Flt4	chr11	+	49517082	49517664	49517082	49517222	49517495	49517664	163	1,0,0,0	3,0,4,0	0,0,0,5	1,0,0,0	412	139	1	1	0.101,NA,0.0,NA	0.0,NA,NA,1.0	-0.45
168	ENSMUSG00000061393	Acvr2b	chr9	+	119257266	119257634	119257266	119257418	119257490	119257634	168	0,0,1,0	3,0,6,2	0,0,0,0	0,4,2,7	211	139	1	1	0.0,NA,0.099,0.0	NA,0.0,0.0,0.0	0.033
186	ENSMUSG00000040219	Ttc12	chr9	-	49383161	49383843	49383161	49383183	49383682	49383843	186	10,2,0,0	4,6,0,10	0,8,2,0	4,4,7,5	638	139	1	1	0.353,0.068,NA,0.0	0.0,0.303,0.059,0.0	0.05
187	ENSMUSG00000059412	Fxyd2	chr9	+	45319597	45320847	45319597	45319672	45320810	45320847	187	0,0,0,0	0,3,0,0	2,0,0,0	5,1,0,0	1277	139	1	1	NA,0.0,NA,NA	0.042,0.0,NA,NA	-0.021
197	ENSMUSG00000032198	Dock6	chr9	-	21711475	21712628	21711475	21711695	21712466	21712628	197	0,0,0,0	1,0,0,0	1,0,2,0	6,3,0,0	910	139	1	1	0.0,NA,NA,NA	0.025,0.0,1.0,NA	-0.342
203	ENSMUSG00000032128	Robo3	chr9	-	37327992	37328798	37327992	37328216	37328621	37328798	203	0,0,0,0	1,0,0,5	0,0,0,1	2,0,0,0	544	139	1	1	0.0,NA,NA,0.0	0.0,NA,NA,1.0	-0.5
224	ENSMUSG00000033763	Mtss2	chr8	+	111464203	111464727	111464203	111464380	111464561	111464727	224	1,0,0,0	0,2,0,0	0,0,0,0	3,5,0,2	320	139	1	1	1.0,0.0,NA,NA	0.0,0.0,NA,0.0	0.5
226	ENSMUSG00000014786	Slc9a5	chr8	+	106083162	106083805	106083162	106083383	106083602	106083805	226	0,0,0,0	2,0,0,1	2,0,1,1	0,0,0,0	358	139	1	1	0.0,NA,NA,0.0	1.0,NA,1.0,1.0	-1
229	ENSMUSG00000031736	Crnde	chr8	-	93072977	93073498	93072977	93073091	93073411	93073498	229	0,3,1,2	1,0,0,20	3,0,0,0	3,4,0,0	459	139	1	1	0.0,1.0,1.0,0.029	0.232,0.0,NA,NA	0.391
233	ENSMUSG00000003575	Crtc1	chr8	-	70844510	70844813	70844510	70844561	70844669	70844813	233	22,6,21,7	1,0,0,0	12,11,9,29	1,1,0,1	247	139	1	1	0.925,1.0,1.0,1.0	0.871,0.861,1.0,0.942	0.063
234	ENSMUSG00000003575	Crtc1	chr8	-	70845571	70850604	70845571	70845705	70850395	70850604	234	14,0,2,3	22,8,17,15	19,3,29,4	8,12,23,23	4829	139	0.00245721	0.0119903	0.018,0.0,0.003,0.006	0.064,0.007,0.035,0.005	-0.021
235	ENSMUSG00000022199	Slc22a17	chr14	-	55144975	55145823	55144975	55145087	55145342	55145823	235	0,0,14,0	0,0,1,0	8,0,0,2	0,6,0,7	394	139	1	1	NA,NA,0.832,NA	1.0,0.0,NA,0.092	0.468
[truncated: 7,173 more rows]

## Sheet: A3SS.MATS.JCEC
ID	GeneID	geneSymbol	chr	strand	longExonStart_0base	longExonEnd	shortES	shortEE	flankingES	flankingEE	ID	IJC_SAMPLE_1	SJC_SAMPLE_1	IJC_SAMPLE_2	SJC_SAMPLE_2	IncFormLen	SkipFormLen	PValue	FDR	IncLevel1	IncLevel2	IncLevelDifference
[truncated: 9,648 more rows]

[truncated: 2 more sheets: A5SS.MATS.JCEC, MXE.MATS.JCEC]
